# Supplementary material for: First Report of Human Infection Caused by Aspergillus steynii and Analysis of Its Whole‐Genome Characteristics
Source: Transbound Emerg Dis. 2026 Jun 12;2026:4093308. doi: 10.1155/tbed/4093308 (PMC13263534; doi:10.1155/tbed/4093308)
Supplement: Supplementary file 2 — Supporting Information 2 Data 1: Gene annotation all_cxj1117_swiss_fmt0_result. [file TBED-2026-4093308-s002.xls]

fig3B 183	string_mapping								swissprot
	#queryIndex	3131	stringId	identity	bitscore	Aspergillus fumigatus Af293	annotation	links	Gene name	ORF name	swissprot_id	qstart	qend	sstart	send	length	qlen	slen	evalue	bitscore	pident	qcovhsp	scovhsp	Description
present	519	scaffold7.t480	330879.Q4WJH1	94.1	380.2	AFUA_1G05990	Ribosomal protein L16a; Belongs to the universal ribosomal protein uL13 family.	16	crp-46	scaffold7.t480	sp|Q9P720|RL16_NEUCR	1	202	1	202	202	203	202	3.09E-120	342	85.1	99.5	100	sp|Q9P720|RL16_NEUCR Large ribosomal subunit protein uL13 OS=Neurospora crassa (strain ATCC 24698 / 74-OR23-1A / CBS 708.71 / DSM 1257 / FGSC 987) OX=367110 GN=crp-46 PE=3 SV=1
present	335	scaffold3.t1223	330879.Q4WGL6	80.9	494.6	AFUA_7G05460	Uncharacterized protein.	15	SPAC8F11.04	scaffold3.t1223	sp|Q9UT32|RL1DB_SCHPO	62	299	44	252	238	395	373	6.21E-34	132	33.6	60.3	56	sp|Q9UT32|RL1DB_SCHPO Putative ribosome biogenesis protein C8F11.04 OS=Schizosaccharomyces pombe (strain 972 / ATCC 24843) OX=284812 GN=SPAC8F11.04 PE=1 SV=1
present	510	scaffold7.t341	330879.Q4WJW9	95.9	286.2	AFUA_1G04530	60S ribosomal protein L20; Belongs to the eukaryotic ribosomal protein eL20 family.	13	RPL20B	scaffold7.t341	sp|A0A1D8PLC9|RL20B_CANAL	70	240	3	171	171	242	172	3.93E-82	246	69.6	70.7	98.3	sp|A0A1D8PLC9|RL20B_CANAL Large ribosomal subunit protein eL20 OS=Candida albicans (strain SC5314 / ATCC MYA-2876) OX=237561 GN=RPL20B PE=1 SV=1
present	450	scaffold5.t1168	330879.Q4WLK1	87.6	212.2	AFUA_6G13250	60S ribosomal protein L31e.	12	RPL31	scaffold5.t1168	sp|Q757D7|RL31_EREGS	13	123	2	112	111	124	114	1.80E-47	151	64.9	89.5	97.4	sp|Q757D7|RL31_EREGS Large ribosomal subunit protein eL31 OS=Eremothecium gossypii (strain ATCC 10895 / CBS 109.51 / FGSC 9923 / NRRL Y-1056) OX=284811 GN=RPL31 PE=3 SV=2
present	180	scaffold1.t2114	330879.Q4WU93	49.7	392.9	AFUA_5G07640	RNA 3'-terminal phosphate cyclase, putative.	9	rtcA	scaffold1.t2114	sp|Q609M1|RTCA_METCA	1	199	3	196	206	418	361	7.47E-27	113	38.3	47.6	53.7	sp|Q609M1|RTCA_METCA RNA 3'-terminal phosphate cyclase OS=Methylococcus capsulatus (strain ATCC 33009 / NCIMB 11132 / Bath) OX=243233 GN=rtcA PE=3 SV=1
present	541	scaffold8.t138	330879.Q4WKF9	71.5	316.6	AFUA_1G02610	rRNA processing protein, putative.	9	utp23	scaffold8.t138	sp|O74862|UTP23_SCHPO	1	259	1	228	280	339	260	1.50E-28	114	32.5	76.4	87.7	sp|O74862|UTP23_SCHPO rRNA-processing protein utp23 OS=Schizosaccharomyces pombe (strain 972 / ATCC 24843) OX=284812 GN=utp23 PE=3 SV=1
present	101	scaffold2.t1573	330879.Q4WEI4	83.2	2313.9	AFUA_5G03120	5'-3' exoribonuclease 1; Multifunctional protein that exhibits several independent functions at different levels of the cellular processes. 5'-3' exonuclease component of the nonsense-mediated mRNA decay (NMD) which is a highly conserved mRNA degradation pathway, an RNA surveillance system whose role is to identify and rid cells of mRNA with premature termination codons and thus prevents accumula…	8	exo2	scaffold2.t1573	sp|P40383|XRN1_SCHPO	1	1254	1	1232	1266	1401	1328	0	1148	48.3	89.5	92.8	sp|P40383|XRN1_SCHPO 5'-3' exoribonuclease 1 OS=Schizosaccharomyces pombe (strain 972 / ATCC 24843) OX=284812 GN=exo2 PE=1 SV=1
present	288	scaffold3.t137	330879.Q4WI24	80.8	310.8	AFUA_2G03340	DUF652 domain protein.	8	Fcf1	scaffold3.t137	sp|Q9CTH6|FCF1_MOUSE	1	190	1	193	193	192	198	1.48E-77	233	59.6	99	97.5	sp|Q9CTH6|FCF1_MOUSE rRNA-processing protein FCF1 homolog OS=Mus musculus OX=10090 GN=Fcf1 PE=2 SV=2
present	301	scaffold3.t466	330879.Q4WRC0	83.2	363.6	AFUA_1G16820	Signal recognition particle 19 kDa protein, putative.	8	SEC65	scaffold3.t466	sp|P41922|SEC65_YARLI	57	215	119	287	169	269	310	1.68E-40	145	46.2	59.1	54.5	sp|P41922|SEC65_YARLI Signal recognition particle SEC65 subunit OS=Yarrowia lipolytica (strain CLIB 122 / E 150) OX=284591 GN=SEC65 PE=3 SV=1
present	339	scaffold3.t1295	330879.A4D9X1	90.2	411.8	AFUA_7G05735	Protein transport protein BOS1; SNARE required for protein transport between the ER and the Golgi complex.	7	BOS1	scaffold3.t1295	sp|Q6BZQ6|BOS1_YARLI	1	235	1	217	235	244	226	5.74E-43	148	41.3	96.3	96	sp|Q6BZQ6|BOS1_YARLI Protein transport protein BOS1 OS=Yarrowia lipolytica (strain CLIB 122 / E 150) OX=284591 GN=BOS1 PE=3 SV=1
present	130	scaffold1.t617	330879.Q4WQF8	78	1896.3	AFUA_4G12680	DNA repair protein Rad50.	6	rad50	scaffold1.t617	sp|Q9UTJ8|RAD50_SCHPO	7	1300	4	1285	1343	1305	1285	3.22E-175	557	33.4	99.2	99.8	sp|Q9UTJ8|RAD50_SCHPO DNA repair protein rad50 OS=Schizosaccharomyces pombe (strain 972 / ATCC 24843) OX=284812 GN=rad50 PE=1 SV=3
present	96	scaffold2.t1765	330879.Q4WWG0	60.1	1303.1	AFUA_3G05720	Anucleate primary sterigmata (ApsB), putative.	5	apsB	scaffold2.t1765	sp|O60039|APSB_EMENI	558	1668	1	1051	1116	1669	1051	0	940	61.5	66.6	100	sp|O60039|APSB_EMENI Anucleate primary sterigmata protein B OS=Emericella nidulans (strain FGSC A4 / ATCC 38163 / CBS 112.46 / NRRL 194 / M139) OX=227321 GN=apsB PE=4 SV=2
present	344	scaffold3.t1352	330879.Q4WF94	93.3	57.4	AFUA_3G02990	Uncharacterized protein.	5
present	100	scaffold2.t1260	330879.Q8TFZ1	77.6	1373.2	rat1	5'-3' exoribonuclease 2; Possesses 5'->3' exoribonuclease activity. Required for the processing of nuclear mRNA and rRNA precursors. May promote termination of transcription by RNA polymerase II (By similarity); Belongs to the 5'-3' exonuclease family. XRN2/RAT1 subfamily.	4	rat1	scaffold2.t1260	sp|Q2UCP5|XRN2_ASPOR	1	1027	1	1035	1058	1028	1035	0	1453	76.1	99.9	100	sp|Q2UCP5|XRN2_ASPOR 5'-3' exoribonuclease 2 OS=Aspergillus oryzae (strain ATCC 42149 / RIB 40) OX=510516 GN=rat1 PE=3 SV=3
present	124	scaffold1.t508	330879.Q4WMV5	75.5	421.4	fpr4	FK506-binding protein 4; PPIase that acts as a histone chaperone. Histone proline isomerase that increases the rate of cis-trans isomerization at prolines on the histone H3 N-terminal tail. Proline isomerization influences H3 methylation thereby regulating gene expression.	4	fpr4	scaffold1.t508	sp|Q4WMV5|FKBP4_ASPFU	1	481	1	489	499	482	489	4.91E-189	539	70.1	99.8	100	sp|Q4WMV5|FKBP4_ASPFU FK506-binding protein 4 OS=Aspergillus fumigatus (strain ATCC MYA-4609 / CBS 101355 / FGSC A1100 / Af293) OX=330879 GN=fpr4 PE=3 SV=2
present	194	scaffold2.t149	330879.Q4WYV0	85.5	1163.3	guf1	Translation factor guf1, mitochondrial; Promotes mitochondrial protein synthesis. May act as a fidelity factor of the translation reaction, by catalyzing a one-codon backward translocation of tRNAs on improperly translocated ribosomes. Binds to mitochondrial ribosomes in a GTP-dependent manner.	4	guf1	scaffold2.t149	sp|Q2U3T4|GUF1_ASPOR	1	666	1	664	666	667	664	0	1175	89.2	99.9	100	sp|Q2U3T4|GUF1_ASPOR Translation factor guf1, mitochondrial OS=Aspergillus oryzae (strain ATCC 42149 / RIB 40) OX=510516 GN=guf1 PE=3 SV=1
present	289	scaffold3.t195	330879.Q4WVU7	69.2	995	PIF1	ATP-dependent DNA helicase PIF1; DNA-dependent ATPase and 5'-3' DNA helicase required for the maintenance of both mitochondrial and nuclear genome stability.	4	pif1	scaffold3.t195	sp|Q5AXT5|PIF1_EMENI	1	755	1	738	762	759	745	0	944	67.7	99.5	99.1	sp|Q5AXT5|PIF1_EMENI ATP-dependent DNA helicase PIF1 OS=Emericella nidulans (strain FGSC A4 / ATCC 38163 / CBS 112.46 / NRRL 194 / M139) OX=227321 GN=pif1 PE=3 SV=2
present	436	scaffold5.t822	330879.Q4W9K1	61.7	950.3	AFUA_4G04640	Ubiquitin fusion degradation protein (Ufd1), putative.	4
present	477	scaffold6.t315	330879.Q4X1Q3	79.5	694.9	AFUA_2G09160	Threonylcarbamoyl-AMP synthase; Required for the formation of a threonylcarbamoyl group on adenosine at position 37 (t(6)A37) in tRNAs that read codons beginning with adenine.	4	sua5	scaffold6.t315	sp|O94530|SUA5_SCHPO	41	428	40	399	398	435	408	2.49E-99	305	46.7	89.2	88.2	sp|O94530|SUA5_SCHPO Threonylcarbamoyl-AMP synthase OS=Schizosaccharomyces pombe (strain 972 / ATCC 24843) OX=284812 GN=sua5 PE=3 SV=1
present	540	scaffold8.t119	330879.Q4WKH0	73.6	675.6	AFUA_1G02500	Origin recognition complex subunit Orc5, putative.	4
present	195	scaffold2.t202	330879.Q4WYQ8	91.4	170.6	AFUA_3G13910	NADH-ubiquinone oxidoreductase B18 subunit, putative.	3	At2g02050	scaffold2.t202	sp|Q9SKC9|NDUB7_ARATH	18	92	12	86	75	93	103	1.04E-24	92	54.7	80.6	72.8	sp|Q9SKC9|NDUB7_ARATH NADH dehydrogenase [ubiquinone] 1 beta subcomplex subunit 7 OS=Arabidopsis thaliana OX=3702 GN=At2g02050 PE=1 SV=1
present	207	scaffold2.t362	330879.Q4WYF4	86.5	318.5	sec11	Signal peptidase complex catalytic subunit sec11; Catalytic component of the signal peptidase complex (SPC), which catalyzes the cleavage of N-terminal signal sequences of proteins targeted to the endoplasmic reticulum. Signal peptide cleavage occurs during the translocation (cotranslationally or post-translationally) through the translocon pore into the endoplasmic reticulum (By similarity).	3	sec11	scaffold2.t362	sp|Q2UBW3|SEC11_ASPOR	3	187	7	191	185	188	191	1.18E-113	324	88.1	98.4	96.9	sp|Q2UBW3|SEC11_ASPOR Signal peptidase complex catalytic subunit sec11 OS=Aspergillus oryzae (strain ATCC 42149 / RIB 40) OX=510516 GN=sec11 PE=3 SV=1
present	412	scaffold5.t172	330879.Q4WZJ0	70.7	293.5	esf2	Pre-rRNA-processing protein esf2; Involved in the small subunit (SSU) processome assembly and function, and in the 18S rRNA synthesis. Required for the early cleavages at sites A0, A1 and A2 (By similarity); Belongs to the ESF2/ABP1 family.	3	esf2	scaffold5.t172	sp|Q4WZJ0|ESF2_ASPFU	1	362	1	361	369	363	361	6.49E-107	320	62.6	99.7	100	sp|Q4WZJ0|ESF2_ASPFU Pre-rRNA-processing protein esf2 OS=Aspergillus fumigatus (strain ATCC MYA-4609 / CBS 101355 / FGSC A1100 / Af293) OX=330879 GN=esf2 PE=3 SV=2
present	444	scaffold5.t1021	330879.Q4WQL0	79	336.7	erv25	Endoplasmic reticulum vesicle protein 25; Constituent of COPII-coated endoplasmic reticulum-derived transport vesicles. Required for efficient transport of a subset of secretory proteins to the Golgi. Facilitates retrograde transport from the Golgi to the endoplasmic reticulum (By similarity); Belongs to the EMP24/GP25L family.	3	erv25	scaffold5.t1021	sp|Q5B5L5|TMEDA_EMENI	1	217	1	216	218	218	216	7.54E-119	339	78.4	99.5	100	sp|Q5B5L5|TMEDA_EMENI Endoplasmic reticulum vesicle protein 25 OS=Emericella nidulans (strain FGSC A4 / ATCC 38163 / CBS 112.46 / NRRL 194 / M139) OX=227321 GN=erv25 PE=3 SV=1
present	490	scaffold6.t778	330879.Q4WDH9	77.3	423.7	med6	Mediator of RNA polymerase II transcription subunit 6; Component of the Mediator complex, a coactivator involved in the regulated transcription of nearly all RNA polymerase II-dependent genes. Mediator functions as a bridge to convey information from gene- specific regulatory proteins to the basal RNA polymerase II transcription machinery. Mediator is recruited to promoters by direct interactions…	3	med6	scaffold6.t778	sp|Q2U9E7|MED6_ASPOR	1	318	9	327	321	320	328	3.01E-164	463	77.9	99.4	97.3	sp|Q2U9E7|MED6_ASPOR Mediator of RNA polymerase II transcription subunit 6 OS=Aspergillus oryzae (strain ATCC 42149 / RIB 40) OX=510516 GN=med6 PE=3 SV=1
present	495	scaffold6.t869	330879.Q4WAQ4	57.9	669.1	AFUA_7G02120	Uncharacterized protein.	3
present	218	scaffold2.t640	330879.Q4WXY2	68.8	823.5	AFUA_3G11100	Mitochondrial protein Fmp25, putative.	2	RUG3	scaffold2.t640	sp|Q9FJG9|RUG3_ARATH	113	475	121	436	376	581	445	1.80E-11	70.1	25.3	62.5	71	sp|Q9FJG9|RUG3_ARATH RCC1 domain-containing protein RUG3, mitochondrial OS=Arabidopsis thaliana OX=3702 GN=RUG3 PE=1 SV=1
present	269	scaffold2.t1624	330879.Q4WEN2	61.9	400.6	AFUA_5G03610	Cdc48-dependent protein degradation adaptor protein (Shp1), putative.	2	ubx1	scaffold2.t1624	sp|P0C8Q0|UBX1_EMENI	4	392	5	373	400	393	373	1.13E-143	416	64	99	98.9	sp|P0C8Q0|UBX1_EMENI UBX domain-containing protein 1 OS=Emericella nidulans (strain FGSC A4 / ATCC 38163 / CBS 112.46 / NRRL 194 / M139) OX=227321 GN=ubx1 PE=3 SV=1
present	292	scaffold3.t274	330879.Q4WVL8	90.4	134.4	AFUA_5G12570	U6 small nuclear ribonucleoprotein (Lsm3), putative.	2	LSM3B	scaffold3.t274	sp|Q9C6K5|LSM3B_ARATH	10	94	7	92	86	97	98	1.30E-32	112	64	87.6	87.8	sp|Q9C6K5|LSM3B_ARATH Sm-like protein LSM3B OS=Arabidopsis thaliana OX=3702 GN=LSM3B PE=1 SV=1
present	379	scaffold4.t588	330879.Q4X1K3	44.4	265.8	AFUA_2G09670	SNARE protein (Ufe1), putative.	2
present	435	scaffold5.t821	330879.Q4W9K2	85.2	515.4	AFUA_4G04630	Golgi membrane protein, putative.	2	yip1	scaffold5.t821	sp|O94348|YIP1_SCHPO	84	324	41	226	241	339	227	5.60E-47	161	38.6	71.1	81.9	sp|O94348|YIP1_SCHPO Protein transport protein yip1 OS=Schizosaccharomyces pombe (strain 972 / ATCC 24843) OX=284812 GN=yip1 PE=3 SV=1
present	440	scaffold5.t921	330879.Q4WHG1	87.4	849.7	esa1	Histone acetyltransferase esa1; Catalytic component of the NuA4 histone acetyltransferase (HAT) complex which is involved in epigenetic transcriptional activation of selected genes principally by acetylation of nucleosomal histones H4, H3, H2B, H2A and H2A variant H2A.Z. Acetylates histone H4 to form H4K5ac, H4K8ac, H4K12ac and H4K16ac, histone H3 to form H3K14ac, histone H2B to form H2BK16ac, an…	2	esa1	scaffold5.t921	sp|Q2UMQ5|ESA1_ASPOR	1	505	1	506	507	506	506	0	931	90.7	99.8	100	sp|Q2UMQ5|ESA1_ASPOR Histone acetyltransferase ESA1 OS=Aspergillus oryzae (strain ATCC 42149 / RIB 40) OX=510516 GN=esa1 PE=3 SV=1
present	509	scaffold7.t330	330879.Q4WJU1	81	200.3	AFUA_1G04800	Protein phosphatase PP1 regulatory subunit Sds22, putative.	2	sds22	scaffold7.t330	sp|P22194|SDS22_SCHPO	34	123	19	105	90	340	332	2.53E-16	82	50	26.5	26.2	sp|P22194|SDS22_SCHPO Protein phosphatase 1 regulatory subunit SDS22 OS=Schizosaccharomyces pombe (strain 972 / ATCC 24843) OX=284812 GN=sds22 PE=1 SV=2
present	532	scaffold7.t896	330879.Q4WVE7	69.1	924.9	AFUA_5G11840	Protein kinase, putative.	2	oca2	scaffold7.t896	sp|O59763|OCA2_SCHPO	335	796	262	637	467	811	650	2.62E-118	375	45.6	57	57.8	sp|O59763|OCA2_SCHPO Serine/threonine-protein kinase oca2 OS=Schizosaccharomyces pombe (strain 972 / ATCC 24843) OX=284812 GN=oca2 PE=1 SV=1
present	125	scaffold1.t522	330879.Q4WMU1	86.8	572	AFUA_6G08720	S-methyl-5'-thioadenosine phosphorylase; Catalyzes the reversible phosphorylation of S-methyl-5'- thioadenosine (MTA) to adenine and 5-methylthioribose-1-phosphate. Involved in the breakdown of MTA, a major by-product of polyamine biosynthesis. Responsible for the first step in the methionine salvage pathway after MTA has been generated from S-adenosylmethionine. Has broad substrate specificity w…	1	AFUA_6G08720	scaffold1.t522	sp|Q4WMU1|MTAP_ASPFU	1	310	32	341	310	312	342	1.99E-205	567	86.8	99.4	90.6	sp|Q4WMU1|MTAP_ASPFU S-methyl-5'-thioadenosine phosphorylase OS=Aspergillus fumigatus (strain ATCC MYA-4609 / CBS 101355 / FGSC A1100 / Af293) OX=330879 GN=AFUA_6G08720 PE=3 SV=1
present	138	scaffold1.t711	330879.Q4WK41	72	409.1	AFUA_1G03790	Mannosylphosphorylation protein (Mnn4), putative.	1	MNN4	scaffold1.t711	sp|P36044|MNN4_YEAST	38	194	448	590	160	304	1178	4.80E-17	85.1	34.4	51.6	12.1	sp|P36044|MNN4_YEAST Protein MNN4 OS=Saccharomyces cerevisiae (strain ATCC 204508 / S288c) OX=559292 GN=MNN4 PE=4 SV=2
present	141	scaffold1.t880	330879.Q4WPV9	70.7	213.4	AFUA_4G10630	Sister chromatid cohesion protein Ctf8, putative.	1	CTF8	scaffold1.t880	sp|P38877|CTF8_YEAST	30	154	26	132	125	158	133	1.55E-08	53.5	28.8	79.1	80.5	sp|P38877|CTF8_YEAST Chromosome transmission fidelity protein 8 OS=Saccharomyces cerevisiae (strain ATCC 204508 / S288c) OX=559292 GN=CTF8 PE=1 SV=1
present	154	scaffold1.t1168	330879.Q4WPE8	84.6	1011.5	AFUA_4G09010	mRNA splicing protein (Prp39), putative.	1	prp39	scaffold1.t1168	sp|O74970|PRP39_SCHPO	12	539	10	548	539	591	612	3.15E-188	546	49.5	89.3	88.1	sp|O74970|PRP39_SCHPO Pre-mRNA-processing factor 39 OS=Schizosaccharomyces pombe (strain 972 / ATCC 24843) OX=284812 GN=prp39 PE=3 SV=1
present	162	scaffold1.t1463	330879.Q4WNM9	83.2	234.6	AFUA_4G06310	Uncharacterized protein.	1
present	182	scaffold1.t2116	330879.Q4WU90	50.6	400.6	AFUA_5G07600	Inositol 5-phosphatase, putative.	1
present	213	scaffold2.t439	330879.Q4WYD3	61.4	272.3	AFUA_3G12630	Cytochrome b561, putative.	1
present	214	scaffold2.t440	330879.Q4WYD4	78.6	799.3	AFUA_3G12640	Seryl-tRNA synthetase.	1	DIA4	scaffold2.t440	sp|P38705|SYSM_YEAST	19	506	2	446	498	513	446	9.23E-84	269	36.3	95.1	99.8	sp|P38705|SYSM_YEAST Serine--tRNA ligase, mitochondrial OS=Saccharomyces cerevisiae (strain ATCC 204508 / S288c) OX=559292 GN=DIA4 PE=1 SV=1
present	252	scaffold2.t1251	330879.Q4WS64	71.9	617.1	AFUA_1G13860	Uncharacterized protein.	1
present	306	scaffold3.t518	330879.Q4WRH2	87.3	402.5	AFUA_1G16320	Vacuolar protein sorting-associated protein 28; Component of the ESCRT-I complex (endosomal sorting complex required for transport I), a regulator of vesicular trafficking process.	1	VPS28	scaffold3.t518	sp|Q02767|VPS28_YEAST	37	243	30	241	212	245	242	5.91E-47	159	41	84.5	87.6	sp|Q02767|VPS28_YEAST Vacuolar protein sorting-associated protein 28 OS=Saccharomyces cerevisiae (strain ATCC 204508 / S288c) OX=559292 GN=VPS28 PE=1 SV=1
present	307	scaffold3.t520	330879.Q4WRH4	69.5	312.8	AFUA_1G16300	Uncharacterized protein.	1
present	317	scaffold3.t826	330879.Q4WI48	72.5	345.9	AFUA_2G03100	Uncharacterized protein.	1
present	340	scaffold3.t1296	330879.Q4WGP2	67.6	117.5	AFUA_7G05730	DUF5353 domain-containing protein.	1
present	356	scaffold4.t105	330879.Q4WME2	54.5	475.3	AFUA_6G10210	Guanine deaminase, putative.	1	SPCC1672.03c	scaffold4.t105	sp|O14057|GUAD_SCHPO	7	446	11	446	442	447	527	6.43E-104	322	41.6	98.4	82.7	sp|O14057|GUAD_SCHPO Probable guanine deaminase OS=Schizosaccharomyces pombe (strain 972 / ATCC 24843) OX=284812 GN=SPCC1672.03c PE=3 SV=1
present	368	scaffold4.t340	330879.Q4X0U5	73.6	372.9	AFUA_2G12260	Cytochrome c oxidase assembly protein Cox11, putative.	1	COX11	scaffold4.t340	sp|P19516|COX11_YEAST	66	241	87	259	176	252	300	1.22E-70	221	59.7	69.8	57.7	sp|P19516|COX11_YEAST Cytochrome c oxidase assembly protein COX11, mitochondrial OS=Saccharomyces cerevisiae (strain ATCC 204508 / S288c) OX=559292 GN=COX11 PE=1 SV=2
present	404	scaffold4.t1533	330879.Q4WSA2	84.6	141	AFUA_1G13480	Ubiquinol-cytochrome C reductase complex subunit UcrQ, putative.	1	qcr8	scaffold4.t1533	sp|P48503|QCR8_NEUCR	8	97	18	107	90	98	107	2.05E-31	109	56.7	91.8	84.1	sp|P48503|QCR8_NEUCR Cytochrome b-c1 complex subunit 8 OS=Neurospora crassa (strain ATCC 24698 / 74-OR23-1A / CBS 708.71 / DSM 1257 / FGSC 987) OX=367110 GN=qcr8 PE=1 SV=1
present	413	scaffold5.t211	330879.Q4WZL8	65.7	698.7	pfa3	Palmitoyltransferase pfa3; Palmitoyltransferase specific for VAC8. Palmitoylates VAC8 at one or more of its N-terminal cysteine residues, which is required for its proper membrane localization (By similarity).	1	pfa3	scaffold5.t211	sp|Q4WZL8|PFA3_ASPFU	1	528	2	548	548	529	548	3.59E-273	756	69	99.8	99.8	sp|Q4WZL8|PFA3_ASPFU Palmitoyltransferase pfa3 OS=Aspergillus fumigatus (strain ATCC MYA-4609 / CBS 101355 / FGSC A1100 / Af293) OX=330879 GN=pfa3 PE=3 SV=1
present	420	scaffold5.t351	330879.Q4WZZ6	64.7	1004.6	AFUA_2G15220	DNA repair protein Pso2/Snm1, putative.	1	pso2	scaffold5.t351	sp|Q10264|PSO2_SCHPO	295	840	101	552	548	854	560	1.23E-112	358	38.3	63.9	80.7	sp|Q10264|PSO2_SCHPO DNA cross-link repair protein pso2/snm1 OS=Schizosaccharomyces pombe (strain 972 / ATCC 24843) OX=284812 GN=pso2 PE=3 SV=3
present	433	scaffold5.t782	330879.Q4W9P0	87.3	707.2	AFUA_4G04260	Queuine tRNA-ribosyltransferase; Catalyzes the base-exchange of a guanine (G) residue with the queuine precursor 7-aminomethyl-7-deazaguanine (PreQ1) at position 34 (anticodon wobble position) in tRNAs with GU(N) anticodons (tRNA-Asp, - Asn, -His and -Tyr). Catalysis occurs through a double-displacement mechanism. The nucleophile active site attacks the C1' of nucleotide 34 to detach the guanine …	1	SPAC1687.19c	scaffold5.t782	sp|O94460|TGT_SCHPO	17	413	7	403	398	416	404	3.21E-195	548	66.1	95.4	98.3	sp|O94460|TGT_SCHPO Queuine tRNA-ribosyltransferase catalytic subunit OS=Schizosaccharomyces pombe (strain 972 / ATCC 24843) OX=284812 GN=SPAC1687.19c PE=3 SV=1
present	437	scaffold5.t828	330879.Q4W9J5	54.8	266.2	AFUA_4G04700	F-box domain protein.	1
present	438	scaffold5.t867	330879.Q4WHA8	83.7	688.7	AFUA_2G06060	Transcriptional co-activator (Hfi1/Ada1), putative.	1	hfi1	scaffold5.t867	sp|O94301|HFI1_SCHPO	42	275	20	255	240	423	339	3.00E-13	73.9	26.3	55.3	69.6	sp|O94301|HFI1_SCHPO Transcriptional coactivator hfi1 OS=Schizosaccharomyces pombe (strain 972 / ATCC 24843) OX=284812 GN=hfi1 PE=3 SV=1
present	447	scaffold5.t1136	330879.Q4WLP9	87.1	479.9	rbd2	Rhomboid protein 2; Probable serine protease; Belongs to the peptidase S54 family.	1	rbd2	scaffold5.t1136	sp|Q4WLP9|RBD2_ASPFU	1	269	1	271	271	273	272	2.50E-172	479	87.1	98.5	99.6	sp|Q4WLP9|RBD2_ASPFU Rhomboid-type serine protease 2 OS=Aspergillus fumigatus (strain ATCC MYA-4609 / CBS 101355 / FGSC A1100 / Af293) OX=330879 GN=rbd2 PE=3 SV=1
present	552	scaffold8.t547	330879.Q4WCG0	92.9	476.9	AFUA_8G04550	Sulfonate biosynthesis enzyme, putative.	1	HSA32	scaffold8.t547	sp|Q8GWL1|HSA32_ARATH	57	306	10	267	262	325	286	2.73E-66	213	42.4	76.9	90.2	sp|Q8GWL1|HSA32_ARATH Protein HEAT-STRESS-ASSOCIATED 32 OS=Arabidopsis thaliana OX=3702 GN=HSA32 PE=2 SV=1
present	97	scaffold2.t457	330879.Q4WXF9	67.6	727.2	AFUA_3G09370	Spindle-pole body protein (Pcp1), putative.		pcp1	scaffold2.t457	sp|Q92351|PCP1_SCHPO	96	261	66	219	167	1226	1208	1.02E-07	60.5	31.1	13.5	12.7	sp|Q92351|PCP1_SCHPO Spindle pole body protein pcp1 OS=Schizosaccharomyces pombe (strain 972 / ATCC 24843) OX=284812 GN=pcp1 PE=1 SV=1
present	110	scaffold5.t777	330879.Q4W9P5	76.4	547.7	AFUA_4G04200	Myo-inositol-1(Or 4)-monophosphatase.		AN1769	scaffold5.t777	sp|Q5BCG1|DPNP_EMENI	7	351	3	349	351	353	352	1.68E-74	237	39.9	97.7	98.6	sp|Q5BCG1|DPNP_EMENI 3'(2'),5'-bisphosphate nucleotidase OS=Emericella nidulans (strain FGSC A4 / ATCC 38163 / CBS 112.46 / NRRL 194 / M139) OX=227321 GN=AN1769 PE=1 SV=1
present	117	scaffold1.t299	330879.Q4X070	69.5	458.8	AFUA_2G14497	2-dehydropantoate 2-reductase; Catalyzes the NADPH-dependent reduction of ketopantoate into pantoic acid.		panE	scaffold1.t299	sp|Q9HW09|PANE_PSEAE	9	311	5	293	304	321	303	9.69E-07	53.1	23.7	94.4	95.4	sp|Q9HW09|PANE_PSEAE 2-dehydropantoate 2-reductase OS=Pseudomonas aeruginosa (strain ATCC 15692 / DSM 22644 / CIP 104116 / JCM 14847 / LMG 12228 / 1C / PRS 101 / PAO1) OX=208964 GN=panE PE=1 SV=1
present	118	scaffold1.t337	330879.Q4WHS0	38.1	69.7	AFUA_2G04420	Integral membrane protein.
present	126	scaffold1.t528	330879.Q4WMT5	68.8	485	AFUA_6G08780	Proline utilization protein PrnX, putative.		arcB	scaffold1.t528	sp|Q63FA5|PY2CR_BACCZ	28	345	15	324	336	348	325	6.36E-18	86.7	26.8	91.4	95.4	sp|Q63FA5|PY2CR_BACCZ Delta(1)-pyrroline-2-carboxylate reductase OS=Bacillus cereus (strain ZK / E33L) OX=288681 GN=arcB PE=1 SV=1
present	127	scaffold1.t579	330879.A4D9P0	30.2	239.2	AFUA_6G09292	Uncharacterized protein.
present	142	scaffold1.t901	330879.Q4WPT9	72.4	280.4	AFUA_4G10430	Mitochondrial peptidyl-tRNA hydrolase Pth2, putative.		SPAC19A8.14	scaffold1.t901	sp|O13830|PTH2_SCHPO	84	208	81	204	126	210	205	1.15E-45	153	66.7	59.5	60.5	sp|O13830|PTH2_SCHPO Probable peptidyl-tRNA hydrolase 2 OS=Schizosaccharomyces pombe (strain 972 / ATCC 24843) OX=284812 GN=SPAC19A8.14 PE=1 SV=1
present	152	scaffold1.t1139	330879.Q4WPI0	50.6	556.2	AFUA_4G09330	Uncharacterized protein.
present	153	scaffold1.t1162	330879.Q4WPF4	59.8	899.8	AFUA_4G09070	ATP binding L-PSP endoribonuclease family protein, putative.		mug71	scaffold1.t1162	sp|Q9USQ7|DPH6_SCHPO	18	598	1	491	590	789	606	2.45E-67	237	32.7	73.6	81	sp|Q9USQ7|DPH6_SCHPO Diphthine--ammonia ligase OS=Schizosaccharomyces pombe (strain 972 / ATCC 24843) OX=284812 GN=mug71 PE=1 SV=1
present	178	scaffold1.t2103	330879.Q4WUA4	56	529.6	AFUA_5G07760	Tetracycline-efflux transporter, putative.
present	179	scaffold1.t2113	330879.Q4WU95	40.8	475.3	AFUA_5G07660	Uncharacterized protein.
present	191	scaffold2.t115	330879.Q4WYW0	80	178.3	AFUA_3G14450	Uncharacterized protein.
present	211	scaffold2.t437	330879.Q4WYD2	60.5	387.9	AFUA_3G12620	Acyl-CoA:6-aminopenicillanic-acid-acyltransferase, putative.		penDE	scaffold2.t437	sp|P21133|AATA_EMENI	1	332	2	338	354	342	357	5.09E-45	160	35	97.1	94.4	sp|P21133|AATA_EMENI Acyl-coenzyme A:6-aminopenicillanic-acid-acyltransferase 40 kDa form OS=Emericella nidulans (strain FGSC A4 / ATCC 38163 / CBS 112.46 / NRRL 194 / M139) OX=227321 GN=penDE PE=1 SV=1
present	221	scaffold2.t681	330879.Q4WY18	61.6	938.7	AFUA_3G11460	Uncharacterized protein.
present	230	scaffold2.t877	330879.Q4WX40	64	112.8	AFUA_3G08130	Uncharacterized protein.
present	231	scaffold2.t909	330879.Q4WX04	50.7	215.3	AFUA_3G07740	Uncharacterized protein.		verU3	scaffold2.t909	sp|A0A1V6NYM5|VERU3_PENPO	82	267	47	214	186	268	214	2.72E-74	228	56.5	69.4	78.5	sp|A0A1V6NYM5|VERU3_PENPO Verrucosidin biosynthesis cluster protein U3 OS=Penicillium polonicum OX=60169 GN=verU3 PE=4 SV=1
present	238	scaffold2.t969	330879.Q4WZ92	58.4	337.8	AFUA_2G17760	Integral membrane protein.
present	240	scaffold2.t976	330879.Q4WWW6	49	445.7	AFUA_3G07340	Uncharacterized protein.
present	271	scaffold2.t1692	330879.Q4WTS0	80	690.3	AFUA_5G05880	Acyltransferase, putative.		SPBC428.14	scaffold2.t1692	sp|O94361|YHOE_SCHPO	53	353	21	310	301	417	350	7.51E-78	248	39.5	72.2	82.9	sp|O94361|YHOE_SCHPO Uncharacterized acyltransferase C428.14 OS=Schizosaccharomyces pombe (strain 972 / ATCC 24843) OX=284812 GN=SPBC428.14 PE=3 SV=1
present	273	scaffold2.t1779	330879.Q4WWH2	61.1	317.4	AFUA_3G05850	Uncharacterized protein.
present	274	scaffold2.t1806	330879.Q4WWJ7	84.3	741.5	AFUA_3G06120	Hexaprenyl pyrophosphate synthetase Coq1, putative; Belongs to the FPP/GGPP synthase family.		NCU02305	scaffold2.t1806	sp|Q7S565|COQ1_NEUCR	33	451	32	449	428	452	449	2.39E-174	499	64.3	92.7	93.1	sp|Q7S565|COQ1_NEUCR Probable hexaprenyl pyrophosphate synthase, mitochondrial OS=Neurospora crassa (strain ATCC 24698 / 74-OR23-1A / CBS 708.71 / DSM 1257 / FGSC 987) OX=367110 GN=NCU02305 PE=3 SV=1
present	295	scaffold3.t308	330879.Q4WM25	69.1	355.9	AFUA_6G11440	Pyridoxamine phosphate oxidase family protein.		ustO	scaffold3.t308	sp|B8NM62|USTO_ASPFN	1	243	1	243	243	247	249	3.83E-106	310	57.2	98.4	97.6	sp|B8NM62|USTO_ASPFN Pyridoxamine 5'-phosphate oxidase family protein ustO OS=Aspergillus flavus (strain ATCC 200026 / FGSC A1120 / IAM 13836 / NRRL 3357 / JCM 12722 / SRRC 167) OX=332952 GN=ustO PE=3 SV=1
present	302	scaffold3.t475	330879.Q4WRC8	65.9	941	AFUA_1G16745	PHD finger domain protein.
present	316	scaffold3.t804	330879.Q4WI27	89.6	399.8	AFUA_2G03310	Nucleoporin Nsp1, putative.		NSP1	scaffold3.t804	sp|G0SBQ3|NSP1_CHATD	451	684	448	675	236	687	678	1.27E-77	265	62.7	34.1	33.6	sp|G0SBQ3|NSP1_CHATD Nucleoporin NSP1 OS=Chaetomium thermophilum (strain DSM 1495 / CBS 144.50 / IMI 039719) OX=759272 GN=NSP1 PE=1 SV=1
present	321	scaffold3.t876	330879.Q4W996	65.1	250.4	AFUA_4G00730	HHE domain protein.		SPAC869.06c	scaffold3.t876	sp|Q9URY9|YI06_SCHPO	4	181	25	203	179	193	203	1.29E-60	190	54.7	92.2	88.2	sp|Q9URY9|YI06_SCHPO Uncharacterized hemerythrin-like protein C869.06c OS=Schizosaccharomyces pombe (strain 972 / ATCC 24843) OX=284812 GN=SPAC869.06c PE=3 SV=1
present	330	scaffold3.t1063	330879.Q4WUJ2	74.5	420.6	AFUA_5G08650	Uncharacterized protein.
present	331	scaffold3.t1125	330879.Q4WUQ4	79.9	499.2	AFUA_5G09290	Short chain dehydrogenase/reductase family oxidoreductase, putative.		astEA	scaffold3.t1125	sp|Q2UEK6|ASTE_ASPOR	3	251	8	249	257	318	261	2.20E-17	83.6	27.2	78.3	92.7	sp|Q2UEK6|ASTE_ASPOR Short chain dehydrogenase/reductase astE OS=Aspergillus oryzae (strain ATCC 42149 / RIB 40) OX=510516 GN=astEA PE=2 SV=1
present	337	scaffold3.t1290	330879.A4D9W9	63	102.8	AFUA_7G05785	Uncharacterized protein.
present	338	scaffold3.t1291	330879.Q4WGP7	61.6	791.2	AFUA_7G05780	Uncharacterized protein.		bit61	scaffold3.t1291	sp|O74547|BIT61_SCHPO	514	677	199	358	166	881	422	6.26E-16	84.7	27.7	18.6	37.9	sp|O74547|BIT61_SCHPO Target of rapamycin complex 2 subunit bit61 OS=Schizosaccharomyces pombe (strain 972 / ATCC 24843) OX=284812 GN=bit61 PE=1 SV=1
present	342	scaffold3.t1317	330879.Q4WGS4	81.9	662.1	ddi1	DNA damage-inducible protein 1; Probable aspartic protease. May be involved in the regulation of exocytosis. Acts as a linker between the 19S proteasome and polyubiquitinated proteins via UBA domain interactions with ubiquitin for their subsequent degradation. Required for S-phase checkpoint control.		ddi1	scaffold3.t1317	sp|Q0CJ13|DDI1_ASPTN	1	419	1	413	419	420	413	1.66E-247	681	84.5	99.8	100	sp|Q0CJ13|DDI1_ASPTN DNA damage-inducible protein 1 OS=Aspergillus terreus (strain NIH 2624 / FGSC A1156) OX=341663 GN=ddi1 PE=3 SV=1
present	375	scaffold4.t490	330879.Q4X191	38	241.1	AFUA_2G10790	Pentatricopeptide repeat protein.
present	376	scaffold4.t494	330879.Q4X196	80.4	827.4	AFUA_2G10740	Thiamin biosynthesis protein (Thi-4), putative.		SPBP8B7.18c	scaffold4.t494	sp|O94266|THI22_SCHPO	7	502	39	533	497	511	551	3.15E-126	382	43.1	97.1	89.8	sp|O94266|THI22_SCHPO Putative hydroxymethylpyrimidine/phosphomethylpyrimidine kinase 2 OS=Schizosaccharomyces pombe (strain 972 / ATCC 24843) OX=284812 GN=SPBP8B7.18c PE=3 SV=1
present	377	scaffold4.t541	330879.A4D9A4	38.4	236.9	AFUA_2G10205	Uncharacterized protein.
present	388	scaffold4.t995	330879.Q4WTK8	78.2	332.4	AFUA_1G08950	DUF431 domain protein.		SFM1	scaffold4.t995	sp|Q12314|SFM1_YEAST	13	211	4	212	212	212	213	2.13E-56	181	46.2	93.9	98.1	sp|Q12314|SFM1_YEAST Protein arginine N-methyltransferase SFM1 OS=Saccharomyces cerevisiae (strain ATCC 204508 / S288c) OX=559292 GN=SFM1 PE=1 SV=1
present	392	scaffold4.t1114	330879.Q4WT95	46.2	122.1	AFUA_1G10090	Uncharacterized protein.
present	394	scaffold4.t1281	330879.Q4WSV1	75	159.5	AFUA_1G11535	Glutaredoxin-like protein; Belongs to the glutaredoxin family.
present	399	scaffold4.t1374	330879.A4GYZ8	68.2	480.3	AFUA_1G12200	Uncharacterized protein.		lcsJ	scaffold4.t1374	sp|A0A179H0I3|LCSJ_PURLI	19	340	18	307	340	343	309	3.27E-53	180	36.2	93.9	93.9	sp|A0A179H0I3|LCSJ_PURLI Thioesterase lcsJ OS=Purpureocillium lilacinum OX=33203 GN=lcsJ PE=2 SV=1
present	401	scaffold4.t1410	330879.E9R3E8	40.7	381.7	AFUA_1G12480	Nuclear RNA binding protein, putative.
present	405	scaffold4.t1541	330879.E9R015	72.3	785.8	AFUA_1G13580	M protein repeat protein.		MAD1	scaffold4.t1541	sp|Q6C452|MAD1_YARLI	205	723	215	695	523	731	704	4.60E-50	190	33.8	71	68.3	sp|Q6C452|MAD1_YARLI Spindle assembly checkpoint component MAD1 OS=Yarrowia lipolytica (strain CLIB 122 / E 150) OX=284591 GN=MAD1 PE=3 SV=1
present	417	scaffold5.t279	330879.A4D9C1	73.4	490.3	AFUA_2G15915	Glycosyltransferase family protein.
present	431	scaffold5.t748	330879.Q4WFG1	29.3	93.6	AFUA_3G02310	Pyrroline-5-carboxylate reductase.		P5CR	scaffold5.t748	sp|Q12740|P5CR_LOPAR	4	277	12	301	294	288	320	9.47E-41	146	36.4	95.1	90.6	sp|Q12740|P5CR_LOPAR Pyrroline-5-carboxylate reductase OS=Lophium arboricola OX=42465 GN=P5CR PE=2 SV=1
present	432	scaffold5.t763	330879.Q4W9Q8	61	198.7	AFUA_4G04070	Mucin family signaling protein Msb2, putative.		MSB2	scaffold5.t763	sp|G4N4W3|MSB2_PYRO7	904	1218	480	804	360	1219	804	3.19E-23	110	33.3	25.8	40.4	sp|G4N4W3|MSB2_PYRO7 Cell surface sensor MSB2 OS=Pyricularia oryzae (strain 70-15 / ATCC MYA-4617 / FGSC 8958) OX=242507 GN=MSB2 PE=2 SV=1
present	443	scaffold5.t1020	330879.Q4WQL1	43.4	755.4	AFUA_4G13200	Uncharacterized protein.
present	455	scaffold5.t1324	330879.Q4WZU4	26.1	76.3	AFUA_2G15740	Short chain dehydrogenase/oxidoreductase, putative.		budC	scaffold5.t1324	sp|Q9ZNN8|BUDC_CORGT	1	284	1	257	284	286	258	6.95E-55	181	40.1	99.3	99.6	sp|Q9ZNN8|BUDC_CORGT L-2,3-butanediol dehydrogenase OS=Corynebacterium glutamicum OX=1718 GN=budC PE=1 SV=1
present	466	scaffold6.t33	330879.Q4WFB0	76.2	64.3	AFUA_3G02830	Ankyrin repeat protein.
present	466	scaffold6.t33	330879.Q4WFB0	56.9	60.1	AFUA_3G02830	Ankyrin repeat protein.
present	471	scaffold6.t215	330879.Q4WRG9	50.3	185.7	AFUA_1G16350	Uncharacterized protein.
present	472	scaffold6.t219	330879.Q4WIX1	49.8	509.2	AFUA_2G00360	Homeobox and C2H2 transcription factor, putative.		CUP9	scaffold6.t219	sp|P41817|CUP9_YEAST	215	285	146	219	74	672	306	5.73E-09	61.6	37.8	10.6	24.2	sp|P41817|CUP9_YEAST Homeobox protein CUP9 OS=Saccharomyces cerevisiae (strain ATCC 204508 / S288c) OX=559292 GN=CUP9 PE=1 SV=1
present	486	scaffold6.t673	330879.Q4WD75	65	571.2	AFUA_6G03760	HhH-GPD family base excision DNA repair protein.		At3g47830	scaffold6.t673	sp|F4JCQ3|DG783_ARATH	155	432	28	275	295	494	293	1.19E-34	134	32.9	56.3	84.6	sp|F4JCQ3|DG783_ARATH Putative DNA glycosylase At3g47830 OS=Arabidopsis thaliana OX=3702 GN=At3g47830 PE=3 SV=1
present	493	scaffold6.t808	330879.Q4WDK9	90.2	425.6	AFUA_6G05100	6-phosphofructo-2-kinase, putative.		YLR345W	scaffold6.t808	sp|Q06137|YL345_YEAST	3	250	251	506	258	314	509	2.79E-62	208	44.6	79	50.3	sp|Q06137|YL345_YEAST Putative 6-phosphofructo-2-kinase/fructose-2,6-bisphosphatase YLR345W OS=Saccharomyces cerevisiae (strain ATCC 204508 / S288c) OX=559292 GN=YLR345W PE=1 SV=1
present	511	scaffold7.t355	330879.Q4WJW4	71.1	415.6	AFUA_1G04575	Uncharacterized protein.
present	514	scaffold7.t435	330879.A4D9T0	64.6	637.1	AFUA_1G05590	Alpha/beta hydrolase, putative.		ceeh-1	scaffold7.t435	sp|G5EBI4|CEEH1_CAEEL	76	205	128	241	130	477	404	2.51E-12	72	33.8	27.3	28.2	sp|G5EBI4|CEEH1_CAEEL Epoxide hydrolase 1 OS=Caenorhabditis elegans OX=6239 GN=ceeh-1 PE=1 SV=1
present	518	scaffold7.t478	330879.Q4WJH3	79.9	466.1	AFUA_1G05970	Ubiquitin ligase complex F-box protein GRR1, putative.		grrA	scaffold7.t478	sp|C8V4D4|GRRA_EMENI	1	581	1	583	583	584	585	3.41E-184	534	82.5	99.5	99.7	sp|C8V4D4|GRRA_EMENI SCF E3 ubiquitin ligase complex F-box protein grrA OS=Emericella nidulans (strain FGSC A4 / ATCC 38163 / CBS 112.46 / NRRL 194 / M139) OX=227321 GN=grrA PE=2 SV=1
present	521	scaffold7.t550	330879.Q4WJD6	71.2	271.9	AFUA_1G06350	Pathogenesis associated protein Cap20, putative.
present	536	scaffold7.t1042	330879.Q4WYZ6	52.8	298.9	AFUA_3G14800	Shikimate 5-dehydrogenase, putative.		VDBG_03429	scaffold7.t1042	sp|C9SE96|ARO1_VERA1	11	273	1283	1552	274	302	1574	1.06E-33	134	29.9	87.1	17.2	sp|C9SE96|ARO1_VERA1 Pentafunctional AROM polypeptide OS=Verticillium alfalfae (strain VaMs.102 / ATCC MYA-4576 / FGSC 10136) OX=526221 GN=VDBG_03429 PE=3 SV=1
present	543	scaffold8.t174	330879.Q4WKC0	72	807.7	AFUA_1G03000	MYND domain protein, putative.
present	550	scaffold8.t537	330879.Q4WCF1	85.9	364	bna1-1	3-hydroxyanthranilate 3,4-dioxygenase 1; Catalyzes the oxidative ring opening of 3-hydroxyanthranilate to 2-amino-3-carboxymuconate semialdehyde, which spontaneously cyclizes to quinolinate.		bna1-1	scaffold8.t537	sp|B0Y9Z9|3HAO1_ASPFC	1	192	1	192	192	193	192	5.76E-127	358	85.9	99.5	100	sp|B0Y9Z9|3HAO1_ASPFC 3-hydroxyanthranilate 3,4-dioxygenase 1 OS=Aspergillus fumigatus (strain CBS 144.89 / FGSC A1163 / CEA10) OX=451804 GN=bna1-1 PE=3 SV=1
present	558	scaffold8.t753	330879.Q4WU40	55.9	1104	AFUA_5G07100	GRAM domain protein.		SPBC20F10.07	scaffold8.t753	sp|O42976|YGZ7_SCHPO	620	1055	159	591	466	1271	764	1.85E-61	229	33.3	34.3	56.7	sp|O42976|YGZ7_SCHPO Uncharacterized membrane protein C20F10.07 OS=Schizosaccharomyces pombe (strain 972 / ATCC 24843) OX=284812 GN=SPBC20F10.07 PE=1 SV=1
present	560	scaffold8.t773	330879.Q4WU26	73.6	329.7	AFUA_5G06960	Uncharacterized protein.
present	565	scaffold8.t875	330879.Q4WIM6	52.7	282.7	AFUA_2G01310	EF-hand calcium-binding domain protein, putative.		FPY3	scaffold8.t875	sp|A0A1L7TZY0|FPY3_FUSMA	1	144	1	127	145	282	218	4.69E-13	70.1	31.7	51.1	58.3	sp|A0A1L7TZY0|FPY3_FUSMA Esterase FPY3 OS=Fusarium mangiferae OX=192010 GN=FPY3 PE=2 SV=1
	50	scaffold1.t16	330879.Q4X0B8	79.9	954.9	AFUA_2G14020	ABC transporter, putative.		ABCG1	scaffold1.t16	sp|H9BZ66|ABCG1_PETHY	30	612	23	594	597	624	633	1.90E-99	319	33.8	93.4	90.4	sp|H9BZ66|ABCG1_PETHY ABC transporter G family member 1 OS=Petunia hybrida OX=4102 GN=ABCG1 PE=2 SV=1
	51	scaffold1.t1931	330879.Q4WFQ4	79	2278.8	AFUA_3G01400	ABC multidrug transporter, putative; Belongs to the ABC transporter superfamily. ABCG family. PDR (TC 3.A.1.205) subfamily.		abcH	scaffold1.t1931	sp|Q4WFQ4|ABCH_ASPFU	1	1422	1	1424	1426	1423	1424	0	2282	79	99.9	100	sp|Q4WFQ4|ABCH_ASPFU ABC multidrug transporter H OS=Aspergillus fumigatus (strain ATCC MYA-4609 / CBS 101355 / FGSC A1100 / Af293) OX=330879 GN=abcH PE=1 SV=2
	53	scaffold1.t455	330879.Q4WN09	76.8	2269.6	AFUA_6G08020	ABC transporter, putative; Belongs to the ABC transporter superfamily. ABCG family. PDR (TC 3.A.1.205) subfamily.		atrB	scaffold1.t455	sp|A0A1U8QKX8|ATRB_EMENI	92	1455	52	1410	1389	1484	1425	0	1125	43.7	91.9	95.4	sp|A0A1U8QKX8|ATRB_EMENI ABC multidrug transporter atrB OS=Emericella nidulans (strain FGSC A4 / ATCC 38163 / CBS 112.46 / NRRL 194 / M139) OX=227321 GN=atrB PE=1 SV=1
	54	scaffold1.t683	330879.Q4WFQ4	64.4	1827.8	AFUA_3G01400	ABC multidrug transporter, putative; Belongs to the ABC transporter superfamily. ABCG family. PDR (TC 3.A.1.205) subfamily.		abcH	scaffold1.t683	sp|Q4WFQ4|ABCH_ASPFU	14	1386	38	1408	1379	1904	1424	0	1828	65	72.1	96.3	sp|Q4WFQ4|ABCH_ASPFU ABC multidrug transporter H OS=Aspergillus fumigatus (strain ATCC MYA-4609 / CBS 101355 / FGSC A1100 / Af293) OX=330879 GN=abcH PE=1 SV=2
	55	scaffold2.t350	330879.Q4WFQ4	67.8	1895.2	AFUA_3G01400	ABC multidrug transporter, putative; Belongs to the ABC transporter superfamily. ABCG family. PDR (TC 3.A.1.205) subfamily.		abcH	scaffold2.t350	sp|Q4WFQ4|ABCH_ASPFU	27	1415	27	1424	1413	1416	1424	0	1905	67	98.1	98.2	sp|Q4WFQ4|ABCH_ASPFU ABC multidrug transporter H OS=Aspergillus fumigatus (strain ATCC MYA-4609 / CBS 101355 / FGSC A1100 / Af293) OX=330879 GN=abcH PE=1 SV=2
	56	scaffold3.t1142	330879.Q4WUS1	79.2	2320.8	AFUA_5G09460	ABC transporter, putative; Belongs to the ABC transporter superfamily. ABCG family. PDR (TC 3.A.1.205) subfamily.		abcI	scaffold3.t1142	sp|Q4WUS1|ABCI_ASPFU	1	1473	1	1471	1473	1478	1485	0	2338	79	99.7	99.1	sp|Q4WUS1|ABCI_ASPFU ABC multidrug transporter I OS=Aspergillus fumigatus (strain ATCC MYA-4609 / CBS 101355 / FGSC A1100 / Af293) OX=330879 GN=abcI PE=1 SV=1
	63	scaffold4.t943	330879.Q4WBK8	75	2063.9	AFUA_8G02650	ABC multidrug transporter, putative; Belongs to the ABC transporter superfamily. ABCG family. PDR (TC 3.A.1.205) subfamily.		atrF	scaffold4.t943	sp|B8NDS8|ATRF_ASPFN	73	1448	130	1501	1387	1457	1535	0	1215	46.9	94.4	89.4	sp|B8NDS8|ATRF_ASPFN ABC multidrug transporter atrF OS=Aspergillus flavus (strain ATCC 200026 / FGSC A1120 / IAM 13836 / NRRL 3357 / JCM 12722 / SRRC 167) OX=332952 GN=atrF PE=1 SV=2
	64	scaffold5.t1067	330879.Q4WDV4	71.7	2131.3	AFUA_5G00790	ABC multidrug transporter, putative; Belongs to the ABC transporter superfamily. ABCG family. PDR (TC 3.A.1.205) subfamily.		abcF	scaffold5.t1067	sp|Q4WDV4|ABCF_ASPFU	52	1476	46	1469	1426	1481	1471	0	2132	73.6	96.2	96.8	sp|Q4WDV4|ABCF_ASPFU ABC multidrug transporter F OS=Aspergillus fumigatus (strain ATCC MYA-4609 / CBS 101355 / FGSC A1100 / Af293) OX=330879 GN=abcF PE=1 SV=1
	68	scaffold7.t228	330879.Q4W9C7	80.7	2214.5	AFUA_4G01050	ABC multidrug transporter, putative; Belongs to the ABC transporter superfamily. ABCG family. PDR (TC 3.A.1.205) subfamily.		abcG	scaffold7.t228	sp|Q4W9C7|ABCG_ASPFU	4	1362	5	1349	1359	1363	1349	0	2201	80.7	99.7	99.7	sp|Q4W9C7|ABCG_ASPFU ABC multidrug transporter G OS=Aspergillus fumigatus (strain ATCC MYA-4609 / CBS 101355 / FGSC A1100 / Af293) OX=330879 GN=abcG PE=3 SV=2
	72	scaffold1.t1005	330879.Q4WZC0	58	525.8	AFUA_2G17480	Amino acid transporter, putative.		mtr	scaffold1.t1005	sp|P38680|MTR_NEUCR	47	451	49	467	419	455	470	4.08E-78	253	37.2	89	89.1	sp|P38680|MTR_NEUCR N amino acid transport system protein OS=Neurospora crassa (strain ATCC 24698 / 74-OR23-1A / CBS 708.71 / DSM 1257 / FGSC 987) OX=367110 GN=mtr PE=3 SV=2
	73	scaffold1.t636	330879.Q4WCB0	59.9	531.2	AFUA_8G05070	Neutral amino acid permease.
	74	scaffold2.t255	330879.Q4WB17	71.9	574.7	AFUA_8G00720	Amino acid transporter, putative.		mtr	scaffold2.t255	sp|P38680|MTR_NEUCR	34	453	36	467	435	457	470	2.55E-72	238	34.3	91.9	91.9	sp|P38680|MTR_NEUCR N amino acid transport system protein OS=Neurospora crassa (strain ATCC 24698 / 74-OR23-1A / CBS 708.71 / DSM 1257 / FGSC 987) OX=367110 GN=mtr PE=3 SV=2
	75	scaffold3.t68	330879.Q4WB17	80.5	634.8	AFUA_8G00720	Amino acid transporter, putative.		mtr	scaffold3.t68	sp|P38680|MTR_NEUCR	37	444	38	453	418	459	470	8.14E-83	266	38	88.9	88.5	sp|P38680|MTR_NEUCR N amino acid transport system protein OS=Neurospora crassa (strain ATCC 24698 / 74-OR23-1A / CBS 708.71 / DSM 1257 / FGSC 987) OX=367110 GN=mtr PE=3 SV=2
	76	scaffold3.t70	330879.Q4WCB0	56.1	502.3	AFUA_8G05070	Neutral amino acid permease.		mtr	scaffold3.t70	sp|P38680|MTR_NEUCR	54	447	49	453	405	461	470	6.93E-64	216	34.6	85.5	86.2	sp|P38680|MTR_NEUCR N amino acid transport system protein OS=Neurospora crassa (strain ATCC 24698 / 74-OR23-1A / CBS 708.71 / DSM 1257 / FGSC 987) OX=367110 GN=mtr PE=3 SV=2
	77	scaffold4.t835	330879.Q4WB17	68.2	552.4	AFUA_8G00720	Amino acid transporter, putative.		mtr	scaffold4.t835	sp|P38680|MTR_NEUCR	22	429	38	450	418	443	470	9.37E-80	257	35.9	92.1	87.9	sp|P38680|MTR_NEUCR N amino acid transport system protein OS=Neurospora crassa (strain ATCC 24698 / 74-OR23-1A / CBS 708.71 / DSM 1257 / FGSC 987) OX=367110 GN=mtr PE=3 SV=2
	78	scaffold4.t861	330879.Q4WB17	65.8	524.6	AFUA_8G00720	Amino acid transporter, putative.		mtr	scaffold4.t861	sp|P38680|MTR_NEUCR	6	440	10	451	445	457	470	2.81E-79	256	35.1	95.2	94	sp|P38680|MTR_NEUCR N amino acid transport system protein OS=Neurospora crassa (strain ATCC 24698 / 74-OR23-1A / CBS 708.71 / DSM 1257 / FGSC 987) OX=367110 GN=mtr PE=3 SV=2
	79	scaffold5.t336	330879.Q4WCB0	61.7	550.8	AFUA_8G05070	Neutral amino acid permease.		mtr	scaffold5.t336	sp|P38680|MTR_NEUCR	37	446	44	467	424	450	470	1.91E-81	262	37.7	91.1	90.2	sp|P38680|MTR_NEUCR N amino acid transport system protein OS=Neurospora crassa (strain ATCC 24698 / 74-OR23-1A / CBS 708.71 / DSM 1257 / FGSC 987) OX=367110 GN=mtr PE=3 SV=2
	80	scaffold5.t666	330879.Q4WCB0	73.6	641.7	AFUA_8G05070	Neutral amino acid permease.		mtr	scaffold5.t666	sp|P38680|MTR_NEUCR	44	460	36	467	432	464	470	3.17E-76	249	35.9	89.9	91.9	sp|P38680|MTR_NEUCR N amino acid transport system protein OS=Neurospora crassa (strain ATCC 24698 / 74-OR23-1A / CBS 708.71 / DSM 1257 / FGSC 987) OX=367110 GN=mtr PE=3 SV=2
	81	scaffold5.t99	330879.Q4WZC0	79.3	723	AFUA_2G17480	Amino acid transporter, putative.		mtr	scaffold5.t99	sp|P38680|MTR_NEUCR	35	455	36	470	435	457	470	1.31E-76	249	35.9	92.1	92.6	sp|P38680|MTR_NEUCR N amino acid transport system protein OS=Neurospora crassa (strain ATCC 24698 / 74-OR23-1A / CBS 708.71 / DSM 1257 / FGSC 987) OX=367110 GN=mtr PE=3 SV=2
	83	scaffold6.t1062	330879.Q4WB17	66	526.9	AFUA_8G00720	Amino acid transporter, putative.		mtr	scaffold6.t1062	sp|P38680|MTR_NEUCR	49	444	48	453	408	459	470	2.50E-73	241	34.6	86.3	86.4	sp|P38680|MTR_NEUCR N amino acid transport system protein OS=Neurospora crassa (strain ATCC 24698 / 74-OR23-1A / CBS 708.71 / DSM 1257 / FGSC 987) OX=367110 GN=mtr PE=3 SV=2
	84	scaffold6.t1089	330879.Q4WCB0	58.7	483.8	AFUA_8G05070	Neutral amino acid permease.		mtr	scaffold6.t1089	sp|P38680|MTR_NEUCR	43	447	49	467	423	451	470	9.31E-60	205	34	89.8	89.1	sp|P38680|MTR_NEUCR N amino acid transport system protein OS=Neurospora crassa (strain ATCC 24698 / 74-OR23-1A / CBS 708.71 / DSM 1257 / FGSC 987) OX=367110 GN=mtr PE=3 SV=2
	90	scaffold8.t693	330879.Q4WTY9	68.6	786.9	AFUA_5G06580	MFS multidrug transporter, putative.		mdrA	scaffold8.t693	sp|Q4WS70|MDRA_ASPFU	12	608	18	604	606	611	607	7.81E-263	736	63.2	97.7	96.7	sp|Q4WS70|MDRA_ASPFU Major facilitator superfamily multidrug transporter mdrA OS=Aspergillus fumigatus (strain ATCC MYA-4609 / CBS 101355 / FGSC A1100 / Af293) OX=330879 GN=mdrA PE=2 SV=1
	108	scaffold3.t894	330879.Q4WH45	54.3	651	AFUA_7G08310	Uncharacterized protein.
	109	scaffold3.t896	330879.Q4WKY9	47.1	252.3	AFUA_1G00790	Uncharacterized protein.
	111	scaffold7.t686	330879.Q4W9P5	43.9	285.4	AFUA_4G04200	Myo-inositol-1(Or 4)-monophosphatase.		AN1769	scaffold7.t686	sp|Q5BCG1|DPNP_EMENI	8	356	3	349	360	360	352	1.15E-60	201	36.1	96.9	98.6	sp|Q5BCG1|DPNP_EMENI 3'(2'),5'-bisphosphate nucleotidase OS=Emericella nidulans (strain FGSC A4 / ATCC 38163 / CBS 112.46 / NRRL 194 / M139) OX=227321 GN=AN1769 PE=1 SV=1
	119	scaffold1.t346	330879.Q4WHS3	36.4	194.1	AFUA_2G04380	LaeA-like methyltransferase, putative.		grgD	scaffold1.t346	sp|A0A6F8RNE2|GRGD_PENSQ	6	291	8	284	288	294	285	1.03E-25	106	29.5	97.3	97.2	sp|A0A6F8RNE2|GRGD_PENSQ Methyltransferase grgD OS=Penicillium sp. OX=5081 GN=grgD PE=1 SV=1
	129	scaffold1.t594	330879.Q4WMH1	84.4	833.2	AFUA_6G09920	DUF2433 domain-containing protein.		SPBC16H5.12c	scaffold1.t594	sp|O42947|YBPC_SCHPO	55	421	50	408	375	716	737	1.04E-109	352	50.1	51.3	48.7	sp|O42947|YBPC_SCHPO Uncharacterized protein C16H5.12c OS=Schizosaccharomyces pombe (strain 972 / ATCC 24843) OX=284812 GN=SPBC16H5.12c PE=1 SV=3
	132	scaffold1.t630	330879.Q4WQE6	59.2	130.2	MED19	Mediator of RNA polymerase II transcription subunit 19; Component of the Mediator complex, a coactivator involved in the regulated transcription of nearly all RNA polymerase II-dependent genes. Mediator functions as a bridge to convey information from gene- specific regulatory proteins to the basal RNA polymerase II transcription machinery. Mediator is recruited to promoters by direct interaction…
	140	scaffold1.t809	330879.A4D9M5	66.5	494.2	AFUA_4G11467	Thermatolerance membrane protein Dlt1, putative.
	145	scaffold1.t990	330879.Q4WVG1	63.3	215.7	AFUA_5G11980	MFS efflux transporter, putative.
	156	scaffold1.t1286	330879.Q4WP49	78.2	710.3	mic60	MICOS complex subunit mic60; Component of the MICOS complex, a large protein complex of the mitochondrial inner membrane that plays crucial roles in the maintenance of crista junctions, inner membrane architecture, and formation of contact sites to the outer membrane. Plays a role in keeping cristae membranes connected to the inner boundary membrane. Also promotes protein import via the mitochond…		mic60	scaffold1.t1286	sp|A2QI68|MIC60_ASPNC	1	623	7	631	626	624	631	4.31E-298	827	77.6	99.8	99	sp|A2QI68|MIC60_ASPNC MICOS complex subunit mic60 OS=Aspergillus niger (strain ATCC MYA-4892 / CBS 513.88 / FGSC A1513) OX=425011 GN=mic60 PE=3 SV=1
	158	scaffold1.t1300	330879.Q4WP37	51.9	550.4	AFUA_4G07900	Uncharacterized protein.
	165	scaffold1.t1600	330879.Q4WGE3	53.1	334.7	AFUA_7G04740	Uncharacterized protein.
	166	scaffold1.t1603	330879.A4D9X5	74.3	429.9	AFUA_7G04783	Pre-mRNA splicing factor, putative.		MBD4	scaffold1.t1603	sp|O95243|MBD4_HUMAN	37	182	445	556	146	283	580	1.50E-19	91.7	35.6	51.6	19.3	sp|O95243|MBD4_HUMAN Methyl-CpG-binding domain protein 4 OS=Homo sapiens OX=9606 GN=MBD4 PE=1 SV=1
	168	scaffold1.t1696	330879.Q4WFC6	38.3	230.7	AFUA_3G02670	NRPS-like enzyme, putative.		ATRR	scaffold1.t1696	sp|A0A1U8QWA2|ATR12_EMENI	24	228	707	911	210	327	1270	5.19E-10	64.3	25.2	62.7	16.1	sp|A0A1U8QWA2|ATR12_EMENI Glycine betaine reductase ATRR OS=Emericella nidulans (strain FGSC A4 / ATCC 38163 / CBS 112.46 / NRRL 194 / M139) OX=227321 GN=ATRR PE=1 SV=1
	175	scaffold1.t1999	330879.Q4WBN6	76	568.5	AFUA_8G07350	Dioxygenase, putative.
	177	scaffold1.t2061	330879.Q4WUD3	86.6	1115.5	ampp	Probable Xaa-Pro aminopeptidase P; Catalyzes the removal of a penultimate prolyl residue from the N-termini of peptides.		ampp	scaffold1.t2061	sp|B8NEI6|AMPP1_ASPFN	1	612	41	654	614	613	654	0	1123	88.9	99.8	93.9	sp|B8NEI6|AMPP1_ASPFN Probable Xaa-Pro aminopeptidase P OS=Aspergillus flavus (strain ATCC 200026 / FGSC A1120 / IAM 13836 / NRRL 3357 / JCM 12722 / SRRC 167) OX=332952 GN=ampp PE=3 SV=1
	183	scaffold1.t2150	330879.Q4WBL2	45.5	104.8	gnt1	Glucose N-acetyltransferase 1; N-acetylglucosaminyltransferase involved in the Golgi- specific modification of N-linked glycans; Belongs to the GNT1 family.		GNT1	scaffold1.t2150	sp|Q4HVS2|GNT1_GIBZE	1	143	301	437	145	146	450	2.91E-29	113	40	97.9	30.4	sp|Q4HVS2|GNT1_GIBZE Glucose N-acetyltransferase 1 OS=Gibberella zeae (strain ATCC MYA-4620 / CBS 123657 / FGSC 9075 / NRRL 31084 / PH-1) OX=229533 GN=GNT1 PE=3 SV=2
	217	scaffold2.t548	330879.Q4WXP2	55.4	293.1	AFUA_3G10200	Uncharacterized protein.
	222	scaffold2.t706	330879.Q4WY41	88.1	652.5	AFUA_3G11710	Saccharopine dehydrogenase [NAD(+), L-lysine-forming]; Belongs to the AlaDH/PNT family.		lysA	scaffold2.t706	sp|Q870G1|LYS1_EMENI	2	370	3	372	370	371	375	9.26E-239	655	87.8	99.5	98.7	sp|Q870G1|LYS1_EMENI Saccharopine dehydrogenase [NAD(+), L-lysine-forming] OS=Emericella nidulans (strain FGSC A4 / ATCC 38163 / CBS 112.46 / NRRL 194 / M139) OX=227321 GN=lysA PE=3 SV=2
	225	scaffold2.t790	330879.Q4WXB3	74.7	455.7	AFUA_3G08880	Uncharacterized protein.
	227	scaffold2.t806	330879.Q4WXA1	55.6	378.6	trm10	tRNA (guanine(9)-N1)-methyltransferase; S-adenosyl-L-methionine-dependent guanine N(1)- methyltransferase that catalyzes the formation of N(1)-methylguanine at position 9 (m1G9) in cytoplasmic tRNA; Belongs to the class IV-like SAM-binding methyltransferase superfamily. TRM10 family.		trm10	scaffold2.t806	sp|Q4WXA1|TRM10_ASPFU	1	364	1	371	373	387	396	1.32E-136	398	59.5	94.1	93.7	sp|Q4WXA1|TRM10_ASPFU tRNA (guanine(9)-N1)-methyltransferase OS=Aspergillus fumigatus (strain ATCC MYA-4609 / CBS 101355 / FGSC A1100 / Af293) OX=330879 GN=trm10 PE=3 SV=1
	246	scaffold2.t1030	330879.Q4WLC4	37.1	69.7	AFUA_6G14040	Glycosyl transferase, putative.		SPAC17G8.11c	scaffold2.t1030	sp|Q10323|IMT3_SCHPO	71	174	51	152	107	367	356	1.29E-18	89.4	41.1	28.3	28.7	sp|Q10323|IMT3_SCHPO Inositol phosphoceramide mannosyltransferase 3 OS=Schizosaccharomyces pombe (strain 972 / ATCC 24843) OX=284812 GN=SPAC17G8.11c PE=1 SV=1
	260	scaffold2.t1411	330879.Q4WL67	40.6	185.7	AFUA_6G14610	Alfa-L-rhamnosidase, putative.		BN863_22090	scaffold2.t1411	sp|T2KNB2|PLH20_FORAG	5	224	659	879	222	244	926	3.46E-43	159	38.3	90.2	23.9	sp|T2KNB2|PLH20_FORAG Alpha-L-rhamnosidase OS=Formosa agariphila (strain DSM 15362 / KCTC 12365 / LMG 23005 / KMM 3901 / M-2Alg 35-1) OX=1347342 GN=BN863_22090 PE=1 SV=2
	262	scaffold2.t1474	330879.A4D9U4	37.9	114.4	AFUA_2G02490	Uncharacterized protein.
	270	scaffold2.t1661	330879.Q4WTV2	69.2	849	AFUA_5G06210	Sucrose transporter, putative.		sut1	scaffold2.t1661	sp|O14091|SUT1_SCHPO	50	622	30	543	588	634	553	5.32E-101	321	34.5	90.4	92.9	sp|O14091|SUT1_SCHPO General alpha-glucoside permease OS=Schizosaccharomyces pombe (strain 972 / ATCC 24843) OX=284812 GN=sut1 PE=3 SV=1
	277	scaffold2.t1891	330879.Q4WAI3	77.1	649.4	AFUA_7G01410	UPF0183 domain protein.		PHAF1	scaffold2.t1891	sp|Q9BSU1|PHAF1_HUMAN	6	261	20	269	274	495	422	1.96E-08	60.1	23.7	51.7	59.2	sp|Q9BSU1|PHAF1_HUMAN Phagosome assembly factor 1 OS=Homo sapiens OX=9606 GN=PHAF1 PE=1 SV=1
	281	scaffold2.t1964	330879.Q4WPB8	42	178.3	AFUA_4G08710	Short chain dehydrogenase, putative.		sou1	scaffold2.t1964	sp|Q9Y6Z9|SOU1_SCHPO	2	249	3	251	252	254	255	1.82E-38	137	34.9	97.6	97.6	sp|Q9Y6Z9|SOU1_SCHPO Sorbose reductase sou1 OS=Schizosaccharomyces pombe (strain 972 / ATCC 24843) OX=284812 GN=sou1 PE=3 SV=1
	283	scaffold3.t67	330879.Q4WKS9	25.7	166	AFUA_1G01410	Uncharacterized protein.
	286	scaffold3.t97	330879.Q4WSB2	29.9	88.2	AFUA_1G13380	Hydantoin racemase (Dcg1), putative.		SPAC1F7.10	scaffold3.t97	sp|Q09921|YAKA_SCHPO	14	251	2	233	242	266	238	2.22E-42	147	38.4	89.5	97.5	sp|Q09921|YAKA_SCHPO Uncharacterized protein C1F7.10 OS=Schizosaccharomyces pombe (strain 972 / ATCC 24843) OX=284812 GN=SPAC1F7.10 PE=3 SV=1
	305	scaffold3.t515	330879.Q4WRG7	71.9	234.2	AFUA_1G16370	Molybdenum cofactor biosynthesis protein (MoaC), putative.		moaC	scaffold3.t515	sp|B6IQ15|MOAC_RHOCS	1	162	23	169	162	167	169	2.44E-41	139	52.5	97	87	sp|B6IQ15|MOAC_RHOCS Cyclic pyranopterin monophosphate synthase OS=Rhodospirillum centenum (strain ATCC 51521 / SW) OX=414684 GN=moaC PE=3 SV=1
	309	scaffold3.t622	330879.Q4WJ61	90.8	521.5	AFUA_1G07130	Dienelactone hydrolase family protein.		YDL086W	scaffold3.t622	sp|Q07505|DLHH_YEAST	1	271	1	273	275	272	273	3.37E-107	314	56	99.6	100	sp|Q07505|DLHH_YEAST Putative carboxymethylenebutenolidase OS=Saccharomyces cerevisiae (strain ATCC 204508 / S288c) OX=559292 GN=YDL086W PE=1 SV=1
	313	scaffold3.t789	330879.Q4WI13	58.9	183.3	AFUA_2G03450	Uncharacterized protein.
	315	scaffold3.t800	330879.Q4WI21	64.6	737.3	AFUA_2G03370	Uncharacterized protein.		TED1	scaffold3.t800	sp|P40533|TED1_YEAST	151	566	102	464	443	606	473	2.23E-51	187	30.9	68.6	76.7	sp|P40533|TED1_YEAST Protein TED1 OS=Saccharomyces cerevisiae (strain ATCC 204508 / S288c) OX=559292 GN=TED1 PE=1 SV=1
	332	scaffold3.t1184	330879.Q4WGD7	48.6	159.5	AFUA_7G04680	GH115_C domain-containing protein.
	372	scaffold4.t423	330879.A4D9A0	92.5	530.4	AFUA_2G11475	BAR domain protein.
	387	scaffold4.t991	330879.Q4WTL3	59.6	224.9	AFUA_1G08900	CHY and RING finger domain protein, putative.		RCHY1	scaffold4.t991	sp|Q96PM5|ZN363_HUMAN	1	58	193	250	58	249	261	7.85E-11	63.9	44.8	23.3	22.2	sp|Q96PM5|ZN363_HUMAN RING finger and CHY zinc finger domain-containing protein 1 OS=Homo sapiens OX=9606 GN=RCHY1 PE=1 SV=1
	389	scaffold4.t1051	330879.Q4WTF1	40.4	221.5	AFUA_1G09520	Uncharacterized protein.
	391	scaffold4.t1102	330879.Q4WTB0	88.6	570.5	AFUA_1G09930	Glycerol dehydrogenase Gcy1, putative.		GCY1	scaffold4.t1102	sp|P14065|GCY1_YEAST	2	293	3	311	311	299	312	1.77E-88	269	44.4	97.7	99	sp|P14065|GCY1_YEAST Glycerol 2-dehydrogenase (NADP(+)) OS=Saccharomyces cerevisiae (strain ATCC 204508 / S288c) OX=559292 GN=GCY1 PE=1 SV=1
	393	scaffold4.t1184	330879.A4D9J4	67.3	838.2	AFUA_1G10650	Uncharacterized protein.
	400	scaffold4.t1379	330879.A4GYZ7	66.8	287	AFUA_1G12220	Uncharacterized protein.
	406	scaffold5.t21	330879.Q4WFK6	66.1	153.7	AFUA_3G01890	MFS multidrug transporter, putative.		sorT	scaffold5.t21	sp|B6HNK5|SORT_PENRW	6	109	5	108	104	113	522	6.79E-40	141	63.5	92	19.9	sp|B6HNK5|SORT_PENRW Major facilitator-type transporter sorT OS=Penicillium rubens (strain ATCC 28089 / DSM 1075 / NRRL 1951 / Wisconsin 54-1255) OX=500485 GN=sorT PE=3 SV=1
	411	scaffold5.t126	330879.Q4WCS1	55.6	87.8	AFUA_6G02220	MFS toxin efflux pump, putative.		VdtG	scaffold5.t126	sp|A0A443HJZ5|VDTG1_BYSSP	9	82	67	140	74	83	555	4.88E-22	91.3	55.4	89.2	13.3	sp|A0A443HJZ5|VDTG1_BYSSP MFS-type transporter VdtG OS=Byssochlamys spectabilis OX=264951 GN=VdtG PE=3 SV=1
	425	scaffold5.t566	330879.Q4WLB6	35.6	155.6	AFUA_6G14120	Uncharacterized protein.
	427	scaffold5.t621	330879.Q4WC72	83.3	106.7	AFUA_8G05480	CCCH zinc finger protein.
	446	scaffold5.t1029	330879.Q4WM36	55.7	147.1	AFUA_6G11320	MFS transporter, putative.		SPAC11D3.18c	scaffold5.t1029	sp|Q10097|YAOI_SCHPO	5	153	24	171	149	155	498	5.66E-28	110	38.9	96.1	29.7	sp|Q10097|YAOI_SCHPO Uncharacterized transporter C11D3.18C OS=Schizosaccharomyces pombe (strain 972 / ATCC 24843) OX=284812 GN=SPAC11D3.18c PE=3 SV=1
	457	scaffold5.t1331	330879.Q4WLB5	89.9	320.9	AFUA_6G14130	Ubiquitin conjugating enzyme, putative; Belongs to the ubiquitin-conjugating enzyme family.		ubc15	scaffold5.t1331	sp|Q9Y818|UBC15_SCHPO	1	165	1	164	166	169	167	1.31E-65	201	59.6	97.6	98.2	sp|Q9Y818|UBC15_SCHPO Ubiquitin-conjugating enzyme E2 15 OS=Schizosaccharomyces pombe (strain 972 / ATCC 24843) OX=284812 GN=ubc15 PE=1 SV=1
	483	scaffold6.t573	330879.O00092	29.7	106.7	phyA	3-phytase A; Catalyzes the hydrolysis of inorganic orthophosphate from phytate; Belongs to the histidine acid phosphatase family.		PHO112	scaffold6.t573	sp|A0A1D8PS71|PHYA_CANAL	1	259	69	320	262	283	461	4.44E-43	155	34.4	91.5	54.7	sp|A0A1D8PS71|PHYA_CANAL Phytase PHO112 OS=Candida albicans (strain SC5314 / ATCC MYA-2876) OX=237561 GN=PHO112 PE=1 SV=1
	485	scaffold6.t640	330879.Q4WF50	34.6	118.2	AFUA_3G03450	Cytochrome P450 oxidoreductase, putative; Belongs to the cytochrome P450 family.		tropD	scaffold6.t640	sp|B8M9J6|TROPD_TALSN	7	184	327	505	179	193	514	1.14E-68	220	57	92.2	34.8	sp|B8M9J6|TROPD_TALSN Cytochrome P450 monooxygenase tropD OS=Talaromyces stipitatus (strain ATCC 10500 / CBS 375.48 / QM 6759 / NRRL 1006) OX=441959 GN=tropD PE=1 SV=1
	487	scaffold6.t682	330879.Q4WTQ7	29.4	59.3	AFUA_5G05750	Protein kinase, putative.		prkC	scaffold6.t682	sp|A6QGC0|PRKC_STAAE	53	182	2	133	135	184	664	7.60E-08	54.7	30.4	70.7	19.9	sp|A6QGC0|PRKC_STAAE Serine/threonine-protein kinase PrkC OS=Staphylococcus aureus (strain Newman) OX=426430 GN=prkC PE=1 SV=1
	488	scaffold6.t727	330879.Q4WDD2	48.7	309.3	AFUA_6G04340	Uncharacterized protein.
	496	scaffold6.t906	330879.Q4WAM4	56.2	206.1	AFUA_7G01820	C6 transcription factor, putative.
	515	scaffold7.t436	330879.A4D9T1	73	828.2	AFUA_1G05595	Capsule-associated protein CAP1, putative.
	529	scaffold7.t747	330879.Q4X1W9	70.8	781.6	AFUA_2G08500	Carboxylic ester hydrolase; Belongs to the type-B carboxylesterase/lipase family.		ache	scaffold7.t747	sp|Q9DDE3|ACES_DANRE	48	319	54	329	300	539	634	6.05E-28	121	33.3	50.5	43.5	sp|Q9DDE3|ACES_DANRE Acetylcholinesterase OS=Danio rerio OX=7955 GN=ache PE=1 SV=1
	531	scaffold7.t866	330879.Q4WVB5	25.1	92	AFUA_5G11510	Uncharacterized protein.
	533	scaffold7.t897	330879.Q4WVE8	82.7	516.5	AFUA_5G11850	Mitochondrial carrier protein (Pet8), putative; Belongs to the mitochondrial carrier (TC 2.A.29) family.		PET8	scaffold7.t897	sp|O60029|PET8_EREGS	12	310	3	265	301	325	271	7.39E-53	177	42.2	92	97	sp|O60029|PET8_EREGS Putative mitochondrial carrier protein PET8 OS=Eremothecium gossypii (strain ATCC 10895 / CBS 109.51 / FGSC 9923 / NRRL Y-1056) OX=284811 GN=PET8 PE=3 SV=1
	539	scaffold8.t74	330879.Q4WKK7	73.6	1179.5	AFUA_1G02130	DUF221 domain protein, putative.		penV	scaffold8.t74	sp|B6HTR9|PENV_PENRW	1	814	1	810	820	823	832	0	1110	70.4	98.9	97.4	sp|B6HTR9|PENV_PENRW Vacuolar transmembrane transporter penV OS=Penicillium rubens (strain ATCC 28089 / DSM 1075 / NRRL 1951 / Wisconsin 54-1255) OX=500485 GN=penV PE=3 SV=1
	547	scaffold8.t495	330879.Q4WBB5	34.7	105.5	AFUA_8G01710	Antigenic thaumatin domain protein, putative.		cetA	scaffold8.t495	sp|C8VIP3|CETA_EMENI	36	177	34	175	144	178	176	5.40E-34	121	38.9	79.8	80.7	sp|C8VIP3|CETA_EMENI Secreted thaumatin-like protein cetA OS=Emericella nidulans (strain FGSC A4 / ATCC 38163 / CBS 112.46 / NRRL 194 / M139) OX=227321 GN=cetA PE=2 SV=1
	553	scaffold8.t610	330879.Q4WCL9	63.3	86.7	AFUA_8G03960	Uncharacterized protein.
	561	scaffold8.t813	330879.Q4WSI8	45.6	80.1	AFUA_1G12620	MFS toxin efflux pump (AflT), putative.		MFS1	scaffold8.t813	sp|D4AXV8|MFS1_ARTBC	39	117	34	112	79	178	536	1.91E-18	85.1	49.4	44.4	14.7	sp|D4AXV8|MFS1_ARTBC MFS-type efflux pump MFS1 OS=Arthroderma benhamiae (strain ATCC MYA-4681 / CBS 112371) OX=663331 GN=MFS1 PE=3 SV=2
	159	scaffold1.t1337	330879.Q4WP10	85.4	819.7	ytm1	Ribosome biogenesis protein ytm1; Component of the NOP7 complex, which is required for maturation of the 25S and 5.8S ribosomal RNAs and formation of the 60S ribosome.	15	ytm1	scaffold1.t1337	sp|A2QI22|YTM1_ASPNC	1	488	1	490	490	489	490	1.23E-302	827	87.3	99.8	100	sp|A2QI22|YTM1_ASPNC Ribosome biogenesis protein ytm1 OS=Aspergillus niger (strain ATCC MYA-4892 / CBS 513.88 / FGSC A1513) OX=425011 GN=ytm1 PE=3 SV=1
	549	scaffold8.t520	330879.Q4WCD7	80	546.6	AFUA_8G04790	Ribosome biogenesis protein, putative.	15	RPF2	scaffold8.t520	sp|P36160|RPF2_YEAST	2	322	1	317	326	334	344	4.00E-68	219	41.7	96.1	92.2	sp|P36160|RPF2_YEAST Ribosome biogenesis protein RPF2 OS=Saccharomyces cerevisiae (strain ATCC 204508 / S288c) OX=559292 GN=RPF2 PE=1 SV=1
	278	scaffold2.t1928	330879.Q4WAK0	72.3	120.9	cnxG	Molybdopterin synthase sulfur carrier subunit; Acts as a sulfur carrier required for molybdopterin biosynthesis. Component of the molybdopterin synthase complex that catalyzes the conversion of precursor Z into molybdopterin by mediating the incorporation of 2 sulfur atoms into precursor Z to generate a dithiolene group. In the complex, serves as sulfur donor by being thiocarboxylated (-COSH) at …	14	cnxG	scaffold2.t1928	sp|Q9Y8C2|MOC2A_EMENI	1	86	1	91	91	87	91	3.45E-40	130	72.5	98.9	100	sp|Q9Y8C2|MOC2A_EMENI Molybdopterin synthase sulfur carrier subunit OS=Emericella nidulans (strain FGSC A4 / ATCC 38163 / CBS 112.46 / NRRL 194 / M139) OX=227321 GN=cnxG PE=1 SV=1
	133	scaffold1.t653	330879.Q4WJZ0	84.6	319.7	AFUA_1G04320	40S ribosomal protein S8; Belongs to the eukaryotic ribosomal protein eS8 family.	13	rps801	scaffold1.t653	sp|O14049|RS8A_SCHPO	1	198	1	196	198	201	200	1.46E-94	276	73.2	98.5	98	sp|O14049|RS8A_SCHPO Small ribosomal subunit protein eS8A OS=Schizosaccharomyces pombe (strain 972 / ATCC 24843) OX=284812 GN=rps801 PE=3 SV=1
	414	scaffold5.t227	330879.Q4WZN0	91.6	242.7	AFUA_2G16370	60S ribosomal protein L32.	13	crp-63	scaffold5.t227	sp|Q7RXY1|RL32_NEUCR	1	130	1	130	130	132	131	4.70E-67	201	77.7	98.5	99.2	sp|Q7RXY1|RL32_NEUCR Large ribosomal subunit protein eL32 OS=Neurospora crassa (strain ATCC 24698 / 74-OR23-1A / CBS 708.71 / DSM 1257 / FGSC 987) OX=367110 GN=crp-63 PE=1 SV=1
	502	scaffold7.t99	330879.Q4WC42	55.2	279.6	AFUA_8G05790	Uncharacterized protein.	13
	508	scaffold7.t308	330879.Q4WJT1	96.3	417.2	AFUA_1G04900	Proliferating cell nuclear antigen; This protein is an auxiliary protein of DNA polymerase delta and is involved in the control of eukaryotic DNA replication by increasing the polymerase's processibility during elongation of the leading strand; Belongs to the PCNA family.	9	CTHT_0061010	scaffold7.t308	sp|G0SF70|PCNA_CHATD	17	261	14	259	246	262	259	3.60E-143	404	81.7	93.5	95	sp|G0SF70|PCNA_CHATD Proliferating cell nuclear antigen OS=Chaetomium thermophilum (strain DSM 1495 / CBS 144.50 / IMI 039719) OX=759272 GN=CTHT_0061010 PE=1 SV=2
	525	scaffold7.t702	330879.Q4X205	95.2	200.3	AFUA_2G08130	60S ribosomal protein L44; Belongs to the eukaryotic ribosomal protein eL42 family.	9	RPL44	scaffold7.t702	sp|P52809|RL44_CYBJA	59	164	1	106	106	165	106	8.16E-62	189	87.7	64.2	100	sp|P52809|RL44_CYBJA Large ribosomal subunit protein eL42 OS=Cyberlindnera jadinii OX=4903 GN=RPL44 PE=3 SV=2
	551	scaffold8.t538	330879.Q4WCF2	86.2	699.9	AFUA_8G04640	RNA-3'-phosphate cyclase family protein.	9	Rcl1	scaffold8.t538	sp|Q9JJT0|RCL1_MOUSE	20	403	19	372	392	405	373	6.85E-72	233	40.8	94.8	94.9	sp|Q9JJT0|RCL1_MOUSE RNA 3'-terminal phosphate cyclase-like protein OS=Mus musculus OX=10090 GN=Rcl1 PE=2 SV=1
	439	scaffold5.t918	330879.Q4WHF8	64.1	347.4	rex4	RNA exonuclease 4; Exoribonuclease involved in ribosome biosynthesis. Involved in the processing of ITS1, the internal transcribed spacer localized between the 18S and 5.8S rRNAs (By similarity); Belongs to the REXO4 family.	7	rex4	scaffold5.t918	sp|Q4WHF8|REXO4_ASPFU	1	293	1	296	304	310	310	2.51E-130	376	68.1	94.5	95.5	sp|Q4WHF8|REXO4_ASPFU RNA exonuclease 4 OS=Aspergillus fumigatus (strain ATCC MYA-4609 / CBS 101355 / FGSC A1100 / Af293) OX=330879 GN=rex4 PE=3 SV=1
	378	scaffold4.t583	330879.Q4X1J7	55	266.2	AFUA_2G09730	Uncharacterized protein.	5
	474	scaffold6.t261	330879.Q4WRQ3	71.7	786.2	AFUA_1G15500	GTP-binding protein Obg.	5	MTG2	scaffold6.t261	sp|P38860|MTG2_YEAST	78	426	98	451	377	550	518	8.76E-66	225	39.8	63.5	68.3	sp|P38860|MTG2_YEAST GTPase MTG2, mitochondrial OS=Saccharomyces cerevisiae (strain ATCC 204508 / S288c) OX=559292 GN=MTG2 PE=1 SV=2
	555	scaffold8.t656	330879.Q4WES8	69.7	166.4	AFUA_5G04070	Meiosis-specific topoisomerase Spo11, putative.	5
	122	scaffold1.t411	330879.Q4WTZ9	51.5	95.9	AFUA_5G06680	4-aminobutyrate transaminase GatA; Belongs to the class-III pyridoxal-phosphate-dependent aminotransferase family.	4	gatA	scaffold1.t411	sp|P14010|GABAT_EMENI	19	113	36	131	96	115	498	5.39E-21	89.7	47.9	82.6	19.3	sp|P14010|GABAT_EMENI 4-aminobutyrate aminotransferase OS=Emericella nidulans (strain FGSC A4 / ATCC 38163 / CBS 112.46 / NRRL 194 / M139) OX=227321 GN=gatA PE=3 SV=1
	137	scaffold1.t697	330879.Q4WK28	84.4	1310.8	AFUA_1G03920	DNA helicase; Belongs to the MCM family.	4	mcm3	scaffold1.t697	sp|P30666|MCM3_SCHPO	6	883	5	879	910	884	879	3.35E-291	830	54.8	99.3	99.5	sp|P30666|MCM3_SCHPO DNA replication licensing factor mcm3 OS=Schizosaccharomyces pombe (strain 972 / ATCC 24843) OX=284812 GN=mcm3 PE=1 SV=2
	219	scaffold2.t642	330879.Q4WXY4	81.9	926	AFUA_3G11120	Glutamate decarboxylase, putative.	4	dtxS4	scaffold2.t642	sp|E9FCP7|DTXS4_METRA	8	542	9	501	538	570	501	1.32E-174	506	51.5	93.9	98.4	sp|E9FCP7|DTXS4_METRA L-aspartate decarboxylase dtxS4 OS=Metarhizium robertsii (strain ARSEF 23 / ATCC MYA-3075) OX=655844 GN=dtxS4 PE=3 SV=2
	534	scaffold7.t905	330879.Q4WVF6	90.7	418.3	AFUA_5G11930	U1 small nuclear ribonucleoprotein, putative.	4	usp102	scaffold7.t905	sp|O74968|RU1A_SCHPO	8	251	19	247	247	252	249	1.41E-54	179	41.7	96.8	92	sp|O74968|RU1A_SCHPO U1 small nuclear ribonucleoprotein usp102 OS=Schizosaccharomyces pombe (strain 972 / ATCC 24843) OX=284812 GN=usp102 PE=1 SV=1
	65	scaffold5.t366	330879.Q4X006	82.2	2503.8	abcA-2	ABC multidrug transporter A-2; Pleiotropic ABC efflux transporter that confers resistance to structurally and functionally unrelated compounds including azoles such as itraconazole, posaconazole, and voriconazole.	3	abcA	scaffold5.t366	sp|Q4X006|ABCA2_ASPFU	1	1498	1	1499	1502	1499	1499	0	2493	82.2	99.9	100	sp|Q4X006|ABCA2_ASPFU ABC multidrug transporter A-2 OS=Aspergillus fumigatus (strain ATCC MYA-4609 / CBS 101355 / FGSC A1100 / Af293) OX=330879 GN=abcA PE=1 SV=1
	85	scaffold2.t1254	330879.Q4WS70	73.1	835.1	mdrA	Major facilitator superfamily multidrug transporter mdrA; MFS transporter involved in the basal level of azole susceptibility. Confers resistance to voriconazole and, to a lesser extent, to fluconazole. Belongs to the major facilitator superfamily. DHA1 family. Polyamines/proton antiporter (TC 2.A.1.2.16) subfamily.	3	mdrA	scaffold2.t1254	sp|Q4WS70|MDRA_ASPFU	2	607	3	604	606	609	607	0	879	75.2	99.5	99.2	sp|Q4WS70|MDRA_ASPFU Major facilitator superfamily multidrug transporter mdrA OS=Aspergillus fumigatus (strain ATCC MYA-4609 / CBS 101355 / FGSC A1100 / Af293) OX=330879 GN=mdrA PE=2 SV=1
	87	scaffold3.t196	330879.Q4WS70	66.4	781.2	mdrA	Major facilitator superfamily multidrug transporter mdrA; MFS transporter involved in the basal level of azole susceptibility. Confers resistance to voriconazole and, to a lesser extent, to fluconazole. Belongs to the major facilitator superfamily. DHA1 family. Polyamines/proton antiporter (TC 2.A.1.2.16) subfamily.	3	mdrA	scaffold3.t196	sp|Q4WS70|MDRA_ASPFU	1	608	13	604	608	610	607	1.86E-287	798	66.9	99.7	97.5	sp|Q4WS70|MDRA_ASPFU Major facilitator superfamily multidrug transporter mdrA OS=Aspergillus fumigatus (strain ATCC MYA-4609 / CBS 101355 / FGSC A1100 / Af293) OX=330879 GN=mdrA PE=2 SV=1
	91	scaffold8.t926	330879.Q4WS70	62.5	714.9	mdrA	Major facilitator superfamily multidrug transporter mdrA; MFS transporter involved in the basal level of azole susceptibility. Confers resistance to voriconazole and, to a lesser extent, to fluconazole. Belongs to the major facilitator superfamily. DHA1 family. Polyamines/proton antiporter (TC 2.A.1.2.16) subfamily.	3	mdrA	scaffold8.t926	sp|Q4WS70|MDRA_ASPFU	13	589	18	603	588	610	607	1.65E-259	728	62.9	94.6	96.5	sp|Q4WS70|MDRA_ASPFU Major facilitator superfamily multidrug transporter mdrA OS=Aspergillus fumigatus (strain ATCC MYA-4609 / CBS 101355 / FGSC A1100 / Af293) OX=330879 GN=mdrA PE=2 SV=1
	161	scaffold1.t1441	330879.Q4WNP5	74.7	118.6	AFUA_4G06490	DNA mismatch repair protein (Mlh3), putative.	3
	57	scaffold3.t1207	330879.E9RBG1	54.2	1532.3	abcC	ABC multidrug transporter C; Pleiotropic ABC efflux transporter that confers resistance to structurally and functionally unrelated compounds including azoles such as itraconazole, posaconazole, and voriconazole (Probable). Also required for normal pathogenesis in a Galleria mellonella (greater wax moth) infection model. Belongs to the ABC transporter superfamily. ABCG family. PDR (TC 3.A.1.205) s…	2	abcC	scaffold3.t1207	sp|E9RBG1|ABCC_ASPFU	8	1440	42	1479	1460	2019	1497	0	1522	54.5	71	96.1	sp|E9RBG1|ABCC_ASPFU ABC multidrug transporter C OS=Aspergillus fumigatus (strain ATCC MYA-4609 / CBS 101355 / FGSC A1100 / Af293) OX=330879 GN=abcC PE=1 SV=1
	58	scaffold3.t1244	330879.E9RBG1	72.4	2053.9	abcC	ABC multidrug transporter C; Pleiotropic ABC efflux transporter that confers resistance to structurally and functionally unrelated compounds including azoles such as itraconazole, posaconazole, and voriconazole (Probable). Also required for normal pathogenesis in a Galleria mellonella (greater wax moth) infection model. Belongs to the ABC transporter superfamily. ABCG family. PDR (TC 3.A.1.205) s…	2	abcC	scaffold3.t1244	sp|E9RBG1|ABCC_ASPFU	73	1474	86	1496	1411	1476	1497	0	2060	72.4	95	94.3	sp|E9RBG1|ABCC_ASPFU ABC multidrug transporter C OS=Aspergillus fumigatus (strain ATCC MYA-4609 / CBS 101355 / FGSC A1100 / Af293) OX=330879 GN=abcC PE=1 SV=1
	60	scaffold4.t1384	330879.E9RBG1	70.2	2081.2	abcC	ABC multidrug transporter C; Pleiotropic ABC efflux transporter that confers resistance to structurally and functionally unrelated compounds including azoles such as itraconazole, posaconazole, and voriconazole (Probable). Also required for normal pathogenesis in a Galleria mellonella (greater wax moth) infection model. Belongs to the ABC transporter superfamily. ABCG family. PDR (TC 3.A.1.205) s…	2	abcC	scaffold4.t1384	sp|E9RBG1|ABCC_ASPFU	1	1476	1	1492	1506	1484	1497	0	2086	70.3	99.5	99.7	sp|E9RBG1|ABCC_ASPFU ABC multidrug transporter C OS=Aspergillus fumigatus (strain ATCC MYA-4609 / CBS 101355 / FGSC A1100 / Af293) OX=330879 GN=abcC PE=1 SV=1
	61	scaffold4.t748	330879.E9RBG1	77.5	2360.5	abcC	ABC multidrug transporter C; Pleiotropic ABC efflux transporter that confers resistance to structurally and functionally unrelated compounds including azoles such as itraconazole, posaconazole, and voriconazole (Probable). Also required for normal pathogenesis in a Galleria mellonella (greater wax moth) infection model. Belongs to the ABC transporter superfamily. ABCG family. PDR (TC 3.A.1.205) s…	2	atrG	scaffold4.t748	sp|Q2U0M6|ATRG_ASPOR	1	1517	1	1493	1519	1520	1494	0	2410	79.9	99.8	99.9	sp|Q2U0M6|ATRG_ASPOR ABC multidrug transporter atrG OS=Aspergillus oryzae (strain ATCC 42149 / RIB 40) OX=510516 GN=atrG PE=1 SV=1
	69	scaffold8.t289	330879.Q4WR59	80.7	626.3	abcA	ABC multidrug transporter A-1; ABC transporter that seems not to be involved in the efflux of toxic substances, at least not the classical compounds such as itraconazole, amphotericin B, voriconazole, posaconazole, ravuconazole, or echinocandins.	2	oblD	scaffold8.t289	sp|A1C8C8|OBLD_ASPCL	5	384	17	394	380	385	1446	1.56E-215	634	80.5	98.7	26.1	sp|A1C8C8|OBLD_ASPCL ABC-type transporter oblD OS=Aspergillus clavatus (strain ATCC 1007 / CBS 513.65 / DSM 816 / NCTC 3887 / NRRL 1 / QM 1276 / 107) OX=344612 GN=oblD PE=3 SV=1
	70	scaffold8.t290	330879.Q4WR59	81.8	697.2	abcA	ABC multidrug transporter A-1; ABC transporter that seems not to be involved in the efflux of toxic substances, at least not the classical compounds such as itraconazole, amphotericin B, voriconazole, posaconazole, ravuconazole, or echinocandins.	2	abcA	scaffold8.t290	sp|Q8X170|ABCA_ASPFM	1	428	606	1032	429	429	1452	3.22E-237	692	81.8	99.8	29.4	sp|Q8X170|ABCA_ASPFM ABC multidrug transporter A OS=Aspergillus fumigatus OX=746128 GN=abcA PE=3 SV=1
	71	scaffold8.t291	330879.Q4WR59	74.4	619.4	abcA	ABC multidrug transporter A-1; ABC transporter that seems not to be involved in the efflux of toxic substances, at least not the classical compounds such as itraconazole, amphotericin B, voriconazole, posaconazole, ravuconazole, or echinocandins.	2	oblD	scaffold8.t291	sp|A1C8C8|OBLD_ASPCL	1	390	1052	1441	390	397	1446	3.73E-218	641	77.4	98.2	27	sp|A1C8C8|OBLD_ASPCL ABC-type transporter oblD OS=Aspergillus clavatus (strain ATCC 1007 / CBS 513.65 / DSM 816 / NCTC 3887 / NRRL 1 / QM 1276 / 107) OX=344612 GN=oblD PE=3 SV=1
	86	scaffold3.t1067	330879.Q4X113	55	605.1	AFUA_2G11580	MFS multidrug transporter, putative.	2	MFS2	scaffold3.t1067	sp|F2T0J9|MFS2_TRIRC	1	521	1	523	524	591	595	1.93E-218	622	58.8	88.2	87.9	sp|F2T0J9|MFS2_TRIRC MFS-type efflux pump MFS2 OS=Trichophyton rubrum (strain ATCC MYA-4607 / CBS 118892) OX=559305 GN=MFS2 PE=2 SV=1
	88	scaffold4.t405	330879.Q4X113	71	828.6	AFUA_2G11580	MFS multidrug transporter, putative.	2	MFS2	scaffold4.t405	sp|F2T0J9|MFS2_TRIRC	4	608	6	588	607	614	595	1.07E-243	687	59.1	98.5	98	sp|F2T0J9|MFS2_TRIRC MFS-type efflux pump MFS2 OS=Trichophyton rubrum (strain ATCC MYA-4607 / CBS 118892) OX=559305 GN=MFS2 PE=2 SV=1
	89	scaffold7.t17	330879.Q4X113	61.9	628.6	AFUA_2G11580	MFS multidrug transporter, putative.	2	mdrA	scaffold7.t17	sp|Q4WS70|MDRA_ASPFU	10	528	20	537	519	543	607	2.81E-228	645	61.1	95.6	85.3	sp|Q4WS70|MDRA_ASPFU Major facilitator superfamily multidrug transporter mdrA OS=Aspergillus fumigatus (strain ATCC MYA-4609 / CBS 101355 / FGSC A1100 / Af293) OX=330879 GN=mdrA PE=2 SV=1
	104	scaffold3.t878	330879.Q4WH27	48	282	AFUA_7G07090	Zinc knuckle domain protein.	2	RTase	scaffold3.t878	sp|Q95SX7|RTBS_DROME	685	974	363	659	302	1055	906	7.37E-24	112	27.8	27.5	32.8	sp|Q95SX7|RTBS_DROME Probable RNA-directed DNA polymerase from transposon BS OS=Drosophila melanogaster OX=7227 GN=RTase PE=2 SV=1
	121	scaffold1.t365	330879.Q4WN54	58.9	243.4	swf1	Palmitoyltransferase swf1; Palmitoyltransferase that targets several endosomal SNAREs. Palmitoylates the SNAREs at cysteine residues close to the cytoplasmic end of their transmembrane domain. May have a role in the cellular quality control of transmembrane domain-containing proteins (By similarity); Belongs to the DHHC palmitoyltransferase family. SWF1 subfamily.	2	swf1	scaffold1.t365	sp|Q4WN54|SWF1_ASPFU	1	202	178	378	202	204	379	1.83E-82	252	60.4	99	53	sp|Q4WN54|SWF1_ASPFU Palmitoyltransferase swf1 OS=Aspergillus fumigatus (strain ATCC MYA-4609 / CBS 101355 / FGSC A1100 / Af293) OX=330879 GN=swf1 PE=3 SV=1
	135	scaffold1.t676	330879.Q4WK12	78.1	603.6	AFUA_1G04090	FAD dependent oxidoreductase, putative.	2	lhgO	scaffold1.t676	sp|A0A0M7LBC1|L2HDH_ACHAE	32	405	4	369	379	406	369	3.06E-85	267	43.8	92.1	99.2	sp|A0A0M7LBC1|L2HDH_ACHAE L-2-hydroxyglutarate dehydrogenase OS=Achromobacter aegrifaciens OX=1287736 GN=lhgO PE=3 SV=1
	139	scaffold1.t739	330879.Q4WQA4	78.7	793.9	AFUA_4G12120	Histone deacetylase SIR2, putative.	2	AN10449	scaffold1.t739	sp|C8V3W5|HST1_EMENI	1	490	1	489	495	492	489	2.27E-273	753	78.2	99.6	100	sp|C8V3W5|HST1_EMENI NAD-dependent protein deacetylase hst1 OS=Emericella nidulans (strain FGSC A4 / ATCC 38163 / CBS 112.46 / NRRL 194 / M139) OX=227321 GN=AN10449 PE=3 SV=1
	146	scaffold1.t1061	330879.Q4WPL0	47.1	177.2	AFUA_4G09640	Meiotic nuclear division protein 1; Required for proper homologous chromosome pairing and efficient cross-over and intragenic recombination during meiosis. Belongs to the MND1 family.	2
	226	scaffold2.t795	330879.Q4WXB9	88.4	474.6	AFUA_3G08940	Proteasome regulatory particle subunit (RpnL), putative.	2	rpn12	scaffold2.t795	sp|P50524|RPN12_SCHPO	8	277	6	270	283	278	270	2.67E-42	149	34.6	97.1	98.1	sp|P50524|RPN12_SCHPO 26S proteasome regulatory subunit rpn12 OS=Schizosaccharomyces pombe (strain 972 / ATCC 24843) OX=284812 GN=rpn12 PE=1 SV=1
	229	scaffold2.t852	330879.Q4WX62	58.5	389	AFUA_3G08350	Protein transport membrane glycoprotein Sec20, putative.	2
	256	scaffold2.t1362	330879.Q4WV94	35.2	184.1	AFUA_5G11290	D-amino acid oxidase.	2	DAO1	scaffold2.t1362	sp|Q9HGY3|OXDA_CANBO	4	337	3	334	336	352	345	2.26E-95	290	45.2	94.9	96.2	sp|Q9HGY3|OXDA_CANBO D-amino-acid oxidase OS=Candida boidinii OX=5477 GN=DAO1 PE=1 SV=1
	266	scaffold2.t1552	330879.Q4WEG2	81.1	360.5	AFUA_5G02900	SNARE domain protein.	2
	282	scaffold3.t3	330879.Q4WES9	53.9	117.1	AFUA_5G04080	Terpene cyclase/mutase family member; Belongs to the terpene cyclase/mutase family.	2	ntnI	scaffold3.t3	sp|A0A455LRW3|NTNI_NECSZ	1	90	1	90	90	92	734	2.15E-42	149	73.3	97.8	12.3	sp|A0A455LRW3|NTNI_NECSZ Terpene cyclase/mutase ntnI OS=Nectria sp. OX=1755444 GN=ntnI PE=2 SV=1
	290	scaffold3.t253	330879.Q4WVP5	83.5	444.1	AFUA_5G12840	Hydroxyacylglutathione hydrolase, putative.	2	glo2	scaffold3.t253	sp|Q9UT36|GLO21_SCHPO	1	247	10	255	247	249	256	6.44E-95	281	53.8	99.2	96.1	sp|Q9UT36|GLO21_SCHPO Probable hydroxyacylglutathione hydrolase glo2 OS=Schizosaccharomyces pombe (strain 972 / ATCC 24843) OX=284812 GN=glo2 PE=3 SV=1
	390	scaffold4.t1091	330879.Q4WTC2	79.1	221.5	AFUA_1G09810	Translation machinery-associated protein 20; Involved in translation; Belongs to the TMA20 family.	2	TMA20	scaffold4.t1091	sp|P89886|TMA20_YEAST	1	181	1	181	183	182	181	1.42E-54	174	51.9	99.5	100	sp|P89886|TMA20_YEAST Translation machinery-associated protein 20 OS=Saccharomyces cerevisiae (strain ATCC 204508 / S288c) OX=559292 GN=TMA20 PE=1 SV=1
	442	scaffold5.t1002	330879.Q4WQK3	90.5	694.9	AFUA_4G13120	Glutamine synthetase.	2	glnA	scaffold5.t1002	sp|Q96V52|GLNA_EMENI	1	357	1	357	357	358	357	4.97E-249	680	88.2	99.7	100	sp|Q96V52|GLNA_EMENI Glutamine synthetase OS=Emericella nidulans (strain FGSC A4 / ATCC 38163 / CBS 112.46 / NRRL 194 / M139) OX=227321 GN=glnA PE=3 SV=3
	448	scaffold5.t1145	330879.Q4WTT9	43.7	194.9	mdr1	ABC multidrug transporter mdr1; Pleiotropic ABC efflux transporter that may be involved in A.fumigatus adaptation to azoles such as vorizonazole. Belongs to the ABC transporter superfamily. ABCB family. Multidrug resistance exporter (TC 3.A.1.201) subfamily.	2	mdr1	scaffold5.t1145	sp|Q4WTT9|MDR1_ASPFU	16	234	1104	1341	239	240	1349	5.51E-55	192	44.4	91.3	17.6	sp|Q4WTT9|MDR1_ASPFU ABC multidrug transporter mdr1 OS=Aspergillus fumigatus (strain ATCC MYA-4609 / CBS 101355 / FGSC A1100 / Af293) OX=330879 GN=mdr1 PE=2 SV=1
	503	scaffold7.t187	330879.Q4WTV5	38.1	225.7	AFUA_5G06240	Alcohol dehydrogenase, putative.	2	adh1	scaffold7.t187	sp|P00332|ADH_SCHPO	12	364	3	349	356	368	350	6.36E-72	231	39.6	95.9	99.1	sp|P00332|ADH_SCHPO Alcohol dehydrogenase OS=Schizosaccharomyces pombe (strain 972 / ATCC 24843) OX=284812 GN=adh1 PE=1 SV=2
	516	scaffold7.t445	330879.A4D9T3	62.1	415.2	AFUA_1G05655	C2 NT-type domain-containing protein.	2	SPCC1494.08c	scaffold7.t445	sp|O60082|YQK8_SCHPO	1	234	1	233	244	347	274	3.23E-30	119	31.6	67.4	85	sp|O60082|YQK8_SCHPO Uncharacterized protein C1494.08c OS=Schizosaccharomyces pombe (strain 972 / ATCC 24843) OX=284812 GN=SPCC1494.08c PE=4 SV=1
	520	scaffold7.t545	330879.Q4WJE1	89.9	725.7	AFUA_1G06300	Proteasome regulatory particle subunit (RpnF), putative.	2	rpn6	scaffold7.t545	sp|Q9P7S2|RPN6_SCHPO	24	423	21	420	400	425	421	1.74E-145	423	54.5	94.1	95	sp|Q9P7S2|RPN6_SCHPO Probable 26S proteasome regulatory subunit rpn6 OS=Schizosaccharomyces pombe (strain 972 / ATCC 24843) OX=284812 GN=rpn6 PE=3 SV=1
	562	scaffold8.t843	330879.Q4WIP5	63.2	496.1	NTH1	Endonuclease III homolog; Bifunctional DNA N-glycosylase with associated apurinic/apyrimidinic (AP) lyase function that catalyzes the first step in base excision repair (BER), the primary repair pathway for the repair of oxidative DNA damage. The DNA N-glycosylase activity releases the damaged DNA base from DNA by cleaving the N-glycosidic bond, leaving an AP site. The AP lyase activity cleaves t…	2	nth1	scaffold8.t843	sp|C8VC05|NTH_EMENI	1	423	6	443	456	428	443	1.53E-196	554	66.9	98.8	98.9	sp|C8VC05|NTH_EMENI Endonuclease III homolog OS=Emericella nidulans (strain FGSC A4 / ATCC 38163 / CBS 112.46 / NRRL 194 / M139) OX=227321 GN=nth1 PE=3 SV=2
	52	scaffold1.t2037	330879.Q4WE99	55.6	1624.8	AFUA_5G02260	ABC multidrug transporter, putative; Belongs to the ABC transporter superfamily. ABCG family. PDR (TC 3.A.1.205) subfamily.	1	adrC	scaffold1.t2037	sp|A0A1Y0BRF0|ADRC_PENRO	65	1447	56	1449	1399	1449	1452	0	1785	62.8	95.4	96	sp|A0A1Y0BRF0|ADRC_PENRO ABC-type transporter adrC OS=Penicillium roqueforti OX=5082 GN=adrC PE=3 SV=1
	59	scaffold4.t1237	330879.Q4WWW3	58.9	1699.5	atrI	ABC multidrug transporter atrI; Pleiotropic ABC efflux transporter involved in the basal level of azole susceptibility. Confers resistance to fluconazole, itraconazole and voriconazole.	1	atrI	scaffold4.t1237	sp|Q4WWW3|ATRI_ASPFU	57	1481	35	1460	1433	1520	1472	0	1769	62.5	93.8	96.9	sp|Q4WWW3|ATRI_ASPFU ABC multidrug transporter atrI OS=Aspergillus fumigatus (strain ATCC MYA-4609 / CBS 101355 / FGSC A1100 / Af293) OX=330879 GN=atrI PE=1 SV=1
	62	scaffold4.t904	330879.Q4WWW3	45.1	1171	atrI	ABC multidrug transporter atrI; Pleiotropic ABC efflux transporter involved in the basal level of azole susceptibility. Confers resistance to fluconazole, itraconazole and voriconazole.	1	atrA	scaffold4.t904	sp|Q2TXA7|ATRA_ASPOR	58	1437	88	1463	1386	1470	1483	0	1191	44.9	93.9	92.8	sp|Q2TXA7|ATRA_ASPOR ABC multidrug transporter atrA OS=Aspergillus oryzae (strain ATCC 42149 / RIB 40) OX=510516 GN=atrA PE=1 SV=1
	66	scaffold6.t729	330879.Q4WDD4	82.5	2546.9	atrF	ABC multidrug transporter atrF; Pleiotropic ABC efflux transporter involved in the basal level of azole susceptibility. Confers resistance to fluconazole and voriconazole.	1	atrF	scaffold6.t729	sp|B8NDS8|ATRF_ASPFN	1	1536	1	1534	1543	1538	1535	0	2677	87.5	99.9	99.9	sp|B8NDS8|ATRF_ASPFN ABC multidrug transporter atrF OS=Aspergillus flavus (strain ATCC 200026 / FGSC A1120 / IAM 13836 / NRRL 3357 / JCM 12722 / SRRC 167) OX=332952 GN=atrF PE=1 SV=2
	67	scaffold6.t962	330879.Q4WE99	73.5	2153.3	AFUA_5G02260	ABC multidrug transporter, putative; Belongs to the ABC transporter superfamily. ABCG family. PDR (TC 3.A.1.205) subfamily.	1	atrA	scaffold6.t962	sp|Q2TXA7|ATRA_ASPOR	13	1478	22	1482	1474	1479	1483	0	2098	71.4	99.1	98.5	sp|Q2TXA7|ATRA_ASPOR ABC multidrug transporter atrA OS=Aspergillus oryzae (strain ATCC 42149 / RIB 40) OX=510516 GN=atrA PE=1 SV=1
	82	scaffold6.t1047	330879.Q4WBH0	52.4	459.5	AFUA_8G02260	Neutral amino acid permease.	1	mtr	scaffold6.t1047	sp|P38680|MTR_NEUCR	30	440	32	453	422	455	470	1.16E-63	216	32.7	90.3	89.8	sp|P38680|MTR_NEUCR N amino acid transport system protein OS=Neurospora crassa (strain ATCC 24698 / 74-OR23-1A / CBS 708.71 / DSM 1257 / FGSC 987) OX=367110 GN=mtr PE=3 SV=2
	116	scaffold1.t173	330879.Q4X0I3	78.4	1203.3	AFUA_2G13370	Phosphatidylinositol 4-kinase type II subunit alpha, putative.	1	lsb6	scaffold1.t173	sp|Q9UT42|LSB6_SCHPO	92	614	71	540	530	786	624	7.32E-113	359	40.9	66.5	75.3	sp|Q9UT42|LSB6_SCHPO Phosphatidylinositol 4-kinase lsb6 OS=Schizosaccharomyces pombe (strain 972 / ATCC 24843) OX=284812 GN=lsb6 PE=3 SV=2
	131	scaffold1.t620	330879.Q4WQF7	82.9	127.1	AFUA_4G12670	DNA repair protein Rad1, putative.	1
	155	scaffold1.t1185	330879.Q4WPC8	65.4	498.8	AFUA_4G08800	ABC a-pheromone efflux pump AtrD.	1	STE6	scaffold1.t1185	sp|P12866|STE6_YEAST	1	377	99	484	389	402	1290	2.83E-50	185	31.1	93.8	29.9	sp|P12866|STE6_YEAST Alpha-factor-transporting ATPase OS=Saccharomyces cerevisiae (strain ATCC 204508 / S288c) OX=559292 GN=STE6 PE=1 SV=1
	192	scaffold2.t116	330879.A4D9D9	61.7	406.8	AFUA_3G14445	Bromodomain associated domain protein.	1
	249	scaffold2.t1142	330879.A4D9G0	64.8	330.9	AFUA_3G06590	Deoxyribose-phosphate aldolase, putative.	1	CIMG_00461	scaffold2.t1142	sp|P0CH94|DEOC_COCIM	7	252	5	250	248	267	267	2.42E-82	251	56.5	92.1	92.1	sp|P0CH94|DEOC_COCIM Deoxyribose-phosphate aldolase OS=Coccidioides immitis (strain RS) OX=246410 GN=CIMG_00461 PE=3 SV=1
	251	scaffold2.t1209	330879.Q4WYA7	82.5	120.9	AFUA_3G12370	V-type proton ATPase proteolipid subunit; Proton-conducting pore forming subunit of the membrane integral V0 complex of vacuolar ATPase. V-ATPase is responsible for acidifying a variety of intracellular compartments in eukaryotic cells.	1	VMA3	scaffold2.t1209	sp|Q00607|VATL1_CANTR	1	103	59	160	103	105	160	1.27E-42	139	74.8	98.1	63.8	sp|Q00607|VATL1_CANTR V-type proton ATPase subunit c OS=Candida tropicalis OX=5482 GN=VMA3 PE=3 SV=1
	259	scaffold2.t1407	330879.Q4WE96	86.4	944.5	AFUA_5G02230	Actin interacting protein 2.	1	SPBC713.03	scaffold2.t1407	sp|Q9C1X2|YN53_SCHPO	55	545	34	526	494	546	526	3.48E-222	627	60.3	89.9	93.7	sp|Q9C1X2|YN53_SCHPO Putative D-lactate dehydrogenase C713.03, mitochondrial OS=Schizosaccharomyces pombe (strain 972 / ATCC 24843) OX=284812 GN=SPBC713.03 PE=3 SV=1
	264	scaffold2.t1503	330879.Q4WT65	37.4	125.9	abcB	ABC multidrug transporter B; Pleiotropic ABC efflux transporter that may be involved in A.fumigatus adaptation to azoles such as vorizonazole.	1	abcB	scaffold2.t1503	sp|Q4WT65|ABCB_ASPFU	20	203	716	906	191	574	1458	2.56E-28	124	38.7	32.1	13.1	sp|Q4WT65|ABCB_ASPFU ABC multidrug transporter B OS=Aspergillus fumigatus (strain ATCC MYA-4609 / CBS 101355 / FGSC A1100 / Af293) OX=330879 GN=abcB PE=2 SV=2
	272	scaffold2.t1696	330879.Q4WTR6	54.2	625.5	AFUA_5G05840	Calcium channel subunit Mid1.	1	ehs1	scaffold2.t1696	sp|Q10063|EHS1_SCHPO	199	606	97	482	434	612	486	1.83E-59	209	34.6	66.7	79.4	sp|Q10063|EHS1_SCHPO Calcium influx-promoting protein ehs1 OS=Schizosaccharomyces pombe (strain 972 / ATCC 24843) OX=284812 GN=ehs1 PE=3 SV=1
	291	scaffold3.t263	330879.Q4WVM9	73.2	1285.8	AFUA_5G12680	Ubiquitin ligase subunit CulD, putative; Belongs to the cullin family.	1	Cul4a	scaffold3.t263	sp|Q3TCH7|CUL4A_MOUSE	140	892	39	759	761	893	759	5.59E-157	481	40.2	84.3	95	sp|Q3TCH7|CUL4A_MOUSE Cullin-4A OS=Mus musculus OX=10090 GN=Cul4a PE=1 SV=1
	293	scaffold3.t287	330879.Q4WVK5	71.5	646.4	caf17	Putative transferase caf17, mitochondrial.	1	caf17	scaffold3.t287	sp|Q2U664|CAF17_ASPOR	2	447	1	447	447	448	447	7.87E-243	672	74.9	99.6	100	sp|Q2U664|CAF17_ASPOR Putative transferase caf17, mitochondrial OS=Aspergillus oryzae (strain ATCC 42149 / RIB 40) OX=510516 GN=caf17 PE=3 SV=1
	308	scaffold3.t592	330879.Q4WJ39	58.2	691.8	AFUA_1G07340	Cytochrome P450, putative; Belongs to the cytochrome P450 family.	1
	333	scaffold3.t1189	330879.Q4WGJ4	68.3	91.3	AFUA_7G05240	tRNA N6-adenosine threonylcarbamoyltransferase, mitochondrial; Required for the formation of a threonylcarbamoyl group on adenosine at position 37 (t(6)A37) in mitochondrial tRNAs that read codons beginning with adenine. Probably involved in the transfer of the threonylcarbamoyl moiety of threonylcarbamoyl-AMP (TC-AMP) to the N6 group of A37. Involved in mitochondrial genome maintenance.	1
	373	scaffold4.t462	330879.Q4X163	62.5	704.9	AFUA_2G11070	Tyrosyl-DNA phosphodiesterase, putative.	1	SPCP31B10.05	scaffold4.t462	sp|Q9USG9|TYDP1_SCHPO	70	556	17	532	549	562	536	4.30E-68	232	28.2	86.7	96.3	sp|Q9USG9|TYDP1_SCHPO Probable tyrosyl-DNA phosphodiesterase OS=Schizosaccharomyces pombe (strain 972 / ATCC 24843) OX=284812 GN=SPCP31B10.05 PE=3 SV=1
	374	scaffold4.t484	330879.Q4X183	65	544.7	AFUA_2G10870	Uncharacterized protein.	1
	386	scaffold4.t986	330879.Q4WTL6	53.4	124.4	AFUA_1G08870	Uncharacterized protein.	1
	419	scaffold5.t350	330879.Q4WZZ5	83.3	889.4	AFUA_2G15230	Cytochrome P450 benzoate 4-monooxygenase, putative; Belongs to the cytochrome P450 family.	1	bphA	scaffold5.t350	sp|A2QTW5|BPHA_ASPNC	1	512	1	512	512	516	517	0	895	85.2	99.2	99	sp|A2QTW5|BPHA_ASPNC Benzoate 4-monooxygenase bphA OS=Aspergillus niger (strain ATCC MYA-4892 / CBS 513.88 / FGSC A1513) OX=425011 GN=bphA PE=1 SV=1
	430	scaffold5.t654	330879.Q4WC96	81.2	963.4	AFUA_8G05230	2-hydroxyphytanoyl-CoA lyase, putative; Belongs to the TPP enzyme family.	1	hac1	scaffold5.t654	sp|Q9Y7M1|PXP1_SCHPO	7	580	6	565	590	587	568	4.55E-165	485	45.8	97.8	98.6	sp|Q9Y7M1|PXP1_SCHPO 2-hydroxyacyl-CoA lyase OS=Schizosaccharomyces pombe (strain 972 / ATCC 24843) OX=284812 GN=hac1 PE=3 SV=1
	445	scaffold5.t1022	330879.Q4WQK9	75.3	446	AFUA_4G13180	Succinate dehydrogenase assembly factor 2, mitochondrial; Plays an essential role in the assembly of succinate dehydrogenase (SDH), an enzyme complex (also referred to as respiratory complex II) that is a component of both the tricarboxylic acid (TCA) cycle and the mitochondrial electron transport chain, and which couples the oxidation of succinate to fumarate with the reduction of ubiquinone (co…	1	AFLA_051990	scaffold5.t1022	sp|B8NT06|SDHF2_ASPFN	1	296	1	292	296	297	292	9.15E-163	457	78	99.7	100	sp|B8NT06|SDHF2_ASPFN Succinate dehydrogenase assembly factor 2, mitochondrial OS=Aspergillus flavus (strain ATCC 200026 / FGSC A1120 / IAM 13836 / NRRL 3357 / JCM 12722 / SRRC 167) OX=332952 GN=AFLA_051990 PE=3 SV=1
	522	scaffold7.t611	330879.Q4WNE7	37.8	112.8	AFUA_6G06630	Uncharacterized protein.	1
	524	scaffold7.t694	330879.Q4X214	43.1	141.4	AFUA_2G08040	C6 finger domain protein, putative.	1
	542	scaffold8.t139	330879.Q4WKF6	77.3	567	AFUA_1G02640	Protein phosphatase; Belongs to the PP2C family.	1	At2g30170	scaffold8.t139	sp|O64730|P2C26_ARATH	135	395	64	292	275	404	298	2.38E-16	82.4	26.9	64.6	76.8	sp|O64730|P2C26_ARATH Probable protein phosphatase 2C 26 OS=Arabidopsis thaliana OX=3702 GN=At2g30170 PE=2 SV=2
	563	scaffold8.t858	330879.Q4WIN4	77.7	491.5	AFUA_2G01230	Dihydrodipicolinate synthetase family protein.	1	CIMG_00151	scaffold8.t858	sp|P0CL20|HOGA1_COCIM	8	326	3	313	319	327	314	3.05E-153	435	69.9	97.6	99	sp|P0CL20|HOGA1_COCIM Putative 4-hydroxy-2-oxoglutarate aldolase, mitochondrial OS=Coccidioides immitis (strain RS) OX=246410 GN=CIMG_00151 PE=3 SV=1
									TSTA_008170	scaffold3.t880	sp|B8MV65|TPED_TALSN	1	519	276	766	530	580	846	3.18E-152	461	48.3	89.5	58	sp|B8MV65|TPED_TALSN Putative transcriptional regulator tpeD OS=Talaromyces stipitatus (strain ATCC 10500 / CBS 375.48 / QM 6759 / NRRL 1006) OX=441959 GN=TSTA_008170 PE=4 SV=1
									TSTA_008170	scaffold3.t901	sp|B8MV65|TPED_TALSN	1	356	148	589	454	358	846	2.29E-88	286	38.3	99.4	52.2	sp|B8MV65|TPED_TALSN Putative transcriptional regulator tpeD OS=Talaromyces stipitatus (strain ATCC 10500 / CBS 375.48 / QM 6759 / NRRL 1006) OX=441959 GN=TSTA_008170 PE=4 SV=1
									tapB	scaffold1.t36	sp|P72192|TAPB_PSEFR	1	63	1	63	63	72	63	2.62E-35	116	84.1	87.5	100	sp|P72192|TAPB_PSEFR Temperature acclimation protein B (Fragment) OS=Pseudomonas fragi OX=296 GN=tapB PE=2 SV=1
									hemAT	scaffold17.t1	sp|O07621|HEMAT_BACSU	1	393	40	432	393	394	432	1.57E-222	618	88.5	99.7	91	sp|O07621|HEMAT_BACSU Heme-based aerotactic transducer HemAT OS=Bacillus subtilis (strain 168) OX=224308 GN=hemAT PE=1 SV=1
									yhfE	scaffold17.t6	sp|O07603|YHFE_BACSU	93	402	37	346	310	403	346	9.03E-222	613	97.7	76.9	89.6	sp|O07603|YHFE_BACSU Putative aminopeptidase YhfE OS=Bacillus subtilis (strain 168) OX=224308 GN=yhfE PE=3 SV=1
									yhgE	scaffold17.t7	sp|P32399|YHGE_BACSU	127	350	552	775	224	351	775	1.33E-143	427	97.3	63.8	28.9	sp|P32399|YHGE_BACSU Uncharacterized protein YhgE OS=Bacillus subtilis (strain 168) OX=224308 GN=yhgE PE=4 SV=2
									chyD	scaffold2.t980	sp|B6HLP8|CHYD_PENRW	1	279	372	646	279	280	672	5.08E-85	270	47.7	99.6	40.9	sp|B6HLP8|CHYD_PENRW Amidase chyE OS=Penicillium rubens (strain ATCC 28089 / DSM 1075 / NRRL 1951 / Wisconsin 54-1255) OX=500485 GN=chyD PE=3 SV=1
									xilB	scaffold3.t721	sp|B6H998|XILB_PENRW	3	195	96	287	194	196	671	3.01E-51	177	49.5	98.5	28.6	sp|B6H998|XILB_PENRW Transcription factor xilB OS=Penicillium rubens (strain ATCC 28089 / DSM 1075 / NRRL 1951 / Wisconsin 54-1255) OX=500485 GN=xilB PE=3 SV=1
									glyS	scaffold31.t1	sp|P54381|SYGB_BACSU	1	533	147	679	533	534	679	0	998	96.1	99.8	78.5	sp|P54381|SYGB_BACSU Glycine--tRNA ligase beta subunit OS=Bacillus subtilis (strain 168) OX=224308 GN=glyS PE=3 SV=2
									era	scaffold31.t2	sp|P42182|ERA_BACSU	1	224	78	301	224	225	301	1.97E-154	433	98.2	99.6	74.4	sp|P42182|ERA_BACSU GTPase Era OS=Bacillus subtilis (strain 168) OX=224308 GN=era PE=1 SV=1
									floA	scaffold31.t3	sp|P54466|FLOA_BACSU	1	283	49	331	283	284	331	1.49E-160	452	97.9	99.6	85.5	sp|P54466|FLOA_BACSU Flotillin-like protein FloA OS=Bacillus subtilis (strain 168) OX=224308 GN=floA PE=1 SV=1
									mtaB	scaffold31.t4	sp|P54462|MTAB_BACSU	1	347	105	451	347	348	451	6.39E-240	660	96	99.7	76.9	sp|P54462|MTAB_BACSU Threonylcarbamoyladenosine tRNA methylthiotransferase MtaB OS=Bacillus subtilis (strain 168) OX=224308 GN=mtaB PE=1 SV=1
									fdc1	scaffold4.t166	sp|A2QHE5|FDC1_ASPNC	13	107	7	158	153	109	500	1.00E-19	85.9	34	87.2	30.4	sp|A2QHE5|FDC1_ASPNC Ferulic acid decarboxylase 1 OS=Aspergillus niger (strain ATCC MYA-4892 / CBS 513.88 / FGSC A1513) OX=425011 GN=fdc1 PE=1 SV=1
									lcsH	scaffold4.t1427	sp|A0A179H0T5|LCSH_PURLI	10	68	8	70	63	70	1552	1.09E-08	52.8	46	84.3	4.1	sp|A0A179H0T5|LCSH_PURLI ABC multidrug transporter lscH OS=Purpureocillium lilacinum OX=33203 GN=lcsH PE=2 SV=1
									ABCB4	scaffold5.t1147	sp|O80725|AB4B_ARATH	35	247	784	996	217	255	1286	1.81E-14	76.3	24.9	83.5	16.6	sp|O80725|AB4B_ARATH ABC transporter B family member 4 OS=Arabidopsis thaliana OX=3702 GN=ABCB4 PE=1 SV=1
									urm1	scaffold6.t807	sp|Q2U9H6|URM1_ASPOR	10	115	15	120	106	116	120	4.36E-61	185	84	91.4	88.3	sp|Q2U9H6|URM1_ASPOR Ubiquitin-related modifier 1 OS=Aspergillus oryzae (strain ATCC 42149 / RIB 40) OX=510516 GN=urm1 PE=3 SV=1
									trt6	scaffold7.t11	sp|Q0C8A1|TRT6_ASPTN	1	78	63	139	78	81	489	4.10E-16	74.3	47.4	96.3	15.7	sp|Q0C8A1|TRT6_ASPTN Cytochrome P450 monooxygenase trt6 OS=Aspergillus terreus (strain NIH 2624 / FGSC A1156) OX=341663 GN=trt6 PE=1 SV=1
									asaA	scaffold7.t89	sp|B8N0E6|ASAA_ASPFN	13	299	3	270	287	357	338	4.57E-25	107	35.5	80.4	79.3	sp|B8N0E6|ASAA_ASPFN Ankyrin-repeat domain containing transcription coregulator asaA OS=Aspergillus flavus (strain ATCC 200026 / FGSC A1120 / IAM 13836 / NRRL 3357 / JCM 12722 / SRRC 167) OX=332952 GN=asaA PE=2 SV=1
									SCY_1267	scaffold7.t625	sp|A6ZYX9|SDHF1_YEAS7	3	77	4	78	75	79	79	2.09E-16	69.7	46.7	94.9	94.9	sp|A6ZYX9|SDHF1_YEAS7 Succinate dehydrogenase assembly factor 1, mitochondrial OS=Saccharomyces cerevisiae (strain YJM789) OX=307796 GN=SCY_1267 PE=3 SV=1
