# Supplementary material for: First Report of Human Infection Caused by Aspergillus steynii and Analysis of Its Whole‐Genome Characteristics
Source: Transbound Emerg Dis. 2026 Jun 12;2026:4093308. doi: 10.1155/tbed/4093308 (PMC13263534; doi:10.1155/tbed/4093308)
Supplement: Supplementary file 3 — Supporting Information 3 Data 2: Data for Figure2 ortho2 species. [file TBED-2026-4093308-s003.xls]

#ClusterID	Aspergillus_steynii_CHSY3131	Aspergillus_steynii	Aspergillus_terreus	Aspergillus_flavus	Aspergillus_brasiliensis	Aspergillus_calidoustus	Aspergillus_candidus	Aspergillus_carbonarius	Aspergillus_felis	Aspergillus_fischeri	Aspergillus_fumigatiaffinis	Aspergillus_fumigatus	Aspergillus_hiratsukae	Aspergillus_japonicus	Aspergillus_lentulus	Aspergillus_luchuensis	Aspergillus_melleus	Aspergillus_nidulans	Aspergillus_niger	Aspergillus_novofumigatus	Aspergillus_parasiticus	Aspergillus_pseudoviridinutans	Aspergillus_sydowii	Aspergillus_tanneri	Aspergillus_thermomutatus	Aspergillus_tubingensis	Aspergillus_udagawae	Aspergillus_uvarum	Aspergillus_viridinutans	Aspergillus_welwitschiae	Aspergillus tamarii	Penicillium_flavum
OG0000000(636 genes,32 taxa):	scaffold1.t1731;scaffold1.t399;scaffold1.t702;scaffold2.t1213;scaffold2.t1528;scaffold2.t169;scaffold2.t309;scaffold3.t1003;scaffold3.t1248;scaffold3.t1372;scaffold3.t399;scaffold3.t448;scaffold4.t796;scaffold5.t480;scaffold5.t83;scaffold6.t1022;scaffold6.t196;scaffold6.t600;scaffold7.t283;scaffold7.t718;scaffold8.t100;scaffold8.t494;	PLB44505.1;PLB44557.1;PLB44808.1;PLB45240.1;PLB45812.1;PLB46001.1;PLB46330.1;PLB46615.1;PLB46624.1;PLB47087.1;PLB48358.1;PLB48398.1;PLB48766.1;PLB48774.1;PLB48839.1;PLB49296.1;PLB50891.1;PLB51310.1;PLB51515.1;PLB51987.1;PLB52138.1;PLB52319.1;PLB53253.1;PLB53416.1;PLB53781.1;PLB54061.1;PLB55178.1;PLB55487.1;PLB55547.1;	KAG2411745.1;KAG2412224.1;KAG2412506.1;KAG2414217.1;KAG2414230.1;KAG2415546.1;KAG2416038.1;KAG2417019.1;KAG2417877.1;KAG2418451.1;KAG2418576.1;KAG2418577.1;KAG2418672.1;KAG2419366.1;KAG2420124.1;KAG2421372.1;KAG2421409.1;KAG2421570.1;KAG2421579.1;	QMW26979.1;QMW27318.1;QMW28743.1;QMW29293.1;QMW30328.1;QMW31568.1;QMW31951.1;QMW33391.1;QMW33657.1;QMW33915.1;QMW35234.1;QMW35369.1;QMW35708.1;QMW35903.1;QMW36057.1;	GKZ41537.1;GKZ41976.1;GKZ43546.1;GKZ44655.1;GKZ45855.1;GKZ46585.1;GKZ48508.1;GKZ48553.1;GKZ49042.1;GKZ49660.1;GKZ49751.1;GKZ49984.1;GKZ50324.1;GKZ50482.1;GKZ50912.1;GKZ51166.1;GKZ51392.1;GKZ51738.1;GKZ51880.1;GKZ51895.1;	CEL00483.1;CEL00916.1;CEL01118.1;CEL01502.1;CEL01786.1;CEL02142.1;CEL03114.1;CEL03122.1;CEL03130.1;CEL03203.1;CEL03905.1;CEL04934.1;CEL05514.1;CEL05950.1;CEL06459.1;CEL06479.1;CEL06888.1;CEL06947.1;CEL07327.1;CEL07677.1;CEL08269.1;CEL09228.1;CEL09235.1;CEL09394.1;CEL09854.1;CEL10344.1;CEL10496.1;CEL10576.1;CEL10870.1;CEL11009.1;CEL11030.1;CEL11146.1;CEL11363.1;CEL11625.1;CEL11677.1;CEL11804.1;CEL…	PLB34358.1;PLB34870.1;PLB35850.1;PLB36747.1;PLB36827.1;PLB36959.1;PLB37514.1;PLB37660.1;PLB39063.1;PLB39931.1;PLB40262.1;PLB40334.1;PLB40972.1;PLB41608.1;PLB41701.1;PLB41706.1;PLB41714.1;PLB41722.1;PLB42131.1;PLB42630.1;	OOF90643.1;OOF91694.1;OOF91948.1;OOF92655.1;OOF92656.1;OOF93410.1;OOF93412.1;OOF93963.1;OOF94182.1;OOF94498.1;OOF94528.1;OOF95295.1;OOF95595.1;OOF95982.1;OOF96789.1;OOF97880.1;OOG00107.1;OOG00111.1;OOG00632.1;OOG00636.1;OOG00651.1;	KAF7174676.1;KAF7175596.1;KAF7176335.1;KAF7176396.1;KAF7176487.1;KAF7177283.1;KAF7178085.1;KAF7179370.1;KAF7179470.1;KAF7180704.1;KAF7180778.1;KAF7180837.1;KAF7181190.1;KAF7181451.1;KAF7183007.1;KAF7183080.1;KAF7184051.1;	EAW15552.1;EAW16457.1;EAW16814.1;EAW16815.1;EAW16853.1;EAW17042.1;EAW17324.1;EAW17806.1;EAW19105.1;EAW19522.1;EAW19567.1;EAW19678.1;EAW19679.1;EAW19897.1;EAW21767.1;EAW23523.1;EAW23743.1;EAW24039.1;EAW24641.1;	KAF4225961.1;KAF4226143.1;KAF4226865.1;KAF4227358.1;KAF4227614.1;KAF4227767.1;KAF4227962.1;KAF4227964.1;KAF4228485.1;KAF4229380.1;KAF4229997.1;KAF4230350.1;KAF4231947.1;KAF4232806.1;KAF4237764.1;KAF4239269.1;KAF4242645.1;KAF4243471.1;KAF4243915.1;KAF4244875.1;KAF4245010.1;	EAL86843.1;EAL87770.2;EAL87799.1;EBA27423.1;	KAF7114203.1;KAF7115360.1;KAF7115451.1;KAF7116945.1;KAF7118130.1;KAF7118732.1;KAF7121776.1;KAF7121811.1;KAF7122251.1;KAF7122777.1;KAF7125929.1;KAF7126028.1;KAF7128382.1;KAF7128772.1;KAF7128789.1;KAF7131067.1;KAF7131224.1;KAF7131322.1;KAF7133695.1;KAF7133903.1;KAF7134030.1;KAF7134067.1;KAF7134094.1;KAF7136819.1;KAF7136844.1;KAF7136850.1;KAF7136862.1;KAF7137050.1;KAF7139672.1;KAF7139716.1;	RAH78792.1;RAH79206.1;RAH80033.1;RAH80781.1;RAH81683.1;RAH82832.1;RAH83127.1;RAH84342.1;RAH85046.1;RAH86769.1;RAH86964.1;	GFF30045.1;GFF31072.1;GFF31171.1;GFF31698.1;GFF32427.1;GFF33544.1;GFF35264.1;GFF40290.1;GFF44562.1;GFF44565.1;GFF48466.1;GFF49002.1;GFF49056.1;GFF49084.1;GFF54103.1;GFF54954.1;	BCS07879.1;BCS07945.1;BCS09716.1;BCS10607.1;BCS10924.1;BCS12006.1;BCS12070.1;BCS12071.1;BCS12390.1;BCS13376.1;BCS13459.1;BCS13544.1;BCS14396.1;BCS14868.1;BCS17047.1;BCS17110.1;	KAH8422526.1;KAH8423410.1;KAH8423604.1;KAH8424929.1;KAH8426347.1;KAH8427490.1;KAH8429197.1;KAH8431452.1;KAH8431512.1;KAH8431727.1;KAH8434342.1;KAH8435052.1;KAH8435233.1;KAH8435412.1;	CBF69401.1;CBF69573.1;CBF71817.1;CBF75176.1;CBF78331.1;CBF78540.1;CBF80303.1;CBF80389.1;CBF80744.1;CBF80763.1;CBF80777.1;CBF80809.1;CBF81142.1;CBF82954.1;CBF83035.1;CBF85153.1;CBF87762.1;CBF88083.1;CBF88209.1;CBF88770.1;	GLA11679.1;GLA12007.1;GLA12580.1;GLA13191.1;GLA14397.1;GLA14948.1;GLA15240.1;GLA15312.1;GLA15924.1;GLA16477.1;GLA16536.1;GLA16885.1;GLA17661.1;GLA18323.1;GLA18791.1;GLA19118.1;	PKX88911.1;PKX89105.1;PKX89216.1;PKX89266.1;PKX89478.1;PKX89922.1;PKX90120.1;PKX90126.1;PKX90602.1;PKX91205.1;PKX91809.1;PKX93706.1;PKX93970.1;PKX95106.1;PKX95124.1;PKX95976.1;PKX96941.1;PKX99538.1;	KAB8199248.1;KAB8199282.1;KAB8200769.1;KAB8200779.1;KAB8201655.1;KAB8202234.1;KAB8202512.1;KAB8202598.1;KAB8203054.1;KAB8206259.1;KAB8206875.1;KAB8207307.1;KAB8207496.1;KAB8208120.1;KAB8208552.1;KAB8209117.1;KAB8209645.1;KAB8211568.1;KAB8211945.1;KAB8212112.1;KAB8212276.1;	GIJ81662.1;GIJ82127.1;GIJ83065.1;GIJ85931.1;GIJ86393.1;GIJ86634.1;GIJ86635.1;GIJ86720.1;GIJ87104.1;GIJ87416.1;GIJ87417.1;GIJ88202.1;GIJ89200.1;GIJ89553.1;GIJ90262.1;GIJ90495.1;GIJ90496.1;GIJ90876.1;GIJ91249.1;GIJ91398.1;GIJ91451.1;GIJ92163.1;GIJ92687.1;GIJ92692.1;	XP_040695682.1;XP_040695835.1;XP_040696686.1;XP_040697458.1;XP_040697509.1;XP_040697555.1;XP_040697556.1;XP_040698084.1;XP_040698424.1;XP_040698576.1;XP_040699269.1;XP_040699425.1;XP_040699854.1;XP_040700236.1;XP_040700634.1;XP_040700674.1;XP_040700694.1;XP_040701466.1;XP_040703020.1;XP_040704034.1;XP_040704038.1;XP_040704041.1;XP_040704312.1;XP_040705585.1;XP_040706156.1;XP_040706749.1;XP_040707…	KAA8641429.1;KAA8641565.1;KAA8641566.1;KAA8641772.1;KAA8641775.1;KAA8641947.1;KAA8642423.1;KAA8642768.1;KAA8643700.1;KAA8643954.1;KAA8644070.1;KAA8644072.1;KAA8645758.1;KAA8647224.1;KAA8647789.1;KAA8647866.1;KAA8648395.1;KAA8648441.1;KAA8648668.1;KAA8649486.1;KAA8649929.1;KAA8649930.1;KAA8650153.1;KAA8650316.1;KAA8650317.1;KAA8650410.1;KAA8650871.1;KAA8651045.1;KAA8651164.1;KAA8652628.1;KAA865275…	RHZ43106.1;RHZ43686.1;RHZ44874.1;RHZ45330.1;RHZ45743.1;RHZ45744.1;RHZ48411.1;RHZ49492.1;RHZ53561.1;RHZ62034.1;RHZ62439.1;RHZ65358.1;RHZ65539.1;RHZ66713.1;RHZ67121.1;	GLB14806.1;GLB14864.1;GLB15000.1;GLB15428.1;GLB16154.1;GLB16234.1;GLB16722.1;GLB17591.1;GLB17781.1;GLB19411.1;GLB19571.1;GLB19657.1;GLB20427.1;GLB20482.1;GLB21072.1;GLB22562.1;GLB22690.1;GLB23028.1;GLB23088.1;GLB23149.1;	GFF32113.1;GFF33211.1;GFF37577.1;GFF40342.1;GFF41279.1;GFF46542.1;GFF47445.1;GFF52769.1;GFF52880.1;GFF54380.1;GFF56455.1;GFF58341.1;GFF61028.1;GFF61131.1;GFF61350.1;GFF63247.1;GFF63850.1;	XP_025485646.1;XP_025487096.1;XP_025487805.1;XP_025487855.1;XP_025488704.1;XP_025490505.1;XP_025490921.1;XP_025490922.1;XP_025493479.1;XP_025494765.1;XP_025495276.1;XP_025497001.1;	XP_043121195.1;XP_043122661.1;XP_043122831.1;XP_043124036.1;XP_043124415.1;XP_043126608.1;XP_043127051.1;XP_043128438.1;XP_043128643.1;XP_043128763.1;XP_043128988.1;XP_043130345.1;XP_043130393.1;	XP_026619539.1;XP_026619614.1;XP_026619998.1;XP_026620055.1;XP_026621043.1;XP_026622307.1;XP_026622587.1;XP_026623926.1;XP_026624168.1;XP_026624272.1;XP_026625943.1;XP_026626670.1;XP_026627820.1;XP_026628368.1;XP_026629061.1;XP_026629442.1;XP_026631240.1;XP_026631718.1;	KAE8155989.1;KAE8156909.1;KAE8159944.1;KAE8160416.1;KAE8160826.1;KAE8160972.1;KAE8161266.1;KAE8161267.1;KAE8161902.1;KAE8161903.1;KAE8162548.1;KAE8163785.1;KAE8165265.1;KAE8165749.1;KAE8166054.1;KAE8166071.1;KAE8166509.1;KAE8166753.1;KAE8167272.1;KAE8168390.1;	KAJ5230937.1;KAJ5238211.1;KAJ5243892.1;KAJ5243944.1;KAJ5243947.1;KAJ5244114.1;KAJ5244896.1;KAJ5249624.1;
OG0000001(383 genes,32 taxa):	scaffold1.t1753;scaffold1.t1817;scaffold1.t446;scaffold2.t2048;scaffold3.t1412;scaffold4.t302;scaffold4.t802;scaffold6.t655;scaffold7.t1019;scaffold7.t130;scaffold8.t295;	PLB44091.1;PLB45036.1;PLB46253.1;PLB46464.1;PLB47412.1;PLB47777.1;PLB48404.1;PLB49064.1;PLB49359.1;PLB51426.1;PLB53959.1;PLB54037.1;PLB55439.1;PLB55540.1;	KAG2412145.1;KAG2413034.1;KAG2415970.1;KAG2416157.1;KAG2416278.1;KAG2417609.1;	QMW24817.1;QMW26094.1;QMW27168.1;QMW28868.1;QMW28869.1;QMW28977.1;QMW30334.1;QMW34790.1;QMW36469.1;	GKZ40761.1;GKZ40785.1;GKZ40786.1;GKZ42824.1;GKZ43011.1;GKZ43012.1;GKZ43013.1;GKZ43014.1;GKZ43660.1;GKZ45575.1;GKZ46488.1;GKZ47187.1;GKZ47706.1;GKZ47978.1;GKZ48350.1;GKZ48549.1;GKZ49239.1;GKZ49371.1;GKZ49577.1;GKZ49703.1;GKZ50206.1;GKZ50416.1;GKZ50493.1;GKZ50551.1;GKZ50656.1;GKZ51264.1;GKZ51658.1;GKZ51707.1;GKZ51723.1;GKZ51855.1;GKZ51856.1;GKZ52014.1;	CEL00772.1;CEL01350.1;CEL01351.1;CEL03071.1;CEL04403.1;CEL04553.1;CEL05000.1;CEL10223.1;CEL10598.1;CEL11028.1;CEN60514.1;CEN60541.1;CEN60639.1;CEN60640.1;CEN60641.1;CEN60819.1;	PLB33338.1;PLB33339.1;PLB36873.1;PLB37997.1;PLB39595.1;PLB40578.1;PLB40669.1;	OOF91828.1;OOF91847.1;OOF92089.1;OOF92934.1;OOF94993.1;OOF95802.1;OOF98127.1;OOF99302.1;	KAF7175096.1;KAF7175177.1;KAF7176880.1;KAF7177251.1;KAF7178973.1;KAF7179345.1;KAF7180982.1;KAF7182587.1;KAF7184301.1;KAF7184319.1;KAF7184697.1;	EAW16387.1;EAW17052.1;EAW17483.1;EAW19759.1;EAW19771.1;EAW20905.1;EAW21094.1;EAW23638.1;	KAF4228452.1;KAF4228923.1;KAF4231077.1;KAF4232812.1;KAF4238603.1;KAF4239392.1;KAF4239406.1;KAF4242100.1;KAF4243123.1;KAF4244284.1;KAF4245023.1;KAF4245607.1;	EAL84728.2;EAL85129.1;EAL86536.1;EAL86636.1;EAL87813.1;EAL92117.1;	KAF7113795.1;KAF7126026.1;	RAH76175.1;RAH78917.1;RAH79597.1;RAH80494.1;RAH84283.1;RAH84285.1;RAH84817.1;RAH86337.1;RAH87411.1;	GFF24565.1;GFF29092.1;GFF34814.1;GFF41139.1;GFF54685.1;GFF55464.1;GFF55925.1;	BCS05658.1;BCS05659.1;BCS06008.1;BCS06009.1;BCS06387.1;BCS06388.1;BCS06393.1;BCS06874.1;BCS07559.1;BCS08364.1;BCS08366.1;BCS09431.1;BCS10459.1;BCS10773.1;BCS10774.1;BCS10846.1;BCS11184.1;BCS11185.1;BCS12314.1;BCS12411.1;BCS12412.1;BCS14457.1;BCS14947.1;BCS15306.1;BCS16959.1;	KAH8422376.1;KAH8422378.1;KAH8423609.1;KAH8424129.1;KAH8424130.1;KAH8424223.1;KAH8424915.1;KAH8426120.1;KAH8427045.1;KAH8427264.1;KAH8427718.1;KAH8427772.1;KAH8427774.1;KAH8429182.1;KAH8429238.1;KAH8430734.1;KAH8431439.1;KAH8432819.1;KAH8432882.1;KAH8433410.1;KAH8433977.1;KAH8433978.1;KAH8435222.1;	CBF69487.1;CBF75778.1;CBF79115.1;CBF81841.1;CBF84476.1;CBF84683.1;	GLA11234.1;GLA11506.1;GLA13286.1;GLA13287.1;GLA14112.1;GLA14739.1;GLA14741.1;GLA15194.1;GLA16056.1;GLA16322.1;GLA16469.1;GLA16470.1;GLA17112.1;GLA17113.1;GLA17517.1;GLA18397.1;GLA19341.1;GLA19342.1;	PKX88704.1;PKX88903.1;PKX89258.1;PKX89491.1;PKX89956.1;PKX89973.1;PKX91350.1;PKX95154.1;PKX95178.1;	KAB8201907.1;KAB8204021.1;KAB8204116.1;KAB8204198.1;KAB8205156.1;KAB8206560.1;KAB8207136.1;KAB8208925.1;KAB8211143.1;KAB8211232.1;KAB8212156.1;KAB8212407.1;	GIJ82149.1;GIJ84903.1;GIJ84997.1;GIJ86883.1;GIJ87098.1;GIJ88093.1;GIJ88792.1;GIJ90347.1;GIJ91116.1;GIJ91419.1;GIJ92115.1;GIJ92468.1;GIJ92471.1;GIJ92472.1;	XP_040696490.1;XP_040697142.1;XP_040698105.1;XP_040703049.1;	KAA8641660.1;KAA8641966.1;KAA8641987.1;KAA8642459.1;KAA8642615.1;KAA8642747.1;KAA8643352.1;KAA8643908.1;KAA8643911.1;KAA8644342.1;KAA8645086.1;KAA8645426.1;KAA8645908.1;KAA8646814.1;KAA8648638.1;KAA8649424.1;KAA8650263.1;KAA8650702.1;	RHZ43441.1;RHZ46920.1;RHZ54030.1;RHZ55805.1;RHZ62485.1;RHZ65528.1;	GLB12662.1;GLB13002.1;GLB13384.1;GLB13387.1;GLB13855.1;GLB14913.1;GLB14914.1;GLB15290.1;GLB15291.1;GLB15293.1;GLB16197.1;GLB17402.1;GLB18034.1;GLB18980.1;GLB18981.1;GLB19330.1;GLB19784.1;GLB20537.1;GLB20940.1;GLB21002.1;GLB21319.1;GLB21320.1;GLB22603.1;GLB22666.1;GLB22667.1;GLB22691.1;GLB23232.1;	GFF29324.1;GFF30084.1;GFF37984.1;GFF38227.1;GFF40822.1;GFF43390.1;GFF54185.1;GFF57125.1;GFF58907.1;GFF60840.1;GFF60843.1;GFF62126.1;GFF62397.1;	XP_025488847.1;XP_025489766.1;XP_025490287.1;XP_025492614.1;XP_025493408.1;XP_025494822.1;XP_025494984.1;XP_025495691.1;	XP_043121082.1;XP_043123185.1;XP_043127211.1;XP_043128444.1;XP_043128956.1;XP_043129732.1;XP_043129733.1;	XP_026621662.1;XP_026622124.1;XP_026623336.1;XP_026624059.1;XP_026624268.1;XP_026625407.1;XP_026625746.1;XP_026625995.1;XP_026626279.1;XP_026626990.1;XP_026628961.1;XP_026629195.1;XP_026629473.1;XP_026630135.1;XP_026630137.1;XP_026630505.1;XP_026630750.1;	KAE8156902.1;KAE8157724.1;KAE8158555.1;KAE8160108.1;KAE8161435.1;KAE8161909.1;KAE8162030.1;KAE8163425.1;KAE8163750.1;KAE8166037.1;	KAJ5229102.1;KAJ5237997.1;KAJ5244043.1;KAJ5244118.1;KAJ5244143.1;KAJ5250342.1;KAJ5251298.1;KAJ5251670.1;
OG0000002(304 genes,31 taxa):	scaffold1.t1750;scaffold1.t1880;scaffold1.t201;scaffold1.t986;scaffold1.t994;scaffold2.t1269;scaffold2.t1903;scaffold2.t1982;scaffold2.t2;scaffold3.t858;scaffold4.t915;scaffold5.t219;scaffold6.t958;scaffold7.t1004;scaffold8.t557;scaffold8.t929;	PLB43410.1;PLB44744.1;PLB45682.1;PLB47396.1;PLB48528.1;PLB49692.1;PLB51167.1;PLB51497.1;PLB51574.1;PLB52260.1;PLB53583.1;PLB53889.1;PLB54040.1;PLB54862.1;PLB54871.1;PLB55726.1;	KAG2412489.1;KAG2413195.1;KAG2415688.1;KAG2416314.1;KAG2416638.1;KAG2418608.1;KAG2419400.1;KAG2419495.1;KAG2420566.1;	QMW26352.1;QMW26656.1;QMW27612.1;QMW27952.1;QMW28109.1;QMW28110.1;QMW28935.1;QMW28952.1;QMW29622.1;QMW30459.1;QMW34534.1;QMW34652.1;	GKZ40519.1;GKZ41008.1;GKZ41512.1;GKZ42333.1;GKZ43568.1;GKZ43570.1;GKZ43747.1;GKZ44635.1;GKZ44837.1;GKZ45697.1;GKZ46366.1;GKZ47501.1;GKZ48406.1;GKZ49076.1;GKZ49866.1;GKZ49885.1;GKZ49997.1;	CEL02251.1;CEL02914.1;CEL03626.1;CEL08928.1;CEL09267.1;CEL09268.1;CEL09390.1;CEL09545.1;CEL10120.1;CEL10446.1;CEL11526.1;CEN60871.1;CEN62801.1;	PLB33271.1;PLB33954.1;PLB34860.1;PLB35344.1;PLB35979.1;PLB36507.1;PLB37231.1;PLB37615.1;PLB38565.1;PLB40324.1;PLB40377.1;PLB40403.1;	OOF90100.1;OOF90203.1;OOF91987.1;OOF91988.1;OOF92076.1;OOF92895.1;OOF93161.1;OOF94199.1;OOF96311.1;OOF97174.1;OOF97601.1;OOF98056.1;OOF99363.1;OOG00119.1;	KAF7177780.1;KAF7179754.1;KAF7184708.1;	EAW16452.1;EAW19360.1;EAW23381.1;	KAF4231161.1;	EAL94080.1;		RAH76075.1;RAH76076.1;RAH78846.1;RAH78880.1;RAH79729.1;RAH80106.1;RAH80333.1;RAH81148.1;RAH81161.1;RAH83212.1;RAH84305.1;RAH86066.1;RAH86208.1;RAH86268.1;RAH87455.1;	GFF48719.1;GFF54768.1;	BCS07223.1;BCS07900.1;BCS08037.1;BCS09105.1;BCS09106.1;BCS10606.1;BCS10681.1;BCS10682.1;BCS11823.1;BCS12369.1;BCS12387.1;BCS13526.1;BCS13527.1;BCS14848.1;BCS15272.1;BCS15412.1;BCS16971.1;	KAH8424496.1;KAH8426292.1;KAH8427499.1;KAH8428364.1;KAH8429170.1;KAH8429529.1;KAH8431078.1;KAH8431079.1;KAH8432459.1;KAH8432460.1;KAH8432484.1;KAH8432816.1;KAH8433379.1;KAH8433664.1;KAH8433789.1;KAH8433916.1;KAH8433920.1;KAH8433921.1;KAH8435333.1;	CBF71797.1;CBF71811.1;CBF74895.1;CBF79149.1;CBF80818.1;CBF82267.1;CBF86762.1;CBF87196.1;CBF88837.1;	GLA11829.1;GLA12289.1;GLA13311.1;GLA15292.1;GLA15524.1;GLA15904.1;GLA16638.1;GLA16688.1;GLA17262.1;GLA17430.1;GLA18387.1;GLA19387.1;GLA20856.1;GLA20916.1;	PKX94845.1;PKX97732.1;PKX99668.1;	KAB8202105.1;KAB8202855.1;KAB8203759.1;KAB8204835.1;KAB8205936.1;KAB8206018.1;KAB8206720.1;KAB8208022.1;KAB8208046.1;KAB8209282.1;KAB8209891.1;KAB8210183.1;	GIJ83164.1;GIJ89464.1;GIJ90982.1;	XP_040696304.1;XP_040697249.1;XP_040697584.1;XP_040699754.1;XP_040700703.1;XP_040700767.1;XP_040703761.1;XP_040706164.1;XP_040706363.1;XP_040706627.1;XP_040707402.1;XP_040708491.1;XP_040708506.1;XP_040708572.1;XP_040708587.1;	KAA8641871.1;KAA8643836.1;KAA8643938.1;KAA8644045.1;KAA8644983.1;KAA8645621.1;KAA8650303.1;	RHZ59421.1;	GLB14179.1;GLB14824.1;GLB14976.1;GLB16014.1;GLB18873.1;GLB19014.1;GLB19430.1;GLB19637.1;GLB20845.1;GLB21583.1;GLB22561.1;GLB22697.1;GLB22713.1;GLB23220.1;	GFF43466.1;GFF50596.1;GFF58216.1;GFF59904.1;GFF60430.1;	XP_025485675.1;XP_025486809.1;XP_025487635.1;XP_025489987.1;XP_025490248.1;XP_025491367.1;XP_025491501.1;XP_025491829.1;XP_025491830.1;XP_025492026.1;XP_025492081.1;XP_025492682.1;XP_025494806.1;XP_025495338.1;XP_025495920.1;	XP_043121120.1;XP_043129226.1;XP_043130790.1;	XP_026619902.1;XP_026621209.1;XP_026622082.1;XP_026622098.1;XP_026622286.1;XP_026623158.1;XP_026624188.1;XP_026625163.1;XP_026625323.1;XP_026625898.1;XP_026626127.1;XP_026627708.1;XP_026628973.1;XP_026630901.1;XP_026632431.1;	KAE8157072.1;KAE8159854.1;KAE8161073.1;KAE8163387.1;KAE8164318.1;KAE8164579.1;KAE8165470.1;KAE8165489.1;KAE8166769.1;KAE8168583.1;	KAJ5231164.1;KAJ5236199.1;KAJ5236461.1;KAJ5237077.1;KAJ5237116.1;KAJ5237749.1;KAJ5244418.1;KAJ5244419.1;
OG0000003(304 genes,32 taxa):	scaffold1.t1070;scaffold1.t41;scaffold2.t1815;scaffold2.t1968;scaffold3.t1226;scaffold4.t811;scaffold4.t847;scaffold5.t1188;scaffold5.t392;scaffold6.t24;scaffold6.t433;scaffold6.t516;scaffold7.t712;scaffold8.t261;scaffold8.t812;scaffold8.t813;	PLB43284.1;PLB45070.1;PLB46059.1;PLB48416.1;PLB48452.1;PLB48605.1;PLB49099.1;PLB49198.1;PLB50138.1;PLB50987.1;PLB51510.1;PLB51671.1;PLB54777.1;PLB55895.1;	KAG2415547.1;KAG2416189.1;KAG2416988.1;KAG2417317.1;KAG2417902.1;KAG2418655.1;KAG2419009.1;KAG2421749.1;KAG2421951.1;	QMW26989.1;QMW27329.1;QMW28751.1;QMW28915.1;QMW28986.1;QMW30475.1;QMW31712.1;QMW32642.1;QMW32982.1;QMW33344.1;QMW34864.1;QMW34990.1;QMW36248.1;QMW36464.1;	GKZ40829.1;GKZ41687.1;GKZ44526.1;GKZ47096.1;GKZ47831.1;GKZ48266.1;GKZ49081.1;GKZ49098.1;GKZ51783.1;	CEL01927.1;CEL05542.1;CEL05735.1;CEL09187.1;CEL10884.1;CEL10907.1;CEL11272.1;CEL11300.1;CEN60700.1;	PLB33280.1;PLB33548.1;PLB33731.1;PLB38198.1;PLB41666.1;PLB42647.1;	OOF91977.1;OOF93348.1;OOF93451.1;OOF95613.1;OOF96082.1;OOF97865.1;	KAF7175498.1;KAF7176467.1;KAF7177257.1;KAF7178696.1;KAF7180228.1;KAF7180568.1;KAF7181454.1;KAF7181548.1;KAF7182667.1;KAF7183361.1;	EAW15514.1;EAW16191.1;EAW16900.1;EAW19554.1;EAW22604.1;EAW24479.1;EAW24670.1;	KAF4227627.1;KAF4227652.1;KAF4227790.1;KAF4231047.1;KAF4234570.1;KAF4237444.1;KAF4237532.1;KAF4240436.1;KAF4242405.1;KAF4242806.1;KAF4245016.1;	EAL85817.1;EAL86150.1;EAL86435.1;EAL86493.1;EAL88822.1;EAL90594.1;EAL91021.2;	KAF7113660.1;KAF7113798.1;KAF7114691.1;KAF7122680.1;KAF7128635.1;KAF7128636.1;KAF7128637.1;KAF7133843.1;	RAH76652.1;RAH76929.1;RAH80383.1;RAH81279.1;RAH84984.1;RAH87284.1;	GFF23710.1;GFF24054.1;GFF25962.1;GFF26645.1;GFF32140.1;GFF40030.1;GFF43852.1;GFF46322.1;GFF53151.1;	BCS06078.1;BCS07448.1;BCS14584.1;BCS16996.1;	KAH8423653.1;KAH8424836.1;KAH8426649.1;KAH8429395.1;KAH8431038.1;KAH8431608.1;KAH8432991.1;KAH8434005.1;KAH8434261.1;KAH8434414.1;KAH8435300.1;	CBF73873.1;CBF78879.1;CBF80597.1;CBF83093.1;CBF87265.1;	GLA12888.1;GLA15257.1;GLA17478.1;GLA18368.1;GLA18553.1;GLA19674.1;GLA20135.1;	PKX89365.1;PKX90121.1;PKX92296.1;PKX93563.1;PKX94105.1;PKX95383.1;PKX96121.1;PKX96433.1;PKX97734.1;PKX99154.1;	KAB8202403.1;KAB8202449.1;KAB8202741.1;KAB8203107.1;KAB8203744.1;KAB8204203.1;KAB8207997.1;KAB8208077.1;KAB8208618.1;KAB8209101.1;KAB8209395.1;KAB8211559.1;KAB8211960.1;	GIJ83095.1;GIJ83195.1;GIJ83773.1;GIJ85146.1;GIJ86447.1;GIJ86451.1;GIJ86724.1;GIJ90213.1;GIJ91429.1;GIJ91880.1;	XP_040697235.1;XP_040700355.1;XP_040701128.1;XP_040704192.1;XP_040708400.1;	KAA8641732.1;KAA8641747.1;KAA8641990.1;KAA8642710.1;KAA8642751.1;KAA8642781.1;KAA8643454.1;KAA8643763.1;KAA8643792.1;KAA8644071.1;KAA8644627.1;KAA8645047.1;KAA8645304.1;KAA8645822.1;KAA8645841.1;KAA8646325.1;KAA8647055.1;KAA8648067.1;KAA8648074.1;KAA8648417.1;KAA8649901.1;KAA8651263.1;KAA8651449.1;KAA8652096.1;	RHZ44675.1;RHZ45562.1;RHZ46894.1;RHZ55751.1;RHZ55920.1;RHZ62533.1;RHZ64315.1;	GLB13072.1;GLB14397.1;GLB20657.1;GLB23200.1;GLB23215.1;	GFF36039.1;GFF36431.1;GFF40349.1;GFF47882.1;GFF53271.1;GFF54206.1;GFF56588.1;GFF57143.1;GFF59373.1;GFF60476.1;	XP_025487299.1;XP_025487303.1;XP_025487708.1;XP_025488863.1;XP_025490052.1;XP_025491318.1;XP_025491504.1;XP_025494863.1;XP_025495294.1;XP_025496305.1;XP_025496526.1;XP_025496897.1;XP_025497312.1;	XP_043122716.1;XP_043122800.1;XP_043124051.1;XP_043125155.1;XP_043127721.1;XP_043128554.1;XP_043128737.1;XP_043129255.1;XP_043129389.1;	XP_026621336.1;XP_026623773.1;XP_026623800.1;XP_026625371.1;XP_026626347.1;XP_026628438.1;XP_026628964.1;XP_026628978.1;XP_026628994.1;XP_026632685.1;	KAE8157074.1;KAE8157270.1;KAE8157395.1;KAE8158678.1;KAE8160738.1;KAE8161280.1;KAE8164199.1;KAE8165440.1;KAE8165518.1;KAE8165739.1;KAE8166501.1;KAE8166677.1;	KAJ5228277.1;KAJ5229124.1;KAJ5235830.1;KAJ5243879.1;KAJ5245037.1;KAJ5249813.1;KAJ5251322.1;KAJ5251861.1;
OG0000004(298 genes,32 taxa):	scaffold1.t2037;scaffold3.t1207;scaffold3.t1244;scaffold4.t1237;scaffold4.t1384;scaffold4.t748;scaffold4.t904;scaffold5.t1067;scaffold5.t366;scaffold6.t962;scaffold8.t290;scaffold8.t291;	PLB43646.1;PLB43797.1;PLB45040.1;PLB46038.1;PLB46080.1;PLB48341.1;PLB48516.1;PLB49697.1;PLB50265.1;PLB51016.1;PLB53712.1;	KAG2413712.1;KAG2415106.1;KAG2415442.1;KAG2415686.1;KAG2417190.1;KAG2418131.1;KAG2418923.1;KAG2420320.1;KAG2421544.1;	QMW30783.1;QMW31042.1;QMW32047.1;QMW34275.1;QMW34392.1;QMW35114.1;QMW36562.1;	GKZ41169.1;GKZ41617.1;GKZ42058.1;GKZ43694.1;GKZ43935.1;GKZ44859.1;GKZ46563.1;GKZ48062.1;GKZ49677.1;GKZ50539.1;GKZ50684.1;	CEL03711.1;CEL04097.1;CEL04174.1;CEL04542.1;CEL04543.1;CEL07784.1;CEL09346.1;CEL11005.1;CEN59914.1;CEN60960.1;CEN62363.1;CEN62922.1;	PLB34636.1;PLB37099.1;PLB37806.1;PLB38547.1;PLB40012.1;	OOF91466.1;OOF91561.1;OOF91791.1;OOF91930.1;OOF94948.1;OOF95061.1;OOF95128.1;OOF95383.1;OOF97272.1;OOG00894.1;OOG00991.1;	KAF7175619.1;KAF7177106.1;KAF7177256.1;KAF7177843.1;KAF7179923.1;KAF7180819.1;KAF7180820.1;KAF7181315.1;KAF7183039.1;KAF7184682.1;	EAW15387.1;EAW17094.1;EAW19080.1;EAW21218.1;EAW21824.1;EAW22112.1;EAW22426.1;EAW24409.1;EAW24562.1;	KAF4226217.1;KAF4228087.1;KAF4228658.1;KAF4230308.1;KAF4238141.1;KAF4238615.1;KAF4243139.1;KAF4243143.1;KAF4243904.1;KAF4244851.1;	EAL86078.1;EAL86223.1;EAL90765.1;EAL91073.1;EAL92840.1;EAL93809.1;	KAF7122937.1;KAF7125456.1;KAF7125680.1;KAF7125713.1;KAF7125753.1;KAF7126037.1;KAF7126149.1;KAF7133752.1;	RAH76754.1;RAH78399.1;RAH78729.1;RAH79185.1;RAH80019.1;RAH80429.1;RAH80952.1;RAH81579.1;RAH86726.1;RAH87046.1;RAH87535.1;	GFF25766.1;GFF26165.1;GFF28726.1;GFF33406.1;GFF42646.1;GFF46668.1;GFF49033.1;GFF49037.1;	BCS05975.1;BCS07546.1;BCS08147.1;BCS08514.1;BCS09741.1;BCS09840.1;BCS10736.1;BCS11091.1;BCS11092.1;BCS12093.1;BCS13833.1;BCS17069.1;	KAH8423632.1;KAH8423667.1;KAH8423757.1;KAH8425503.1;KAH8425968.1;KAH8426127.1;KAH8429667.1;KAH8431061.1;KAH8432370.1;KAH8432475.1;KAH8433107.1;KAH8434976.1;	CBF76870.1;CBF79672.1;CBF80350.1;CBF84638.1;CBF87442.1;CBF87998.1;CBF88817.1;	GLA11526.1;GLA11982.1;GLA14941.1;GLA17139.1;GLA17480.1;GLA17864.1;GLA19074.1;GLA19075.1;GLA19545.1;GLA20348.1;GLA20516.1;GLA21539.1;	PKX88603.1;PKX91750.1;PKX93894.1;PKX93958.1;PKX96341.1;PKX96514.1;PKX97567.1;PKX99341.1;	KAB8199395.1;KAB8201367.1;KAB8201466.1;KAB8201683.1;KAB8206282.1;KAB8210422.1;KAB8210568.1;KAB8211395.1;	GIJ83096.1;GIJ83597.1;GIJ84623.1;GIJ85049.1;GIJ85226.1;GIJ86549.1;GIJ87067.1;GIJ87366.1;GIJ88126.1;GIJ88127.1;GIJ89176.1;GIJ89689.1;	XP_040696006.1;XP_040697172.1;XP_040698637.1;XP_040701840.1;XP_040705127.1;XP_040706693.1;XP_040707312.1;XP_040709137.1;	KAA8642709.1;KAA8644451.1;KAA8646775.1;KAA8646937.1;KAA8648327.1;KAA8649577.1;KAA8649825.1;KAA8650140.1;KAA8651385.1;KAA8651657.1;KAA8651917.1;KAA8652022.1;	RHZ44991.1;RHZ46607.1;RHZ50189.1;RHZ51076.1;RHZ51783.1;RHZ53433.1;RHZ55823.1;RHZ57995.1;RHZ62306.1;RHZ63793.1;RHZ64960.1;	GLB12973.1;GLB14491.1;GLB15073.1;GLB15435.1;GLB16746.1;GLB16847.1;GLB19937.1;GLB20903.1;GLB21277.1;GLB22984.1;GLB23129.1;	GFF34711.1;GFF36980.1;GFF37698.1;GFF40040.1;GFF41285.1;GFF41733.1;GFF53322.1;GFF59053.1;	XP_025485909.1;XP_025486030.1;XP_025487033.1;XP_025487111.1;XP_025489017.1;XP_025491270.1;XP_025493163.1;XP_025493866.1;XP_025496365.1;XP_025497392.1;	XP_043121384.1;XP_043123973.1;XP_043124141.1;XP_043124365.1;XP_043127898.1;	XP_026620977.1;XP_026621326.1;XP_026622941.1;XP_026624042.1;XP_026625373.1;XP_026626250.1;XP_026629979.1;XP_026630576.1;XP_026631743.1;XP_026631864.1;	KAE8157730.1;KAE8158240.1;KAE8158594.1;KAE8163963.1;KAE8167212.1;KAE8167495.1;KAE8167542.1;KAE8167980.1;KAE8168440.1;	KAJ5228473.1;KAJ5229183.1;KAJ5252168.1;
OG0000005(281 genes,32 taxa):	scaffold1.t1818;scaffold2.t1055;scaffold2.t46;scaffold3.t1441;scaffold5.t349;scaffold5.t451;	PLB46285.1;PLB50020.1;PLB50928.1;PLB51033.1;PLB51408.1;PLB52493.1;PLB53537.1;PLB53957.1;	KAG2412463.1;KAG2414729.1;KAG2416987.1;KAG2417839.1;KAG2418557.1;KAG2418565.1;KAG2419653.1;KAG2421211.1;	QMW25509.1;QMW26741.1;QMW27159.1;QMW27162.1;QMW28944.1;QMW30128.1;QMW31613.1;QMW32377.1;QMW32949.1;QMW34634.1;QMW34868.1;QMW36237.1;	GKZ40520.1;GKZ40724.1;GKZ41896.1;GKZ47267.1;GKZ47604.1;GKZ48302.1;GKZ49059.1;GKZ49379.1;GKZ50154.1;GKZ51265.1;GKZ51494.1;GKZ51952.1;	CEL00769.1;CEL02924.1;CEL04095.1;CEL05138.1;CEL05736.1;CEL06490.1;CEL06536.1;CEL11561.1;CEL11562.1;CEN60318.1;CEN60814.1;CEN60980.1;CEN62024.1;	PLB33722.1;PLB35237.1;PLB35827.1;PLB36812.1;PLB37197.1;PLB37199.1;PLB37513.1;PLB39907.1;PLB40480.1;	OOF90977.1;OOF93013.1;OOF93300.1;OOF93602.1;OOF93897.1;OOF94072.1;OOF94081.1;OOF94142.1;OOF94151.1;OOF98456.1;OOF99299.1;OOG00947.1;	KAF7179456.1;KAF7179733.1;KAF7180670.1;KAF7180909.1;KAF7184054.1;KAF7184187.1;	EAW16407.1;EAW19999.1;EAW24498.1;EAW24630.1;EAW25739.1;	KAF4226495.1;KAF4227775.1;KAF4231070.1;KAF4239427.1;	EAL86168.1;EAL91114.2;EAL91133.1;	KAF7113807.1;KAF7116903.1;KAF7118470.1;KAF7126040.1;	RAH76615.1;RAH76966.1;RAH77597.1;RAH77889.1;RAH79071.1;RAH79186.1;RAH79881.1;RAH80712.1;RAH84025.1;RAH84595.1;RAH85190.1;RAH87269.1;RAH87352.1;	GFF26012.1;GFF37679.1;GFF54621.1;GFF54664.1;	BCS05772.1;BCS06392.1;BCS06741.1;BCS11681.1;BCS15271.1;BCS16104.1;BCS16837.1;	KAH8423755.1;KAH8423756.1;KAH8424175.1;KAH8424441.1;KAH8425504.1;KAH8426508.1;KAH8427074.1;KAH8427154.1;KAH8429750.1;KAH8432079.1;KAH8432883.1;	CBF69360.1;CBF69531.1;CBF71459.1;CBF73549.1;CBF75785.1;CBF77085.1;CBF79119.1;CBF80279.1;CBF82038.1;CBF82284.1;CBF85575.1;CBF86063.1;CBF87384.1;	GLA10538.1;GLA11235.1;GLA12155.1;GLA15188.1;GLA16689.1;GLA17261.1;GLA17971.1;GLA19484.1;	PKX88426.1;PKX89926.1;PKX90220.1;PKX90471.1;PKX91383.1;PKX96413.1;PKX97532.1;	KAB8200206.1;KAB8200583.1;KAB8201039.1;KAB8202122.1;KAB8202441.1;KAB8203743.1;KAB8203893.1;KAB8204121.1;KAB8205582.1;KAB8206021.1;KAB8206100.1;KAB8207892.1;KAB8208033.1;KAB8209392.1;KAB8210281.1;KAB8212160.1;	GIJ85129.1;GIJ86767.1;GIJ87020.1;GIJ90379.1;GIJ90380.1;GIJ90840.1;GIJ91798.1;GIJ92160.1;	XP_040698027.1;XP_040698754.1;XP_040701118.1;XP_040703006.1;XP_040707623.1;XP_040707796.1;XP_040707986.1;	KAA8642750.1;KAA8644133.1;KAA8644637.1;KAA8645328.1;KAA8645739.1;KAA8651177.1;KAA8652376.1;	RHZ43927.1;RHZ49181.1;RHZ52896.1;RHZ53589.1;RHZ54244.1;RHZ55546.1;RHZ55818.1;RHZ63460.1;RHZ67349.1;	GLB12780.1;GLB13382.1;GLB13386.1;GLB13727.1;GLB17388.1;GLB19015.1;GLB20273.1;GLB21374.1;GLB21717.1;GLB23348.1;	GFF30087.1;GFF30091.1;GFF33539.1;GFF34353.1;GFF34528.1;GFF36992.1;GFF40335.1;GFF48416.1;GFF53804.1;GFF53892.1;GFF57487.1;GFF61140.1;GFF63200.1;GFF63204.1;	XP_025485702.1;XP_025486433.1;XP_025487034.1;XP_025487304.1;XP_025488432.1;XP_025489233.1;XP_025489384.1;XP_025491414.1;XP_025491538.1;XP_025496512.1;XP_025496957.1;XP_025497114.1;	XP_043121460.1;XP_043123186.1;XP_043124069.1;XP_043128561.1;XP_043128562.1;XP_043129272.1;XP_043129950.1;XP_043130701.1;	XP_026619903.1;XP_026621695.1;XP_026623106.1;XP_026623159.1;XP_026624266.1;XP_026626989.1;XP_026628597.1;XP_026628814.1;XP_026631063.1;	KAE8156396.1;KAE8156596.1;KAE8158643.1;KAE8159842.1;KAE8160215.1;KAE8160218.1;KAE8161189.1;KAE8162796.1;KAE8166026.1;KAE8166767.1;KAE8168519.1;	KAJ5229860.1;KAJ5235800.1;KAJ5250815.1;KAJ5251559.1;KAJ5252663.1;
OG0000006(278 genes,32 taxa):	scaffold1.t42;scaffold2.t1999;scaffold3.t1116;scaffold4.t719;scaffold4.t883;scaffold5.t1303;scaffold6.t378;scaffold6.t402;scaffold6.t410;scaffold7.t12;scaffold7.t13;scaffold7.t800;scaffold8.t198;scaffold8.t199;scaffold8.t916;scaffold8.t919;	PLB43395.1;PLB43399.1;PLB45140.1;PLB45141.1;PLB45933.1;PLB46343.1;PLB47169.1;PLB47170.1;PLB47171.1;PLB48311.1;PLB48494.1;PLB49027.1;PLB49054.1;PLB49063.1;PLB50021.1;PLB51476.1;PLB55894.1;	KAG2412566.1;KAG2413071.1;KAG2413075.1;KAG2416989.1;KAG2417672.1;KAG2417797.1;KAG2417798.1;KAG2417842.1;KAG2419127.1;KAG2420115.1;KAG2420426.1;KAG2421728.1;	QMW25917.1;QMW31556.1;QMW31653.1;QMW34554.1;QMW34771.1;QMW34815.1;	GKZ41986.1;GKZ42573.1;GKZ48529.1;GKZ49079.1;GKZ49370.1;GKZ49430.1;GKZ49864.1;GKZ51836.1;GKZ51902.1;GKZ52080.1;	CEL02923.1;CEL06497.1;CEL08149.1;CEL10890.1;CEL11349.1;	PLB34667.1;PLB35929.1;PLB36533.1;PLB36947.1;PLB38912.1;	OOF93601.1;OOF94186.1;OOF99263.1;OOF99291.1;OOF99559.1;	KAF7175507.1;KAF7177643.1;KAF7177907.1;KAF7179461.1;KAF7181293.1;KAF7181294.1;KAF7181472.1;KAF7181478.1;KAF7183273.1;KAF7183362.1;KAF7183967.1;KAF7184531.1;	EAW16180.1;EAW16446.1;EAW16453.1;EAW17510.1;EAW19749.1;EAW20390.1;EAW20394.1;EAW20684.1;EAW25605.1;	KAF4226126.1;KAF4226428.1;KAF4227284.1;KAF4227800.1;KAF4228489.1;KAF4228492.1;KAF4228569.1;KAF4229772.1;KAF4231090.1;KAF4231931.1;KAF4233982.1;KAF4234401.1;KAF4235196.1;KAF4237433.1;KAF4239391.1;KAF4239403.1;KAF4239891.1;KAF4240435.1;KAF4240823.1;	EAL85149.1;EAL88812.1;EAL89049.1;	KAF7116935.1;KAF7117609.1;KAF7133605.1;	RAH78382.1;RAH78791.1;RAH79137.1;RAH79141.1;RAH82405.1;RAH82406.1;RAH85327.1;RAH85856.1;	GFF29204.1;GFF35252.1;GFF36346.1;GFF37140.1;GFF40294.1;GFF43983.1;GFF48156.1;GFF52330.1;GFF55457.1;	BCS08553.1;BCS08989.1;BCS10802.1;BCS12072.1;BCS12389.1;BCS16974.1;	KAH8422250.1;KAH8424833.1;KAH8425502.1;KAH8426366.1;KAH8426367.1;KAH8427324.1;KAH8430823.1;KAH8432008.1;KAH8432011.1;KAH8432228.1;KAH8432229.1;KAH8432807.1;KAH8434024.1;KAH8435054.1;	CBF73453.1;CBF76036.1;CBF76038.1;CBF77087.1;CBF87069.1;CBF87236.1;	GLA13162.1;GLA13163.1;GLA13309.1;GLA13512.1;GLA17045.1;GLA17548.1;GLA18384.1;GLA18789.1;	PKX89648.1;PKX91280.1;PKX93963.1;PKX94816.1;PKX95394.1;	KAB8199113.1;KAB8201932.1;KAB8203851.1;KAB8203996.1;KAB8204130.1;KAB8205137.1;KAB8205368.1;KAB8211436.1;	GIJ83117.1;GIJ83194.1;GIJ83208.1;GIJ83250.1;GIJ85006.1;GIJ86463.1;GIJ86490.1;GIJ87025.1;GIJ90340.1;GIJ91845.1;GIJ91871.1;	XP_040696262.1;XP_040696263.1;XP_040696632.1;XP_040697452.1;XP_040705342.1;XP_040705566.1;	KAA8641537.1;KAA8642651.1;KAA8642652.1;KAA8643880.1;KAA8646623.1;KAA8646754.1;KAA8646766.1;KAA8648042.1;KAA8649517.1;KAA8649519.1;KAA8649615.1;KAA8650161.1;KAA8652101.1;KAA8652106.1;	RHZ49214.1;RHZ67305.1;RHZ67355.1;	GLB12664.1;GLB15897.1;GLB20968.1;GLB21100.1;GLB23217.1;	GFF30175.1;GFF31228.1;GFF33536.1;GFF36829.1;GFF50612.1;GFF52677.1;GFF54135.1;GFF56592.1;GFF56995.1;GFF57195.1;GFF57490.1;GFF59396.1;GFF60721.1;	XP_025487305.1;XP_025488870.1;XP_025492880.1;XP_025492881.1;XP_025492882.1;XP_025493058.1;XP_025496279.1;XP_025496346.1;XP_025496398.1;XP_025496402.1;XP_025496896.1;XP_025497311.1;	XP_043121461.1;XP_043128727.1;XP_043129209.1;XP_043129256.1;XP_043130364.1;	XP_026622080.1;XP_026623184.1;XP_026624234.1;XP_026624267.1;XP_026625440.1;XP_026628976.1;	KAE8155409.1;KAE8155442.1;KAE8155605.1;KAE8156094.1;KAE8156169.1;KAE8157076.1;KAE8158043.1;KAE8158071.1;KAE8158429.1;KAE8161312.1;	KAJ5227852.1;KAJ5230976.1;KAJ5230977.1;KAJ5230978.1;KAJ5250895.1;KAJ5251069.1;KAJ5251328.1;
OG0000007(248 genes,32 taxa):	scaffold1.t47;scaffold2.t1818;scaffold2.t53;scaffold3.t149;scaffold3.t611;scaffold4.t154;scaffold5.t565;	PLB44238.1;PLB45405.1;PLB47616.1;PLB50796.1;PLB51667.1;PLB53530.1;PLB54726.1;PLB55889.1;	KAG2414032.1;KAG2414727.1;KAG2417040.1;KAG2418872.1;KAG2421231.1;KAG2421472.1;KAG2421507.1;	QMW24868.1;QMW26307.1;QMW26697.1;QMW28995.1;QMW30258.1;QMW30462.1;QMW31962.1;QMW34756.1;QMW34866.1;QMW35376.1;QMW36252.1;QMW36620.1;	GKZ41044.1;GKZ41682.1;GKZ45730.1;GKZ47333.1;GKZ48520.1;GKZ49392.1;GKZ49741.1;GKZ50221.1;GKZ50559.1;GKZ51172.1;GKZ51194.1;	CEL04917.1;CEL09755.1;CEN59800.1;CEN60354.1;CEN60355.1;CEN62758.1;	PLB34219.1;PLB35162.1;PLB36093.1;PLB36815.1;PLB36824.1;PLB37200.1;PLB39171.1;PLB39890.1;PLB41274.1;PLB41670.1;PLB42473.1;	OOF92046.1;OOF93389.1;OOF94958.1;OOF98988.1;	KAF7176338.1;KAF7176878.1;KAF7178171.1;KAF7180412.1;KAF7180439.1;KAF7182614.1;	EAW16926.1;EAW17484.1;EAW18955.1;EAW20757.1;EAW25119.1;	KAF4231068.1;KAF4231728.1;KAF4234730.1;KAF4235245.1;KAF4239951.1;KAF4240437.1;KAF4241173.1;KAF4241463.1;	EAL84862.1;EAL86452.1;EAL87839.1;EAL89790.1;	KAF7118574.1;KAF7122723.1;KAF7125707.1;KAF7136824.1;	RAH78882.1;RAH80129.1;RAH81743.1;RAH81938.1;RAH84375.1;RAH84554.1;RAH85555.1;RAH86331.1;	GFF23560.1;GFF28295.1;GFF31674.1;GFF42270.1;GFF43285.1;GFF46238.1;GFF53147.1;	BCS10814.1;BCS11237.1;BCS12346.1;BCS13173.1;BCS14653.1;BCS14945.1;BCS14959.1;BCS16110.1;	KAH8422605.1;KAH8422877.1;KAH8423012.1;KAH8423013.1;KAH8424229.1;KAH8424434.1;KAH8424770.1;KAH8427338.1;KAH8430180.1;KAH8432071.1;	CBF69412.1;CBF79557.1;CBF80160.1;CBF80171.1;CBF83038.1;CBF89262.1;	GLA12832.1;GLA13352.1;GLA13905.1;GLA14537.1;GLA15105.1;GLA16483.1;GLA17569.1;GLA17637.1;GLA17701.1;GLA17820.1;	PKX89388.1;PKX89465.1;PKX90507.1;PKX92778.1;PKX93717.1;PKX94106.1;PKX95413.1;PKX99204.1;	KAB8201652.1;KAB8202357.1;KAB8203105.1;KAB8203111.1;KAB8203757.1;KAB8203982.1;KAB8205433.1;KAB8207194.1;KAB8208089.1;KAB8208830.1;KAB8209382.1;KAB8209389.1;KAB8210235.1;	GIJ82051.1;GIJ86761.1;GIJ88199.1;GIJ88794.1;GIJ89043.1;GIJ91795.1;	XP_040696173.1;XP_040697406.1;XP_040698158.1;XP_040698204.1;XP_040703199.1;XP_040707622.1;	KAA8641269.1;KAA8641293.1;KAA8641317.1;KAA8641350.1;KAA8641381.1;KAA8641482.1;KAA8644060.1;KAA8644443.1;KAA8647482.1;KAA8647689.1;KAA8647833.1;KAA8650836.1;KAA8651098.1;	RHZ44868.1;RHZ45348.1;RHZ60721.1;RHZ63454.1;RHZ65191.1;	GLB16354.1;GLB17394.1;GLB19317.1;GLB19332.1;GLB20715.1;GLB20788.1;GLB20979.1;GLB21370.1;GLB22739.1;GLB23607.1;	GFF26669.1;GFF33360.1;GFF48392.1;GFF57341.1;GFF60604.1;	XP_025486807.1;XP_025487656.1;XP_025488229.1;XP_025489654.1;XP_025491982.1;XP_025491983.1;XP_025492271.1;XP_025495437.1;XP_025496969.1;XP_025496998.1;	XP_043121523.1;XP_043125124.1;XP_043126538.1;XP_043127540.1;XP_043129254.1;	XP_026621407.1;XP_026621880.1;XP_026624490.1;XP_026625461.1;XP_026628160.1;XP_026629487.1;XP_026631338.1;XP_026631813.1;	KAE8158377.1;KAE8158563.1;KAE8159275.1;KAE8163408.1;KAE8164362.1;KAE8165528.1;KAE8166091.1;KAE8167850.1;	KAJ5228583.1;KAJ5230145.1;KAJ5236538.1;KAJ5237155.1;KAJ5237720.1;KAJ5237723.1;KAJ5238029.1;KAJ5245464.1;KAJ5252574.1;
OG0000008(247 genes,32 taxa):	scaffold1.t116;scaffold2.t837;scaffold2.t838;scaffold3.t78;scaffold3.t79;scaffold4.t1544;scaffold4.t1545;scaffold6.t1067;scaffold6.t79;scaffold6.t885;	PLB43471.1;PLB43472.1;PLB48665.1;PLB49613.1;PLB49814.1;PLB49881.1;PLB52704.1;PLB52705.1;	KAG2418917.1;KAG2419785.1;KAG2421603.1;	QMW26908.1;QMW27103.1;QMW29354.1;QMW29356.1;QMW34922.1;QMW36267.1;	GKZ43623.1;GKZ44974.1;GKZ45918.1;GKZ45922.1;GKZ46935.1;GKZ46936.1;GKZ47971.1;GKZ48692.1;GKZ49346.1;GKZ49390.1;GKZ49965.1;GKZ51669.1;GKZ52000.1;	CEL03444.1;CEL04069.1;CEL06414.1;CEL06780.1;CEL07028.1;CEL08603.1;CEL08604.1;CEL09289.1;CEL09290.1;CEL09772.1;CEL09773.1;CEL11278.1;CEN60562.1;CEN60563.1;	PLB37680.1;PLB39923.1;	OOF90094.1;OOF90096.1;OOF90142.1;OOF91012.1;OOF92080.1;OOF92575.1;OOF92696.1;OOF93545.1;OOF96851.1;	KAF7175512.1;KAF7177172.1;KAF7179917.1;KAF7181181.1;	EAW16174.1;EAW16402.1;EAW16419.1;EAW17186.1;EAW20937.1;EAW23717.1;EAW23719.1;EAW24505.1;EAW24555.1;	KAF4226008.1;KAF4226269.1;KAF4228344.1;KAF4228651.1;KAF4243955.1;KAF4243956.1;	EAL84697.1;EAL86173.1;EAL86612.1;EAL88806.1;EAL89024.1;EAL89025.2;	KAF7113860.1;KAF7128324.1;	RAH76588.1;RAH76590.1;RAH77604.1;RAH78604.1;RAH80379.1;RAH80519.1;RAH81795.1;RAH81797.1;RAH84298.1;RAH84992.1;RAH85405.1;	GFF24006.1;GFF26040.1;GFF26146.1;GFF30135.1;GFF36854.1;GFF38499.1;GFF39663.1;GFF39666.1;	BCS06249.1;BCS07565.1;BCS07568.1;BCS07883.1;BCS11020.1;BCS13324.1;BCS14809.1;	KAH8426552.1;KAH8426781.1;KAH8426782.1;KAH8430924.1;KAH8431141.1;KAH8431142.1;KAH8433946.1;KAH8433947.1;KAH8434362.1;KAH8435101.1;KAH8435176.1;	CBF70181.1;CBF76010.1;CBF76012.1;CBF82527.1;CBF83992.1;CBF86676.1;	GLA11497.1;GLA13306.1;GLA13961.1;GLA14281.1;GLA15306.1;GLA17654.1;GLA18084.1;GLA18785.1;GLA18786.1;GLA21718.1;GLA21719.1;	PKX88373.1;PKX88840.1;PKX88936.1;PKX90118.1;PKX90325.1;PKX92277.1;PKX95400.1;PKX96349.1;PKX96404.1;PKX97769.1;PKX97770.1;PKX97943.1;PKX97944.1;	KAB8203716.1;KAB8205024.1;KAB8205026.1;KAB8206527.1;KAB8209317.1;KAB8211858.1;KAB8211859.1;KAB8212076.1;	GIJ81638.1;GIJ85057.1;GIJ85116.1;GIJ87059.1;GIJ89520.1;GIJ91647.1;	XP_040696242.1;XP_040696243.1;XP_040697879.1;XP_040698804.1;XP_040698805.1;XP_040705208.1;	KAA8642795.1;KAA8645115.1;	RHZ43121.1;RHZ43561.1;RHZ43599.1;RHZ43795.1;RHZ61810.1;RHZ65496.1;	GLB14505.1;GLB14508.1;GLB16203.1;GLB19473.1;GLB21159.1;	GFF34549.1;GFF34690.1;GFF36733.1;GFF52968.1;GFF55032.1;GFF55040.1;GFF55692.1;GFF59417.1;	XP_025486836.1;XP_025487405.1;XP_025487406.1;XP_025488283.1;XP_025488285.1;XP_025488827.1;XP_025488944.1;XP_025490716.1;XP_025490718.1;XP_025491321.1;XP_025491792.1;XP_025494813.1;XP_025495615.1;	XP_043124076.1;XP_043124134.1;XP_043127266.1;XP_043128359.1;	XP_026621858.1;XP_026622239.1;XP_026623187.1;XP_026623188.1;XP_026624063.1;XP_026624069.1;XP_026624298.1;XP_026624649.1;XP_026625578.1;XP_026625579.1;XP_026625885.1;XP_026626846.1;XP_026628760.1;XP_026631322.1;	KAE8157890.1;KAE8158964.1;KAE8160050.1;KAE8160051.1;KAE8164552.1;KAE8164939.1;KAE8164941.1;KAE8165827.1;KAE8167625.1;KAE8168103.1;	KAJ5237082.1;KAJ5245130.1;KAJ5245132.1;KAJ5245270.1;KAJ5250214.1;KAJ5251037.1;
OG0000009(233 genes,32 taxa):	scaffold1.t1233;scaffold1.t1934;scaffold3.t1060;scaffold3.t1339;scaffold3.t873;scaffold4.t233;scaffold4.t278;scaffold6.t628;scaffold8.t804;	PLB43275.1;PLB44857.1;PLB45873.1;PLB46174.1;PLB47703.1;PLB47751.1;PLB49327.1;PLB49730.1;PLB50864.1;PLB53826.1;PLB54592.1;	KAG2413532.1;KAG2415449.1;KAG2416170.1;KAG2417602.1;KAG2420870.1;KAG2421801.1;	QMW26632.1;QMW26721.1;QMW28930.1;QMW29098.1;QMW30593.1;QMW33323.1;QMW34979.1;QMW35007.1;QMW35959.1;QMW35960.1;QMW36002.1;	GKZ46706.1;GKZ46744.1;GKZ48260.1;GKZ50127.1;GKZ50394.1;GKZ51292.1;GKZ51655.1;	CEL00638.1;CEL00639.1;CEL01418.1;CEL03351.1;CEL05515.1;CEL08702.1;CEL10251.1;CEL10252.1;CEL10583.1;CEN59730.1;CEN60423.1;CEN60650.1;	PLB37031.1;PLB37162.1;PLB37392.1;PLB37438.1;PLB37731.1;PLB37916.1;PLB38870.1;PLB39999.1;	OOF91543.1;OOF91775.1;OOF97535.1;OOF97573.1;OOF97936.1;OOF98231.1;OOF98767.1;OOF99201.1;OOF99269.1;OOF99458.1;OOG00367.1;	KAF7180678.1;KAF7182465.1;KAF7184367.1;	EAW16406.1;EAW16713.1;EAW16825.1;EAW16922.1;EAW21189.1;EAW21195.1;EAW21468.1;EAW24715.1;	KAF4227316.1;KAF4230465.1;KAF4232259.1;KAF4237767.1;KAF4243452.1;	EAL85362.2;EAL85780.1;EAL86534.1;EAL87166.1;EAL91132.1;EAL91922.1;EBA27374.1;	KAF7114100.1;KAF7122249.1;	RAH78380.1;RAH79413.1;RAH80003.1;RAH81419.1;RAH82717.1;RAH83176.1;RAH84393.1;RAH84462.1;RAH86072.1;RAH86986.1;RAH87032.1;	GFF31953.1;GFF42320.1;GFF44961.1;GFF46751.1;GFF46766.1;GFF48386.1;	BCS07209.1;BCS08994.1;BCS10535.1;BCS10564.1;BCS11131.1;BCS13548.1;BCS13635.1;BCS14990.1;BCS15885.1;BCS16661.1;	KAH8424327.1;KAH8425313.1;KAH8428574.1;KAH8429094.1;KAH8429524.1;KAH8430581.1;KAH8431040.1;KAH8433712.1;KAH8434278.1;KAH8435043.1;	CBF79053.1;	GLA11842.1;GLA12436.1;GLA12752.1;GLA12783.1;GLA13088.1;GLA14039.1;GLA16559.1;GLA16587.1;	PKX89107.1;PKX89187.1;PKX89196.1;PKX91187.1;PKX92112.1;	KAB8202353.1;KAB8202354.1;KAB8202643.1;KAB8203792.1;KAB8204942.1;KAB8205358.1;KAB8205359.1;KAB8207555.1;KAB8207596.1;KAB8208017.1;KAB8209219.1;KAB8210153.1;KAB8210260.1;KAB8210970.1;	GIJ81647.1;GIJ83336.1;GIJ87713.1;GIJ90528.1;	XP_040707792.1;	KAA8647798.1;KAA8647912.1;KAA8650296.1;	RHZ46509.1;RHZ53664.1;RHZ62440.1;RHZ63616.1;RHZ65186.1;	GLB14167.1;GLB15903.1;GLB17191.1;GLB17594.1;GLB17633.1;GLB19288.1;GLB19661.1;GLB19749.1;GLB21238.1;GLB22491.1;GLB22521.1;GLB23657.1;	GFF52629.1;GFF60705.1;	XP_025489392.1;XP_025492652.1;XP_025493187.1;XP_025493940.1;XP_025494715.1;XP_025495343.1;XP_025496343.1;	XP_043122828.1;XP_043123268.1;XP_043124714.1;XP_043124966.1;XP_043125069.1;XP_043126142.1;XP_043128166.1;XP_043128679.1;XP_043130292.1;XP_043130424.1;	XP_026620450.1;XP_026620950.1;XP_026624461.1;XP_026625840.1;XP_026627764.1;XP_026627797.1;XP_026629231.1;XP_026629344.1;XP_026629704.1;XP_026632416.1;	KAE8157069.1;KAE8159256.1;KAE8160440.1;KAE8162112.1;KAE8164290.1;KAE8165465.1;	KAJ5227916.1;KAJ5229399.1;KAJ5230617.1;KAJ5230618.1;KAJ5236935.1;KAJ5243716.1;KAJ5251279.1;KAJ5251673.1;
OG0000010(227 genes,32 taxa):	scaffold1.t1005;scaffold1.t636;scaffold2.t255;scaffold3.t68;scaffold3.t70;scaffold4.t835;scaffold4.t861;scaffold5.t336;scaffold5.t666;scaffold5.t99;scaffold6.t1047;scaffold6.t1062;scaffold6.t1089;	PLB44159.1;PLB44162.1;PLB48440.1;PLB48467.1;PLB49792.1;PLB49809.1;PLB49835.1;PLB50692.1;PLB51048.1;PLB51294.1;PLB53313.1;PLB54850.1;PLB55240.1;	KAG2415622.1;KAG2416113.1;KAG2416308.1;KAG2416796.1;KAG2420378.1;KAG2421917.1;	QMW26235.1;QMW26925.1;QMW30586.1;QMW30754.1;QMW31881.1;QMW34697.1;QMW34830.1;	GKZ41821.1;GKZ42374.1;GKZ43641.1;GKZ44774.1;GKZ45263.1;GKZ45342.1;GKZ46809.1;GKZ51606.1;	CEL05057.1;CEL08358.1;CEL10236.1;CEL10470.1;	PLB33737.1;PLB34384.1;PLB35406.1;PLB35407.1;PLB38560.1;PLB38855.1;PLB39871.1;PLB41851.1;PLB42151.1;	OOF91457.1;OOF91601.1;OOF93271.1;OOF94686.1;OOF96364.1;OOF96877.1;OOF98417.1;	KAF7175127.1;KAF7175590.1;KAF7177754.1;KAF7180888.1;KAF7180932.1;	EAW19112.1;EAW19328.1;EAW19795.1;EAW20158.1;EAW25544.1;	KAF4226019.1;KAF4236517.1;KAF4239243.1;KAF4241869.1;KAF4242039.1;KAF4244881.1;	EAL84262.1;EAL84942.1;EAL85095.2;EAL85274.1;EAL93843.2;EAL94045.1;	KAF7117498.1;KAF7122284.1;KAF7122738.1;KAF7126091.1;KAF7128567.1;KAF7142178.1;	RAH77147.1;RAH78109.1;RAH79099.1;RAH79661.1;RAH81071.1;RAH82391.1;RAH84846.1;	GFF29244.1;GFF37758.1;GFF39622.1;GFF41401.1;GFF54092.1;GFF55600.1;	BCS07263.1;BCS09303.1;BCS11572.1;BCS11929.1;BCS13639.1;BCS14791.1;BCS15348.1;	KAH8425149.1;KAH8425153.1;KAH8428375.1;KAH8429364.1;KAH8429635.1;KAH8429636.1;KAH8429959.1;KAH8430900.1;KAH8430929.1;KAH8430930.1;KAH8430945.1;KAH8431054.1;KAH8433174.1;KAH8433175.1;	CBF83190.1;CBF83940.1;CBF84423.1;CBF85002.1;	GLA11790.1;GLA13530.1;GLA16027.1;GLA18105.1;GLA18721.1;GLA20339.1;GLA21328.1;	PKX89126.1;PKX90008.1;PKX90188.1;PKX91021.1;PKX99373.1;PKX99640.1;	KAB8199756.1;KAB8203628.1;KAB8203910.1;KAB8209433.1;KAB8210978.1;KAB8211003.1;KAB8211882.1;KAB8212244.1;	GIJ89208.1;GIJ89436.1;GIJ90680.1;GIJ90868.1;GIJ91064.1;GIJ92493.1;	XP_040697352.1;XP_040697415.1;XP_040698246.1;XP_040699341.1;XP_040700352.1;XP_040701874.1;XP_040706922.1;	KAA8642301.1;KAA8642782.1;KAA8648058.1;KAA8648842.1;KAA8649321.1;KAA8650817.1;KAA8652838.1;	RHZ50987.1;RHZ57779.1;RHZ61437.1;RHZ63764.1;RHZ64900.1;	GLB14219.1;GLB18094.1;GLB18941.1;GLB19491.1;GLB19753.1;GLB21472.1;GLB21823.1;	GFF34272.1;GFF37848.1;GFF38934.1;GFF43543.1;GFF49104.1;GFF49340.1;	XP_025486509.1;XP_025491906.1;XP_025492867.1;XP_025494953.1;XP_025495775.1;XP_025496039.1;XP_025496445.1;	XP_043121145.1;XP_043121349.1;XP_043129777.1;XP_043129924.1;XP_043130880.1;	XP_026619700.1;XP_026619991.1;XP_026620086.1;XP_026620957.1;XP_026622216.1;XP_026624711.1;XP_026627031.1;XP_026631180.1;XP_026632471.1;	KAE8155962.1;KAE8156796.1;KAE8161325.1;KAE8162338.1;KAE8162941.1;KAE8163339.1;KAE8165140.1;KAE8165644.1;	KAJ5230580.1;KAJ5231150.1;KAJ5238174.1;KAJ5243717.1;KAJ5252608.1;KAJ5252909.1;
OG0000011(220 genes,32 taxa):	scaffold1.t1131;scaffold1.t1669;scaffold1.t1923;scaffold1.t791;scaffold1.t792;scaffold2.t1220;scaffold2.t126;scaffold2.t1921;scaffold2.t1990;scaffold2.t261;scaffold3.t736;scaffold4.t1378;scaffold5.t1301;scaffold5.t598;scaffold6.t381;scaffold6.t411;scaffold6.t99;	PLB43651.1;PLB45542.1;PLB48691.1;PLB49030.1;PLB50023.1;PLB50764.1;PLB51487.1;PLB51554.1;PLB52311.1;PLB53305.1;PLB53458.1;PLB53839.1;PLB54129.1;PLB54712.1;PLB55084.1;	KAG2417799.1;KAG2417930.1;KAG2418847.1;KAG2419057.1;KAG2419060.1;KAG2420104.1;KAG2421950.1;	QMW24823.1;QMW27064.1;QMW27295.1;QMW31566.1;QMW32090.1;QMW33949.1;	GKZ45827.1;GKZ47111.1;GKZ47364.1;GKZ47474.1;GKZ49376.1;GKZ50334.1;	CEL05717.1;CEL08150.1;CEL10219.1;CEL10309.1;CEL11262.1;CEN60761.1;CEN60977.1;CEN62186.1;	PLB39701.1;PLB39863.1;PLB41689.1;PLB42608.1;	OOF92816.1;OOF93599.1;OOF96723.1;	KAF7176938.1;KAF7177799.1;KAF7179631.1;KAF7180016.1;KAF7181797.1;KAF7182343.1;KAF7184331.1;	EAW23793.1;	KAF4229716.1;KAF4242091.1;	EAL87227.2;	KAF7128246.1;KAF7133670.1;	RAH75857.1;RAH78041.1;RAH80851.1;RAH81722.1;RAH81782.1;RAH86327.1;RAH86339.1;RAH86340.1;RAH87286.1;	GFF29885.1;GFF36960.1;	BCS05741.1;BCS06056.1;BCS06490.1;BCS07116.1;BCS09133.1;BCS12315.1;BCS13756.1;BCS16170.1;BCS16419.1;BCS16422.1;BCS16965.1;	KAH8423608.1;KAH8424137.1;KAH8426122.1;KAH8427412.1;KAH8429097.1;KAH8429183.1;KAH8429841.1;KAH8430189.1;KAH8430732.1;KAH8430928.1;KAH8433893.1;KAH8434023.1;KAH8434626.1;KAH8435219.1;KAH8435221.1;KAH8435314.1;	CBF71467.1;CBF75165.1;CBF75781.1;CBF80211.1;CBF82304.1;CBF83055.1;CBF86052.1;CBF87072.1;CBF88289.1;	GLA12789.1;GLA12790.1;GLA12792.1;GLA13379.1;GLA14645.1;GLA15499.1;GLA16413.1;GLA16446.1;GLA17567.1;GLA18393.1;GLA18840.1;GLA19296.1;GLA19453.1;GLA20801.1;GLA21696.1;	PKX89224.1;PKX90360.1;PKX94824.1;PKX97535.1;PKX97840.1;PKX98020.1;	KAB8201414.1;KAB8207345.1;KAB8209140.1;KAB8212031.1;KAB8212294.1;	GIJ83002.1;GIJ86782.1;GIJ90415.1;GIJ90481.1;	XP_040696533.1;XP_040705334.1;XP_040706667.1;	KAA8642499.1;KAA8642509.1;KAA8642668.1;KAA8645364.1;KAA8646574.1;KAA8649428.1;KAA8650214.1;KAA8650215.1;KAA8650216.1;KAA8650890.1;KAA8651304.1;KAA8652633.1;KAA8652757.1;KAA8652902.1;	RHZ46589.1;RHZ54154.1;RHZ54247.1;RHZ64954.1;	GLB12749.1;GLB14084.1;GLB16039.1;GLB16198.1;GLB16565.1;GLB17469.1;GLB17711.1;GLB17714.1;GLB19868.1;GLB22767.1;GLB23227.1;	GFF33053.1;GFF43418.1;GFF60586.1;GFF60715.1;	XP_025487205.1;XP_025488269.1;XP_025491987.1;XP_025496534.1;XP_025497206.1;XP_025497297.1;	XP_043121100.1;XP_043122624.1;XP_043125201.1;XP_043129526.1;	XP_026621089.1;XP_026621910.1;XP_026625137.1;XP_026625459.1;XP_026628966.1;XP_026629093.1;XP_026629447.1;XP_026630674.1;	KAE8157962.1;KAE8160798.1;KAE8163986.1;KAE8167500.1;	KAJ5228390.1;KAJ5228789.1;KAJ5244122.1;KAJ5245786.1;KAJ5250343.1;KAJ5250364.1;
OG0000012(219 genes,32 taxa):	scaffold2.t1377;scaffold4.t1120;scaffold4.t217;scaffold7.t1012;	PLB43925.1;PLB47405.1;PLB47685.1;PLB52147.1;	KAG2419945.1;	QMW26475.1;QMW30380.1;QMW30523.1;QMW31907.1;QMW34723.1;QMW34851.1;QMW35789.1;	GKZ42029.1;GKZ42696.1;GKZ43728.1;GKZ44105.1;GKZ45242.1;GKZ46146.1;GKZ48340.1;GKZ48342.1;GKZ48348.1;GKZ49511.1;GKZ50716.1;	CEL03840.1;CEL04582.1;CEL04909.1;CEL05093.1;CEL06041.1;CEL06396.1;CEL06630.1;CEL09546.1;CEL11569.1;CEL11887.1;CEL11888.1;CEL11889.1;CEN59335.1;	PLB37235.1;PLB37999.1;PLB38181.1;PLB39824.1;PLB42732.1;	OOF90173.1;OOF90679.1;OOF90882.1;OOF91234.1;OOF91584.1;OOF91834.1;OOF92013.1;OOF93303.1;OOF93632.1;OOF93636.1;OOF93640.1;OOF94045.1;OOF94115.1;OOF94296.1;OOF94916.1;OOF96352.1;OOF96897.1;OOF97600.1;OOF99178.1;OOG01015.1;	KAF7180853.1;KAF7183248.1;	EAW17312.1;EAW19713.1;	KAF4234138.1;	EAL86814.1;EAL91147.1;	KAF7114664.1;KAF7122233.1;	RAH77150.1;RAH78186.1;RAH79231.1;RAH80428.1;RAH81311.1;RAH81366.1;RAH81582.1;RAH81615.1;RAH82824.1;RAH84270.1;RAH84658.1;RAH84678.1;RAH84885.1;RAH84940.1;RAH84986.1;RAH85036.1;RAH85174.1;RAH86354.1;RAH86816.1;RAH86856.1;	GFF31036.1;GFF48261.1;	BCS06669.1;BCS07509.1;BCS09867.1;BCS10706.1;BCS11079.1;BCS13493.1;BCS13495.1;BCS13504.1;BCS13619.1;BCS15361.1;BCS16937.1;	KAH8423385.1;KAH8424909.1;KAH8425838.1;KAH8430793.1;KAH8433326.1;	CBF81770.1;CBF82745.1;CBF82885.1;CBF84187.1;CBF84390.1;	GLA10603.1;GLA11561.1;GLA13140.1;GLA13148.1;GLA13150.1;GLA14082.1;GLA16000.1;GLA17449.1;GLA17890.1;GLA18423.1;GLA18708.1;	PKX90556.1;PKX97804.1;	KAB8201216.1;KAB8201775.1;KAB8203940.1;KAB8205551.1;KAB8205784.1;KAB8207992.1;KAB8208023.1;KAB8208972.1;KAB8210808.1;KAB8211022.1;KAB8211051.1;KAB8211931.1;	GIJ86417.1;GIJ86897.1;GIJ91210.1;	XP_040696321.1;XP_040697390.1;XP_040698143.1;XP_040700944.1;XP_040703003.1;XP_040703419.1;XP_040705423.1;XP_040706626.1;XP_040707952.1;	KAA8641973.1;KAA8643833.1;KAA8643904.1;KAA8644043.1;KAA8644658.1;KAA8645200.1;	RHZ43093.1;	GLB13657.1;GLB14458.1;GLB16875.1;GLB18928.1;GLB19605.1;GLB19607.1;GLB19616.1;GLB19733.1;GLB20866.1;GLB21290.1;GLB23252.1;	GFF54340.1;	XP_025485738.1;XP_025485904.1;XP_025486853.1;XP_025487266.1;XP_025487484.1;XP_025487770.1;XP_025489781.1;XP_025490319.1;XP_025490439.1;XP_025491219.1;XP_025491272.1;XP_025491963.1;XP_025494836.1;XP_025495559.1;XP_025495661.1;XP_025496261.1;XP_025496876.1;XP_025496904.1;	XP_043122812.1;XP_043127013.1;	XP_026622729.1;XP_026624008.1;XP_026624211.1;XP_026624219.1;XP_026624221.1;XP_026624697.1;XP_026625342.1;XP_026625785.1;XP_026628876.1;XP_026631896.1;	KAE8157902.1;KAE8158078.1;KAE8158685.1;KAE8162624.1;KAE8163367.1;KAE8164041.1;KAE8165017.1;KAE8165170.1;KAE8165435.1;KAE8165471.1;KAE8165699.1;KAE8165921.1;KAE8168626.1;	KAJ5228600.1;KAJ5251529.1;KAJ5252538.1;
OG0000013(215 genes,31 taxa):	scaffold2.t152;scaffold5.t1231;	PLB47818.1;PLB50091.1;PLB53432.1;	KAG2411670.1;KAG2413190.1;KAG2413312.1;KAG2413841.1;KAG2414537.1;KAG2414911.1;KAG2416122.1;KAG2416549.1;KAG2416782.1;KAG2417045.1;KAG2417740.1;KAG2420686.1;KAG2420687.1;KAG2421184.1;KAG2421549.1;	QMW24835.1;QMW25635.1;QMW26459.1;QMW26909.1;QMW27011.1;QMW27222.1;QMW27615.1;QMW27616.1;QMW27800.1;QMW28872.1;QMW29167.1;QMW30101.1;QMW30112.1;QMW31984.1;QMW32473.1;QMW34860.1;QMW35771.1;QMW35950.1;	GKZ40295.1;GKZ40517.1;GKZ42217.1;GKZ42809.1;GKZ44402.1;GKZ44529.1;GKZ44823.1;GKZ47072.1;GKZ48292.1;GKZ48522.1;GKZ48565.1;GKZ49970.1;GKZ50384.1;GKZ51146.1;	CEL00704.1;CEL04810.1;	PLB34247.1;PLB34429.1;PLB35024.1;PLB36871.1;PLB36914.1;PLB37498.1;PLB38136.1;PLB39509.1;PLB39993.1;PLB40514.1;PLB40792.1;PLB40875.1;PLB42132.1;PLB42255.1;PLB42552.1;	OOF90382.1;OOF90384.1;OOF93993.1;OOF94952.1;OOF95276.1;OOF96655.1;OOF97382.1;OOF97928.1;OOF98660.1;OOF98874.1;OOF99585.1;OOG00869.1;	KAF7179687.1;KAF7181034.1;KAF7184823.1;	EAW18788.1;EAW18789.1;	KAF4229489.1;KAF4230160.1;	EAL93522.2;EAL93523.1;	KAF7117793.1;	RAH79548.1;	GFF32782.1;GFF34779.1;GFF40780.1;GFF40783.1;GFF41883.1;GFF50735.1;	BCS08824.1;BCS09717.1;BCS10366.1;BCS11902.1;BCS13681.1;BCS13689.1;BCS15764.1;BCS16146.1;BCS16230.1;BCS16524.1;BCS16847.1;	KAH8424342.1;KAH8430548.1;	CBF69759.1;CBF74673.1;	GLA12006.1;GLA12563.1;GLA14129.1;GLA15720.1;GLA16066.1;GLA16073.1;GLA17981.1;GLA18527.1;GLA20435.1;GLA21267.1;	PKX99029.1;PKX99030.1;	KAB8199097.1;KAB8199112.1;KAB8200841.1;KAB8200995.1;KAB8201669.1;KAB8201789.1;KAB8201790.1;KAB8201841.1;KAB8203356.1;KAB8204018.1;KAB8204170.1;KAB8205448.1;KAB8205763.1;KAB8206724.1;KAB8207155.1;KAB8207232.1;KAB8207610.1;KAB8208289.1;KAB8208290.1;KAB8208356.1;KAB8208415.1;KAB8209399.1;KAB8209887.1;KAB8210006.1;KAB8211860.1;KAB8211996.1;KAB8211997.1;	GIJ83162.1;GIJ85579.1;GIJ85960.1;GIJ86901.1;GIJ88874.1;GIJ88875.1;GIJ90105.1;GIJ90875.1;	XP_040699469.1;XP_040699472.1;XP_040700226.1;XP_040702751.1;		RHZ64468.1;RHZ67151.1;	GLB16723.1;GLB17424.1;GLB17528.1;GLB17816.1;GLB19243.1;GLB19793.1;GLB19802.1;GLB22334.1;	GFF48569.1;GFF55369.1;GFF55372.1;	XP_025488156.1;XP_025488157.1;XP_025488216.1;XP_025491485.1;	XP_043121686.1;XP_043121687.1;XP_043128222.1;	XP_026624320.1;XP_026624616.1;XP_026624741.1;XP_026625727.1;XP_026627579.1;XP_026627953.1;XP_026628029.1;XP_026628828.1;XP_026630734.1;XP_026630742.1;XP_026630921.1;XP_026631719.1;	KAE8155635.1;KAE8156105.1;KAE8158440.1;KAE8158441.1;KAE8158736.1;KAE8159822.1;KAE8160052.1;KAE8160371.1;KAE8160769.1;KAE8161230.1;KAE8161243.1;KAE8162042.1;KAE8162125.1;KAE8162661.1;KAE8163569.1;KAE8167929.1;KAE8168407.1;	KAJ5245568.1;KAJ5253021.1;
OG0000014(211 genes,32 taxa):	scaffold1.t1062;scaffold2.t303;scaffold2.t305;scaffold3.t1335;scaffold3.t29;scaffold3.t404;scaffold3.t65;scaffold7.t156;scaffold7.t255;scaffold8.t510;	PLB44119.1;PLB44157.1;PLB44510.1;PLB44794.1;PLB46170.1;PLB46493.1;PLB46591.1;PLB53257.1;PLB53259.1;PLB54785.1;	KAG2414968.1;KAG2415589.1;KAG2416057.1;KAG2418907.1;KAG2421115.1;	QMW28613.1;QMW28947.1;QMW30450.1;QMW32438.1;QMW35911.1;QMW36732.1;	GKZ42919.1;GKZ46208.1;GKZ47349.1;GKZ49992.1;GKZ50575.1;	CEL00697.1;CEL00891.1;CEL01004.1;CEL01402.1;CEL03716.1;CEL03738.1;CEL03890.1;CEL03945.1;CEL04478.1;CEL04900.1;CEL04905.1;CEL04986.1;CEL05186.1;CEL05688.1;CEL06433.1;CEL06434.1;CEL06443.1;CEL06452.1;CEL06467.1;CEL07034.1;CEL09741.1;CEL11124.1;CEL11229.1;CEN59415.1;CEN60798.1;CEN60891.1;CEN61725.1;	PLB37899.1;	OOF91367.1;OOF92032.1;	KAF7176008.1;KAF7177446.1;KAF7178039.1;KAF7180010.1;KAF7181255.1;KAF7183303.1;KAF7183735.1;	EAW16694.1;EAW16705.1;EAW16728.1;EAW16730.1;EAW16925.1;EAW19548.1;EAW20100.1;EAW22103.1;EAW22227.1;	KAF4225919.1;KAF4227211.1;KAF4227616.1;KAF4227837.1;KAF4231727.1;KAF4240836.1;KAF4240838.1;KAF4241926.1;KAF4243647.1;KAF4243951.1;	EAL84869.1;EAL85217.1;EAL86303.2;EAL86306.2;EAL86450.1;EAL86961.1;EAL89292.1;EAL90967.1;	KAF7114718.1;KAF7118674.1;KAF7122614.1;KAF7131138.1;KAF7133601.1;KAF7133885.1;KAF7133887.1;	RAH84351.1;RAH85597.1;	GFF31741.1;GFF32180.1;GFF32518.1;GFF41217.1;GFF45101.1;GFF45109.1;GFF46241.1;GFF50031.1;	BCS11482.1;BCS12111.1;BCS12334.1;BCS12725.1;	KAH8422417.1;KAH8422598.1;KAH8428420.1;KAH8433714.1;	CBF73911.1;CBF74938.1;CBF79108.1;CBF80355.1;CBF84724.1;CBF87204.1;	GLA10830.1;GLA13363.1;GLA16150.1;GLA17649.1;GLA19051.1;	PKX89153.1;PKX89387.1;PKX90723.1;PKX90958.1;PKX93554.1;PKX93691.1;PKX94857.1;	KAB8200199.1;KAB8202225.1;KAB8203767.1;KAB8207625.1;KAB8207831.1;KAB8207973.1;KAB8208038.1;KAB8211714.1;	GIJ83272.1;GIJ83406.1;GIJ86762.1;GIJ91399.1;GIJ92413.1;	XP_040697113.1;XP_040697243.1;XP_040697476.1;XP_040697575.1;XP_040697591.1;XP_040697949.1;XP_040698633.1;XP_040700675.1;XP_040701429.1;XP_040701780.1;XP_040701849.1;XP_040705708.1;	KAA8641780.1;	RHZ49749.1;RHZ55799.1;RHZ56164.1;RHZ57419.1;RHZ61792.1;RHZ63455.1;RHZ65991.1;	GLB18568.1;GLB21907.1;GLB21908.1;GLB22751.1;GLB22968.1;	GFF31272.1;GFF31643.1;GFF32212.1;GFF48396.1;GFF55855.1;	XP_025491014.1;XP_025494756.1;XP_025494980.1;	XP_043127180.1;XP_043128093.1;XP_043128236.1;XP_043128528.1;XP_043129222.1;XP_043130427.1;	XP_026621893.1;XP_026622918.1;XP_026631278.1;XP_026631327.1;XP_026632544.1;	KAE8164749.1;KAE8164902.1;KAE8165485.1;KAE8167058.1;KAE8167629.1;	KAJ5230759.1;KAJ5236626.1;KAJ5237967.1;KAJ5245052.1;KAJ5250806.1;KAJ5250842.1;
OG0000015(204 genes,32 taxa):	scaffold1.t1791;scaffold2.t1088;scaffold2.t133;scaffold3.t391;scaffold4.t641;scaffold7.t19;scaffold7.t288;scaffold7.t350;scaffold8.t465;	PLB44497.1;PLB44840.1;PLB46349.1;PLB46629.1;PLB46693.1;PLB48173.1;PLB52456.1;PLB53452.1;PLB53988.1;	KAG2411789.1;KAG2415420.1;KAG2416102.1;KAG2418610.1;KAG2421957.1;	QMW30480.1;QMW31788.1;QMW34543.1;QMW35947.1;	GKZ41683.1;GKZ42751.1;GKZ46119.1;GKZ48235.1;GKZ49292.1;GKZ50483.1;GKZ50516.1;	CEL00919.1;CEL01489.1;CEN60715.1;	PLB35835.1;PLB37634.1;PLB42586.1;	OOF97571.1;OOF98050.1;OOF98604.1;OOG00735.1;	KAF7175162.1;KAF7175482.1;KAF7178174.1;KAF7178407.1;KAF7179337.1;KAF7179994.1;KAF7180413.1;KAF7180591.1;KAF7180592.1;KAF7181534.1;KAF7182339.1;KAF7183977.1;	EAW16804.1;EAW20415.1;	KAF4226278.1;KAF4227746.1;KAF4230004.1;KAF4230011.1;KAF4233277.1;KAF4239421.1;KAF4241170.1;KAF4242128.1;	EAL85113.2;EAL89230.2;EAL91103.2;	KAF7118423.1;KAF7125782.1;	RAH76705.1;RAH76895.1;RAH78884.1;RAH79243.1;RAH79254.1;RAH80409.1;RAH81750.1;RAH82421.1;RAH83134.1;RAH86821.1;	GFF26242.1;GFF26245.1;GFF41777.1;GFF43003.1;GFF56962.1;	BCS10445.1;BCS10446.1;BCS11507.1;BCS11508.1;BCS12146.1;BCS12845.1;BCS16346.1;BCS16590.1;	KAH8422260.1;KAH8422536.1;KAH8422615.1;KAH8424916.1;KAH8432319.1;KAH8432848.1;	CBF71841.1;CBF80487.1;CBF85555.1;	GLA10953.1;GLA11335.1;GLA12503.1;GLA12608.1;GLA12758.1;GLA14268.1;GLA14545.1;GLA14546.1;GLA16126.1;GLA17819.1;GLA19030.1;	PKX89074.1;PKX89195.1;PKX89257.1;PKX89311.1;PKX89989.1;PKX95405.1;PKX96907.1;	KAB8203738.1;KAB8204825.1;KAB8207613.1;KAB8208720.1;	GIJ83187.1;GIJ83245.1;GIJ86476.1;GIJ86746.1;GIJ91100.1;GIJ91173.1;GIJ91827.1;GIJ91828.1;GIJ92705.1;	XP_040698671.1;XP_040701052.1;XP_040703869.1;XP_040707493.1;	KAA8641323.1;KAA8641324.1;KAA8641326.1;KAA8641327.1;KAA8641328.1;KAA8641360.1;KAA8642407.1;KAA8642694.1;KAA8643969.1;KAA8645229.1;KAA8645749.1;KAA8648670.1;KAA8649476.1;KAA8649567.1;KAA8651101.1;KAA8651176.1;KAA8651510.1;KAA8652370.1;	RHZ43317.1;RHZ44089.1;RHZ44289.1;RHZ55500.1;RHZ57406.1;RHZ63238.1;RHZ63428.1;RHZ67150.1;	GLB17626.1;GLB17696.1;GLB17880.1;GLB18454.1;GLB21881.1;GLB22936.1;	GFF37076.1;GFF37946.1;GFF48350.1;GFF52590.1;GFF56682.1;GFF60319.1;	XP_025486805.1;XP_025486953.1;XP_025487767.1;XP_025488237.1;XP_025490916.1;XP_025491203.1;XP_025491214.1;XP_025491292.1;XP_025492896.1;	XP_043125118.1;XP_043126155.1;XP_043126897.1;XP_043127571.1;XP_043127586.1;XP_043129290.1;	XP_026622895.1;XP_026624387.1;XP_026626881.1;XP_026629260.1;XP_026629410.1;XP_026631252.1;XP_026631812.1;XP_026632688.1;	KAE8167664.1;KAE8167840.1;KAE8167847.1;KAE8167968.1;	KAJ5237789.1;
OG0000016(199 genes,32 taxa):	scaffold2.t1503;scaffold2.t1504;scaffold3.t1113;scaffold4.t1153;	PLB43887.1;PLB45930.1;PLB52013.1;	KAG2414171.1;KAG2414920.1;KAG2419513.1;	QMW27128.1;QMW30191.1;QMW30563.1;QMW30776.1;QMW32073.1;QMW32256.1;QMW34326.1;QMW34810.1;QMW35049.1;QMW36352.1;	GKZ41987.1;GKZ42152.1;GKZ42616.1;GKZ43547.1;GKZ46590.1;GKZ48059.1;GKZ48528.1;GKZ49302.1;GKZ49369.1;GKZ49573.1;GKZ51247.1;GKZ51248.1;GKZ51997.1;GKZ52004.1;	CEL09723.1;CEN61728.1;CEN62227.1;CEN62228.1;	PLB38915.1;PLB39663.1;PLB39968.1;PLB40474.1;	OOF90653.1;OOF91540.1;OOF92566.1;OOF93189.1;OOF94187.1;OOF96410.1;OOF96620.1;OOF96792.1;OOF97512.1;OOF98777.1;OOF99159.1;OOF99557.1;OOG00776.1;OOG01052.1;	KAF7177909.1;KAF7180003.1;KAF7180682.1;KAF7181377.1;	EAW16932.1;EAW20301.1;EAW22835.1;	KAF4231732.1;KAF4232264.1;KAF4235250.1;KAF4235531.1;KAF4242905.1;	EAL90367.2;EAL91343.1;	KAF7114709.1;KAF7117581.1;KAF7118576.1;	RAH75918.1;RAH77151.1;RAH78385.1;RAH78396.1;RAH78628.1;RAH80143.1;RAH80338.1;RAH81510.1;RAH81551.1;RAH81724.1;RAH82412.1;RAH84629.1;	GFF28276.1;GFF44229.1;GFF46212.1;GFF54793.1;GFF56401.1;	BCS06432.1;BCS09910.1;BCS10804.1;BCS12289.1;BCS14866.1;BCS16443.1;BCS17071.1;	KAH8423783.1;KAH8423784.1;KAH8425873.1;KAH8430775.1;KAH8430776.1;	CBF73441.1;CBF73982.1;CBF76083.1;CBF78726.1;CBF80212.1;CBF87872.1;CBF90374.1;	GLA11197.1;GLA12015.1;GLA12660.1;GLA13405.1;GLA17549.1;GLA18788.1;GLA20173.1;GLA20350.1;GLA20351.1;GLA20413.1;GLA20872.1;	PKX91181.1;PKX91182.1;PKX94332.1;PKX99197.1;	KAB8199402.1;KAB8201402.1;KAB8201929.1;KAB8205128.1;KAB8206354.1;KAB8206634.1;KAB8210096.1;KAB8210491.1;KAB8212118.1;	GIJ83115.1;GIJ83987.1;GIJ86756.1;GIJ90521.1;	XP_040699954.1;XP_040707237.1;	KAA8641868.1;KAA8642644.1;KAA8643879.1;KAA8645151.1;KAA8649543.1;KAA8650158.1;KAA8650338.1;	RHZ60207.1;RHZ63440.1;	GLB13418.1;GLB16916.1;GLB17735.1;GLB19413.1;GLB19414.1;GLB20969.1;GLB22794.1;GLB23063.1;GLB23126.1;GLB23127.1;	GFF39796.1;GFF42123.1;GFF48380.1;GFF54141.1;	XP_025487211.1;XP_025487669.1;XP_025491361.1;XP_025492126.1;XP_025492889.1;XP_025493351.1;XP_025495778.1;XP_025496285.1;XP_025496349.1;XP_025496362.1;XP_025496932.1;XP_025497483.1;	XP_043122730.1;XP_043125993.1;XP_043128535.1;XP_043130415.1;XP_043130416.1;	XP_026620979.1;XP_026621938.1;XP_026622305.1;XP_026622863.1;XP_026623185.1;XP_026625441.1;XP_026629361.1;XP_026631711.1;XP_026631947.1;	KAE8156258.1;KAE8157078.1;KAE8158067.1;KAE8158702.1;KAE8167786.1;KAE8168202.1;	KAJ5230975.1;KAJ5236580.1;KAJ5244062.1;KAJ5250901.1;KAJ5252636.1;
OG0000017(183 genes,32 taxa):	scaffold1.t39;scaffold2.t1285;scaffold6.t176;scaffold7.t193;scaffold7.t306;scaffold7.t347;scaffold7.t915;scaffold8.t69;	PLB45271.1;PLB46529.1;PLB46646.1;PLB46689.1;PLB47299.1;PLB48815.1;PLB52243.1;PLB55897.1;	KAG2411903.1;KAG2413757.1;KAG2414541.1;KAG2414732.1;KAG2417766.1;KAG2418539.1;KAG2418541.1;KAG2419099.1;KAG2419536.1;	QMW28249.1;QMW28727.1;QMW29821.1;QMW31099.1;QMW33474.1;QMW35162.1;	GKZ42269.1;GKZ46722.1;GKZ48148.1;GKZ48832.1;	CEL01310.1;CEL01369.1;CEL03601.1;CEL03747.1;CEL09597.1;CEL10589.1;CEL11555.1;CEN60510.1;CEN60544.1;CEN62725.1;	PLB34725.1;PLB34752.1;PLB39202.1;PLB39427.1;	OOF92523.1;OOF93612.1;OOF97552.1;OOF98704.1;OOF99879.1;	KAF7175130.1;KAF7181243.1;KAF7181482.1;KAF7183924.1;	EAW15397.1;EAW19753.1;EAW19797.1;EAW19799.1;EAW20651.1;	KAF4225902.1;KAF4226425.1;KAF4227749.1;KAF4236520.1;	EAL84421.1;EAL85091.1;EAL85093.1;EAL85144.1;	KAF7125411.1;KAF7125412.1;KAF7128586.1;KAF7133924.1;	RAH75770.1;RAH75772.1;RAH77176.1;RAH78814.1;RAH78914.1;RAH81520.1;RAH85329.1;RAH86335.1;	GFF39616.1;GFF43267.1;	BCS10544.1;BCS13298.1;BCS15778.1;	KAH8422446.1;KAH8422553.1;KAH8422612.1;KAH8424960.1;KAH8426350.1;KAH8426351.1;KAH8431937.1;KAH8433955.1;	CBF70118.1;CBF76209.1;CBF78459.1;CBF80376.1;CBF84139.1;	GLA16569.1;GLA17049.1;GLA21519.1;	PKX90010.1;PKX90012.1;PKX94818.1;	KAB8199949.1;KAB8200582.1;KAB8201002.1;KAB8202448.1;KAB8203109.1;KAB8203113.1;KAB8206246.1;KAB8206894.1;KAB8209621.1;KAB8211586.1;	GIJ81524.1;GIJ83098.1;GIJ83233.1;GIJ83258.1;GIJ91067.1;	XP_040697423.1;XP_040697430.1;XP_040697437.1;XP_040698617.1;XP_040699012.1;XP_040699749.1;XP_040700084.1;XP_040702959.1;XP_040703435.1;XP_040704294.1;XP_040706274.1;XP_040707893.1;XP_040707996.1;	KAA8642383.1;KAA8642384.1;KAA8643835.1;KAA8644081.1;KAA8645106.1;KAA8647949.1;KAA8647950.1;KAA8649396.1;KAA8649463.1;KAA8650181.1;	RHZ46414.1;RHZ46417.1;RHZ50595.1;RHZ53583.1;RHZ54863.1;RHZ60691.1;RHZ61439.1;RHZ66349.1;	GLB12656.1;GLB16233.1;GLB22500.1;GLB23741.1;	GFF31222.1;GFF37854.1;GFF37860.1;	XP_025489767.1;XP_025493060.1;XP_025493466.1;XP_025493468.1;XP_025495687.1;XP_025495803.1;XP_025496646.1;	XP_043127524.1;XP_043129774.1;XP_043130368.1;	XP_026621627.1;XP_026627787.1;XP_026628011.1;	KAE8156707.1;KAE8159757.1;KAE8163998.1;KAE8165392.1;KAE8167626.1;KAE8167868.1;	KAJ5230436.1;KAJ5230439.1;KAJ5243595.1;KAJ5252230.1;
OG0000018(181 genes,31 taxa):	scaffold1.t70;scaffold2.t1384;scaffold2.t2007;scaffold3.t110;scaffold3.t335;scaffold5.t1018;scaffold8.t320;	PLB44200.1;PLB44433.1;PLB45009.1;PLB50315.1;PLB51468.1;PLB52139.1;PLB55527.1;PLB55863.1;	KAG2412070.1;KAG2414539.1;KAG2415122.1;KAG2418684.1;KAG2420999.1;	QMW30560.1;QMW30713.1;QMW31960.1;QMW35828.1;	GKZ40355.1;GKZ41040.1;GKZ42805.1;GKZ43943.1;GKZ47132.1;GKZ47949.1;GKZ49515.1;	CEL00944.1;CEL01231.1;CEL03802.1;CEL05098.1;CEL08680.1;CEL10093.1;CEL10489.1;CEL11211.1;CEL11470.1;CEL11471.1;CEL11472.1;CEL11834.1;CEN60759.1;		OOF90541.1;OOF91401.1;OOF91441.1;OOF93562.1;OOF93999.1;OOF96589.1;OOF98656.1;OOF98851.1;OOF98897.1;	KAF7180798.1;KAF7182816.1;KAF7184127.1;KAF7184165.1;	EAW16207.1;EAW19524.1;EAW21629.1;EAW23511.1;EAW24094.1;	KAF4226604.1;KAF4228720.1;KAF4229446.1;KAF4229880.1;KAF4237462.1;KAF4238602.1;	EBA27227.1;	KAF7125568.1;KAF7133703.1;	RAH76776.1;RAH77233.1;RAH77361.1;RAH79370.1;RAH80720.1;RAH80858.1;RAH81117.1;RAH84913.1;RAH85138.1;RAH85894.1;RAH85960.1;	GFF24092.1;GFF25791.1;GFF37420.1;GFF49692.1;	BCS09182.1;BCS09209.1;BCS11556.1;BCS14425.1;BCS15095.1;BCS15964.1;BCS16527.1;	KAH8425172.1;KAH8429056.1;KAH8429192.1;KAH8431719.1;KAH8433964.1;KAH8434269.1;KAH8434939.1;KAH8434940.1;	CBF78599.1;	GLA12559.1;GLA17413.1;GLA17415.1;GLA20323.1;	PKX89635.1;PKX89743.1;PKX93980.1;PKX96504.1;PKX96841.1;	KAB8201328.1;KAB8201650.1;KAB8203589.1;KAB8204572.1;KAB8205413.1;KAB8208105.1;KAB8209366.1;	GIJ86934.1;GIJ87609.1;GIJ89511.1;	XP_040702409.1;	KAA8649295.1;KAA8650143.1;KAA8652431.1;	RHZ46087.1;RHZ46471.1;RHZ63467.1;RHZ66500.1;	GLB19183.1;GLB20505.1;GLB20568.1;GLB21838.1;GLB23611.1;	GFF28148.1;	XP_025485527.1;XP_025485535.1;XP_025485556.1;XP_025485713.1;XP_025486847.1;XP_025486851.1;XP_025490688.1;XP_025490798.1;XP_025491855.1;XP_025491856.1;XP_025493228.1;XP_025493784.1;XP_025495196.1;XP_025495269.1;XP_025495552.1;XP_025496051.1;XP_025496730.1;XP_025497303.1;	XP_043123664.1;XP_043123984.1;XP_043124557.1;XP_043124611.1;XP_043124963.1;XP_043125308.1;XP_043125398.1;XP_043128449.1;XP_043128524.1;XP_043128529.1;XP_043128759.1;	XP_026619524.1;XP_026623312.1;XP_026623362.1;XP_026623868.1;XP_026624324.1;XP_026627516.1;XP_026628155.1;XP_026631199.1;	KAE8162298.1;KAE8162964.1;KAE8164510.1;KAE8165224.1;KAE8166602.1;KAE8168596.1;	KAJ5228178.1;KAJ5228229.1;KAJ5250337.1;
OG0000019(167 genes,32 taxa):	scaffold1.t142;scaffold2.t294;scaffold3.t230;scaffold3.t609;scaffold3.t73;	PLB44168.1;PLB44327.1;PLB45403.1;PLB55790.1;	KAG2412421.1;KAG2414552.1;KAG2418851.1;KAG2419068.1;KAG2420068.1;KAG2420416.1;	QMW28376.1;QMW28688.1;QMW29186.1;	GKZ43731.1;GKZ43754.1;GKZ45919.1;GKZ48277.1;GKZ49563.1;GKZ51903.1;	CEL06912.1;CEL06913.1;CEL09791.1;CEL10116.1;CEN60934.1;	PLB36763.1;	OOF91133.1;OOF93282.1;OOF93375.1;OOF96440.1;	KAF7175424.1;KAF7176125.1;KAF7176523.1;KAF7177289.1;KAF7177613.1;KAF7179635.1;KAF7179689.1;KAF7180791.1;KAF7183510.1;KAF7184585.1;	EAW17011.1;EAW17139.1;EAW20654.1;EAW20655.1;EAW21809.1;EAW25619.1;	KAF4230521.1;KAF4234130.1;KAF4243134.1;KAF4243481.1;	EAL88780.2;EAL88829.2;EBA27257.1;	KAF7122440.1;KAF7131076.1;KAF7137044.1;	RAH80510.1;RAH81766.1;RAH82008.1;RAH84621.1;	GFF31730.1;GFF41939.1;	BCS08616.1;BCS09174.1;BCS09234.1;BCS14016.1;BCS15787.1;BCS16058.1;	KAH8423010.1;KAH8425094.1;KAH8427116.1;KAH8427245.1;KAH8427983.1;KAH8431115.1;KAH8433889.1;KAH8433890.1;	CBF73864.1;CBF80637.1;CBF87524.1;CBF89256.1;CBF89276.1;CBF89323.1;	GLA12786.1;GLA13199.1;GLA20958.1;GLA21118.1;GLA21352.1;	PKX88841.1;PKX91130.1;PKX91833.1;PKX93567.1;PKX93568.1;PKX93695.1;PKX96922.1;	KAB8200569.1;KAB8201635.1;KAB8204789.1;KAB8207607.1;KAB8208432.1;	GIJ81617.1;GIJ83219.1;GIJ83231.1;GIJ84981.1;GIJ85577.1;GIJ85609.1;GIJ86388.1;GIJ86389.1;GIJ86397.1;GIJ90479.1;GIJ90578.1;GIJ91456.1;GIJ91962.1;GIJ91973.1;	XP_040697953.1;XP_040705161.1;	KAA8641658.1;KAA8645081.1;KAA8645434.1;KAA8649584.1;KAA8650191.1;KAA8651960.1;KAA8652731.1;	RHZ43308.1;RHZ44855.1;RHZ45967.1;RHZ48405.1;RHZ51677.1;RHZ63588.1;	GLB16370.1;GLB20108.1;GLB23750.1;	GFF30580.1;GFF31649.1;GFF38182.1;GFF38200.1;GFF50323.1;GFF58927.1;GFF61296.1;GFF61299.1;	XP_025488836.1;XP_025490463.1;XP_025490605.1;XP_025492104.1;XP_025492131.1;XP_025493505.1;XP_025496082.1;	XP_043122860.1;XP_043124551.1;XP_043126079.1;XP_043130382.1;	XP_026620060.1;XP_026623364.1;XP_026629229.1;XP_026629818.1;XP_026630381.1;	KAE8156268.1;KAE8164465.1;	KAJ5235946.1;KAJ5244620.1;KAJ5245746.1;KAJ5245747.1;KAJ5245750.1;KAJ5249907.1;
OG0000020(167 genes,32 taxa):	scaffold1.t1657;scaffold1.t1659;scaffold1.t521;scaffold3.t1177;scaffold4.t350;scaffold8.t522;	PLB44781.1;PLB46003.1;PLB47856.1;PLB54141.1;PLB54143.1;PLB55360.1;	KAG2414392.1;KAG2417468.1;KAG2417492.1;	QMW27331.1;QMW28765.1;QMW34182.1;QMW34516.1;	GKZ47145.1;GKZ48103.1;GKZ48255.1;	CEL03421.1;CEL06360.1;CEL06506.1;CEL10143.1;CEL10145.1;CEL10146.1;CEL10147.1;CEL10860.1;CEL10861.1;CEL10864.1;CEN61115.1;	PLB39589.1;PLB41809.1;	OOF94812.1;OOF98433.1;OOG01144.1;	KAF7179007.1;KAF7179008.1;KAF7179009.1;KAF7179234.1;KAF7182138.1;KAF7183811.1;	EAW16617.1;EAW16618.1;EAW17362.1;EAW17396.1;EAW18105.1;EAW19549.1;EAW19910.1;EAW19911.1;EAW20129.1;	KAF4228515.1;KAF4237728.1;KAF4237757.1;KAF4242967.1;KAF4242968.1;KAF4242969.1;KAF4243729.1;	EAL84996.2;EAL86960.1;EAL88793.1;EAL89219.1;EAL91199.1;EAL91234.2;	KAF7116244.1;KAF7121801.1;KAF7121802.1;KAF7121803.1;KAF7122567.1;KAF7122591.1;KAF7136974.1;	RAH76246.1;RAH79660.1;RAH79678.1;RAH79680.1;RAH80176.1;	GFF31191.1;GFF31305.1;GFF32521.1;GFF37899.1;GFF37901.1;GFF37903.1;GFF44065.1;	BCS09217.1;BCS09285.1;BCS12140.1;BCS16315.1;	KAH8431698.1;KAH8431889.1;KAH8432722.1;KAH8433701.1;	CBF84502.1;CBF89996.1;	GLA12776.1;GLA19328.1;GLA19442.1;	PKX90135.1;PKX90136.1;PKX90722.1;PKX90988.1;PKX94944.1;PKX96270.1;PKX97685.1;PKX97718.1;	KAB8204856.1;KAB8206372.1;KAB8207120.1;KAB8209099.1;KAB8211544.1;	GIJ86321.1;GIJ90712.1;GIJ90935.1;GIJ90937.1;GIJ90938.1;GIJ92331.1;	XP_040697315.1;XP_040697317.1;XP_040697318.1;XP_040697319.1;XP_040700995.1;XP_040700997.1;XP_040700998.1;XP_040707911.1;XP_040708911.1;	KAA8642035.1;KAA8644481.1;	RHZ43078.1;RHZ47691.1;RHZ49638.1;RHZ57294.1;RHZ59252.1;RHZ59253.1;RHZ61147.1;	GLB17605.1;GLB18072.1;GLB22941.1;	GFF30785.1;GFF38248.1;GFF38315.1;GFF38853.1;GFF59810.1;GFF59811.1;GFF59813.1;	XP_025485718.1;XP_025487051.1;XP_025487865.1;XP_025488581.1;XP_025496038.1;XP_025496050.1;	XP_043122870.1;XP_043122898.1;XP_043129154.1;XP_043129869.1;XP_043129870.1;XP_043129871.1;XP_043130593.1;	XP_026620304.1;XP_026621057.1;XP_026621649.1;XP_026629240.1;	KAE8166499.1;KAE8166904.1;KAE8166937.1;	KAJ5228944.1;KAJ5252531.1;
OG0000021(163 genes,31 taxa):	scaffold3.t994;scaffold5.t1271;scaffold5.t535;	PLB45802.1;PLB47848.1;PLB48213.1;PLB49666.1;PLB50053.1;PLB50832.1;	KAG2411924.1;KAG2416213.1;KAG2418586.1;KAG2421574.1;	QMW26982.1;QMW34276.1;QMW34371.1;	GKZ43030.1;GKZ43715.1;GKZ44712.1;GKZ45260.1;GKZ45284.1;GKZ48545.1;GKZ50598.1;GKZ51590.1;GKZ51750.1;GKZ51920.1;	CEL03828.1;CEL03835.1;CEL04946.1;CEL06890.1;CEL07551.1;CEL08493.1;CEL08535.1;CEL08543.1;CEL09204.1;CEL09833.1;CEL10467.1;CEL11819.1;CEL11915.1;CEL12039.1;CEN60826.1;CEN60827.1;CEN61109.1;CEN61468.1;CEN62035.1;	PLB35837.1;PLB41300.1;PLB41707.1;PLB41727.1;	OOF90635.1;OOF94051.1;OOF94121.1;	KAF7183714.1;	EAW17155.1;	KAF4227322.1;KAF4227765.1;KAF4228725.1;KAF4232359.1;KAF4232367.1;KAF4232369.1;KAF4239268.1;KAF4241191.1;	EAL86727.1;	KAF7118472.1;KAF7128809.1;KAF7131477.1;KAF7133693.1;KAF7133881.1;KAF7133931.1;KAF7133968.1;KAF7136838.1;KAF7136923.1;	RAH78793.1;RAH81599.1;RAH83827.1;RAH86618.1;RAH86847.1;	GFF25939.1;GFF33840.1;	BCS07109.1;BCS10723.1;BCS10926.1;BCS12812.1;BCS13637.1;BCS13668.1;	KAH8422457.1;KAH8425539.1;KAH8429200.1;KAH8434467.1;KAH8435413.1;	CBF80614.1;CBF80695.1;CBF80725.1;CBF82911.1;	GLA10917.1;GLA12591.1;GLA13523.1;GLA14750.1;GLA16021.1;GLA16022.1;GLA16054.1;GLA17115.1;GLA17464.1;GLA21188.1;	PKX89254.1;PKX92330.1;	KAB8207373.1;KAB8210423.1;KAB8210544.1;KAB8210950.1;KAB8212566.1;	GIJ90841.1;GIJ92489.1;	XP_040695654.1;XP_040695861.1;XP_040709191.1;	KAA8641400.1;KAA8641512.1;KAA8641922.1;KAA8642420.1;KAA8643797.1;KAA8645836.1;KAA8645840.1;KAA8646740.1;KAA8647365.1;KAA8647816.1;KAA8648110.1;KAA8649672.1;KAA8651259.1;KAA8652789.1;	RHZ45338.1;RHZ59243.1;	GLB13000.1;GLB14077.1;GLB18487.1;GLB19751.1;GLB19782.1;GLB20882.1;	GFF62887.1;	XP_025485542.1;XP_025486358.1;XP_025486804.1;XP_025489876.1;XP_025490696.1;XP_025491582.1;XP_025493014.1;XP_025496298.1;		XP_026620567.1;XP_026620952.1;XP_026625357.1;XP_026626277.1;XP_026630047.1;XP_026630148.1;XP_026630753.1;XP_026632644.1;	KAE8155437.1;KAE8155521.1;KAE8156684.1;KAE8157017.1;KAE8157729.1;KAE8160420.1;KAE8161548.1;	KAJ5237917.1;
OG0000022(154 genes,32 taxa):	scaffold2.t1254;scaffold3.t1067;scaffold3.t196;scaffold4.t405;scaffold7.t17;scaffold8.t693;scaffold8.t926;	PLB43168.1;PLB43407.1;PLB44288.1;PLB45879.1;PLB46347.1;PLB47922.1;PLB52277.1;	KAG2412758.1;KAG2412947.1;KAG2413059.1;KAG2413582.1;KAG2414064.1;KAG2414781.1;KAG2415158.1;KAG2416643.1;KAG2417541.1;	QMW30044.1;QMW30295.1;QMW30935.1;QMW31029.1;QMW32632.1;QMW36076.1;	GKZ41094.1;GKZ43579.1;GKZ44231.1;GKZ49672.1;GKZ49951.1;GKZ50563.1;	CEL01781.1;CEL09550.1;	PLB34122.1;PLB34308.1;PLB34910.1;PLB36766.1;PLB37658.1;PLB37803.1;PLB41066.1;	OOF90338.1;OOF91783.1;OOF92181.1;OOF99644.1;OOG00703.1;	KAF7176861.1;KAF7177055.1;KAF7179717.1;	EAW18727.1;EAW22482.1;EAW24082.1;	KAF4226292.1;KAF4230346.1;KAF4237872.1;KAF4239448.1;	EAL90712.1;EAL91937.1;EAL93452.1;	KAF7115863.1;KAF7119022.1;	RAH76640.1;RAH78760.1;RAH79075.1;RAH80693.1;RAH84567.1;	GFF42265.1;GFF47442.1;GFF51758.1;GFF53278.1;GFF53282.1;GFF53825.1;	BCS08888.1;BCS09545.1;BCS12090.1;BCS14659.1;BCS15596.1;	KAH8422254.1;KAH8422255.1;KAH8423481.1;KAH8424663.1;KAH8425232.1;KAH8426311.1;KAH8430450.1;KAH8432017.1;	CBF88889.1;	GLA12828.1;GLA13715.1;GLA15056.1;GLA16759.1;GLA18148.1;GLA19079.1;	PKX93975.1;PKX96854.1;PKX98963.1;	KAB8203428.1;KAB8207478.1;KAB8208869.1;KAB8209706.1;KAB8209942.1;KAB8211280.1;KAB8211983.1;	GIJ83651.1;GIJ85543.1;GIJ88813.1;	XP_040696293.1;XP_040697693.1;XP_040701436.1;XP_040701743.1;XP_040706635.1;XP_040708776.1;	KAA8647125.1;KAA8647615.1;KAA8647779.1;KAA8651735.1;KAA8652698.1;	RHZ44406.1;RHZ46681.1;RHZ55048.1;	GLB15795.1;GLB16562.1;GLB17441.1;GLB20719.1;GLB22987.1;GLB23552.1;	GFF28192.1;GFF39207.1;GFF40877.1;	XP_025488410.1;XP_025493394.1;XP_025496469.1;XP_025496600.1;XP_025496987.1;	XP_043121751.1;XP_043123652.1;XP_043127840.1;	XP_026621414.1;XP_026622945.1;XP_026624813.1;XP_026628215.1;XP_026631525.1;	KAE8161641.1;KAE8161883.1;KAE8163808.1;KAE8164189.1;KAE8164972.1;KAE8167106.1;KAE8168395.1;	KAJ5231254.1;KAJ5245186.1;KAJ5245779.1;
OG0000023(152 genes,28 taxa):	scaffold1.t1831;scaffold1.t1832;scaffold4.t321;scaffold6.t143;scaffold7.t189;	PLB43538.1;PLB44941.1;PLB46526.1;PLB47796.1;PLB48743.1;PLB51034.1;PLB53943.1;PLB53944.1;	KAG2414121.1;KAG2415457.1;KAG2420507.1;	QMW25989.1;QMW30833.1;QMW31551.1;QMW32586.1;QMW36308.1;	GKZ40816.1;GKZ41057.1;GKZ46185.1;GKZ46188.1;GKZ46812.1;GKZ47430.1;GKZ48263.1;GKZ48481.1;GKZ49503.1;	CEL08199.1;CEN62446.1;	PLB39655.1;PLB40270.1;	OOF90074.1;OOF95217.1;OOF97596.1;OOF98733.1;OOF99834.1;OOG00088.1;	KAF7177056.1;KAF7178509.1;KAF7179098.1;KAF7182458.1;KAF7182935.1;	EAW15860.1;EAW20205.1;EAW22480.1;EAW24539.1;	KAF4226892.1;KAF4230348.1;KAF4243941.1;KAF4244450.1;		KAF7121566.1;KAF7122686.1;KAF7122846.1;KAF7128473.1;KAF7128481.1;KAF7131151.1;		GFF23971.1;GFF29893.1;GFF31808.1;GFF38945.1;GFF39786.1;GFF39856.1;GFF53821.1;	BCS11569.1;BCS13155.1;BCS15649.1;BCS16277.1;BCS16290.1;BCS16928.1;BCS16929.1;	KAH8423961.1;KAH8424393.1;KAH8426468.1;KAH8427145.1;KAH8427171.1;KAH8433422.1;KAH8433771.1;KAH8434308.1;		GLA12808.1;GLA17677.1;GLA18431.1;GLA20149.1;	PKX91069.1;PKX92350.1;PKX92385.1;PKX92871.1;PKX93972.1;	KAB8204765.1;KAB8205363.1;KAB8207800.1;KAB8207802.1;KAB8211160.1;KAB8212518.1;	GIJ83649.1;GIJ84632.1;GIJ90632.1;	XP_040698387.1;XP_040698389.1;XP_040702992.1;XP_040708992.1;		RHZ43400.1;RHZ49219.1;RHZ64609.1;RHZ65842.1;	GLB16379.1;GLB17572.1;GLB17583.1;GLB21826.1;GLB23593.1;	GFF39209.1;GFF41165.1;GFF47753.1;GFF54674.1;	XP_025495601.1;XP_025496296.1;	XP_043122626.1;XP_043123393.1;XP_043125407.1;XP_043126133.1;XP_043127842.1;XP_043130515.1;	XP_026620213.1;XP_026626332.1;XP_026628172.1;XP_026628884.1;XP_026628885.1;	KAE8164785.1;KAE8164787.1;KAE8168142.1;	KAJ5227930.1;KAJ5228041.1;KAJ5228972.1;KAJ5229481.1;KAJ5229562.1;KAJ5231029.1;KAJ5237420.1;KAJ5237941.1;KAJ5243696.1;KAJ5243703.1;KAJ5244116.1;KAJ5245247.1;KAJ5249837.1;KAJ5250795.1;KAJ5250870.1;KAJ5251598.1;KAJ5252130.1;KAJ5252564.1;KAJ5252609.1;KAJ5252639.1;
OG0000024(151 genes,32 taxa):	scaffold1.t2032;scaffold1.t40;scaffold2.t1487;scaffold2.t1488;scaffold5.t1419;scaffold5.t998;scaffold7.t819;scaffold8.t466;	PLB44839.1;PLB47193.1;PLB49891.1;PLB50336.1;PLB52028.1;PLB52029.1;PLB53720.1;PLB55896.1;	KAG2413913.1;KAG2414035.1;KAG2417669.1;KAG2418283.1;KAG2418562.1;KAG2421201.1;KAG2421729.1;	QMW25850.1;QMW30479.1;QMW32910.1;QMW33658.1;	GKZ47767.1;GKZ51321.1;	CEL06499.1;CEL10150.1;CEL10885.1;CEL10888.1;CEN61910.1;	PLB33263.1;PLB33623.1;PLB36848.1;PLB37531.1;PLB39886.1;	OOF94852.1;	KAF7175119.1;KAF7176535.1;KAF7178173.1;KAF7179608.1;KAF7181288.1;KAF7181299.1;KAF7181303.1;KAF7181307.1;KAF7181473.1;KAF7181481.1;KAF7182572.1;	EAW16181.1;EAW17508.1;EAW19377.1;EAW19752.1;EAW19789.1;EAW25546.1;	KAF4226426.1;KAF4226427.1;KAF4227796.1;KAF4227797.1;KAF4228454.1;KAF4228462.1;KAF4229400.1;KAF4231092.1;KAF4236512.1;KAF4237434.1;KAF4241171.1;KAF4242770.1;	EAL85105.2;EAL85145.1;EAL94098.1;EAL94103.2;	KAF7114973.1;KAF7115456.1;KAF7128556.1;	RAH77175.1;RAH78883.1;RAH80189.1;RAH82825.1;RAH84914.1;	GFF24027.1;GFF29210.1;GFF32754.1;GFF39646.1;GFF41773.1;GFF52962.1;GFF56904.1;	BCS07436.1;	KAH8427124.1;KAH8427320.1;KAH8427326.1;KAH8435111.1;	CBF80641.1;CBF82274.1;CBF86654.1;	GLA11624.1;	PKX88945.1;PKX88946.1;PKX89087.1;PKX89312.1;PKX90002.1;PKX93965.1;PKX94817.1;PKX94928.1;PKX95393.1;PKX97582.1;	KAB8200596.1;KAB8201327.1;KAB8202189.1;KAB8203309.1;KAB8204887.1;	GIJ91057.1;GIJ92706.1;	XP_040697533.1;XP_040703772.1;XP_040709126.1;	KAA8641320.1;KAA8645230.1;KAA8645232.1;KAA8648822.1;KAA8651100.1;KAA8652095.1;KAA8652097.1;KAA8652879.1;	RHZ61430.1;RHZ67149.1;	GLB14386.1;GLB21101.1;	GFF31225.1;GFF37820.1;	XP_025486806.1;XP_025487209.1;XP_025488864.1;XP_025489774.1;XP_025490345.1;XP_025495802.1;	XP_043122819.1;XP_043128334.1;XP_043128339.1;XP_043129785.1;XP_043130367.1;	XP_026626745.1;	KAE8156577.1;KAE8156914.1;KAE8163707.1;KAE8163868.1;KAE8165933.1;KAE8167848.1;KAE8168346.1;	KAJ5251323.1;
OG0000025(148 genes,32 taxa):	scaffold1.t1114;scaffold1.t1135;scaffold1.t37;scaffold4.t890;scaffold5.t460;scaffold5.t498;scaffold6.t137;	PLB48501.1;PLB48736.1;PLB50874.1;PLB50919.1;PLB54708.1;PLB54730.1;PLB55510.1;PLB55899.1;	KAG2414635.1;KAG2414934.1;KAG2416255.1;	QMW26443.1;QMW29087.1;QMW31660.1;	GKZ41738.1;GKZ42902.1;GKZ45890.1;GKZ46850.1;GKZ47766.1;GKZ48165.1;GKZ51077.1;GKZ51688.1;	CEL01772.1;CEL04804.1;CEL05056.1;CEL05275.1;CEL06025.1;CEL09984.1;CEL10303.1;CEL10886.1;CEL11115.1;CEN59720.1;CEN59792.1;CEN60762.1;	PLB35945.1;PLB36079.1;PLB36096.1;PLB36389.1;PLB36896.1;PLB38295.1;PLB41072.1;	OOF90240.1;OOF92465.1;OOF93298.1;OOF94575.1;OOF94853.1;OOF95005.1;OOF98324.1;OOF98953.1;OOF99085.1;	KAF7181479.1;KAF7183751.1;	EAW19750.1;EAW25167.1;	KAF4226423.1;KAF4227799.1;KAF4231019.1;	EAL85147.2;EAL89840.1;	KAF7130969.1;KAF7136821.1;	RAH79304.1;RAH86551.1;	GFF23663.1;	BCS07435.1;BCS07598.1;BCS09383.1;BCS13339.1;BCS14252.1;BCS14424.1;BCS16007.1;	KAH8424225.1;KAH8424839.1;KAH8424894.1;KAH8427328.1;KAH8427329.1;KAH8427703.1;KAH8428443.1;KAH8432827.1;KAH8434410.1;	CBF70183.1;CBF79154.1;CBF80338.1;CBF89142.1;	GLA10845.1;GLA11625.1;GLA12975.1;GLA13608.1;GLA14295.1;GLA14495.1;GLA20234.1;	PKX89091.1;PKX92830.1;PKX93957.1;PKX94820.1;PKX97846.1;	KAB8201813.1;KAB8202109.1;KAB8202655.1;KAB8203841.1;	GIJ82099.1;GIJ83229.1;	XP_040697562.1;XP_040698644.1;XP_040698818.1;XP_040700339.1;XP_040701382.1;XP_040704351.1;XP_040706379.1;XP_040706381.1;	KAA8641503.1;KAA8642663.1;KAA8642712.1;KAA8644333.1;KAA8645155.1;	RHZ43607.1;	GLB14385.1;GLB14538.1;GLB16183.1;GLB17308.1;GLB17699.1;GLB18173.1;GLB20336.1;GLB20503.1;	GFF26505.1;	XP_025495153.1;XP_025495541.1;XP_025496530.1;	XP_043126586.1;XP_043130365.1;	XP_026623801.1;XP_026626541.1;XP_026626744.1;XP_026628520.1;XP_026629573.1;XP_026632560.1;	KAE8156216.1;KAE8158459.1;KAE8160424.1;KAE8165150.1;	KAJ5229205.1;
OG0000026(147 genes,28 taxa):	scaffold1.t1882;scaffold1.t564;scaffold2.t1428;scaffold2.t41;scaffold2.t815;scaffold3.t1361;scaffold5.t103;scaffold6.t1093;scaffold7.t108;scaffold8.t487;	PLB43194.1;PLB44817.1;PLB46200.1;PLB46442.1;PLB49839.1;PLB51289.1;PLB52094.1;PLB53542.1;PLB53886.1;PLB55317.1;			GKZ41946.1;GKZ43198.1;GKZ43358.1;GKZ44702.1;GKZ44946.1;GKZ47660.1;GKZ49483.1;GKZ50055.1;	CEL01172.1;CEL01929.1;CEL01930.1;CEL03208.1;CEL04914.1;CEL05220.1;CEL10050.1;CEN60728.1;	PLB36396.1;PLB36560.1;PLB36828.1;PLB37793.1;	OOF91166.1;OOF92036.1;OOF93025.1;OOF93906.1;OOF94249.1;OOF94393.1;OOF99034.1;	KAF7179900.1;KAF7180924.1;KAF7184743.1;	EAW15537.1;EAW16436.1;EAW19978.1;EAW20790.1;EAW20791.1;	KAF4230975.1;KAF4237820.1;KAF4239251.1;	EAL84835.1;EAL86340.1;EAL92223.1;EAL94012.2;	KAF7116904.1;KAF7118837.1;KAF7122747.1;KAF7122748.1;KAF7134070.1;KAF7136953.1;KAF7137033.1;KAF7137065.1;KAF7137075.1;KAF7139669.1;KAF7144412.1;	RAH76059.1;RAH79160.1;RAH80540.1;RAH82168.1;RAH86662.1;	GFF26108.1;GFF37736.1;GFF43366.1;	BCS08441.1;BCS11132.1;BCS11254.1;BCS11733.1;BCS12882.1;BCS13988.1;BCS16073.1;	KAH8422353.1;KAH8424446.1;KAH8424447.1;KAH8424448.1;KAH8427574.1;KAH8432939.1;KAH8433735.1;	CBF89403.1;	GLA10990.1;GLA12202.1;GLA12927.1;GLA14038.1;GLA14182.1;GLA14667.1;GLA15855.1;GLA19924.1;	PKX89404.1;PKX90198.1;PKX90470.1;PKX95115.1;		GIJ85081.1;GIJ90858.1;GIJ91794.1;	XP_040699434.1;XP_040708386.1;	KAA8641637.1;KAA8644520.1;KAA8644969.1;KAA8651358.1;	RHZ43270.1;RHZ44421.1;RHZ50523.1;RHZ53910.1;RHZ54862.1;RHZ61820.1;RHZ67348.1;	GLB15361.1;GLB17358.1;GLB18415.1;GLB20079.1;GLB21389.1;GLB21667.1;	GFF34296.1;GFF34629.1;GFF36989.1;	XP_025496381.1;XP_025497459.1;	XP_043124111.1;XP_043127539.1;XP_043129933.1;	XP_026624925.1;XP_026625665.1;XP_026629518.1;XP_026630061.1;XP_026630423.1;XP_026631005.1;XP_026632732.1;		KAJ5228787.1;KAJ5245580.1;
OG0000027(147 genes,27 taxa):			KAG2411779.1;KAG2412953.1;KAG2414854.1;KAG2414959.1;KAG2416373.1;KAG2418545.1;KAG2419468.1;KAG2419779.1;KAG2419966.1;KAG2420321.1;KAG2420531.1;KAG2421595.1;	QMW25217.1;QMW26087.1;QMW26937.1;QMW27903.1;QMW30183.1;QMW30422.1;QMW31875.1;QMW32281.1;QMW33615.1;QMW34249.1;QMW35827.1;QMW35941.1;	GKZ42362.1;GKZ42363.1;GKZ43019.1;GKZ43461.1;GKZ46174.1;GKZ46691.1;GKZ48107.1;GKZ48489.1;GKZ49006.1;GKZ49876.1;GKZ51090.1;GKZ51170.1;	CEL04466.1;CEL04467.1;	PLB34246.1;PLB35277.1;PLB35348.1;PLB36125.1;PLB36233.1;PLB36523.1;PLB41631.1;	OOF90070.1;OOF90633.1;OOF91228.1;OOF91372.1;OOF91498.1;OOF91878.1;OOF92526.1;OOF94228.1;OOF94486.1;OOF94989.1;OOF96412.1;OOF96413.1;OOF98715.1;	KAF7175157.1;KAF7177623.1;KAF7179153.1;	EAW16455.1;EAW19826.1;	KAF4228487.1;KAF4234166.1;KAF4236547.1;	EAL85066.1;EAL89050.1;	KAF7116164.1;		GFF39539.1;GFF40304.1;	BCS06040.1;BCS06637.1;BCS06654.1;BCS07252.1;BCS08002.1;BCS08671.1;BCS09184.1;BCS13129.1;		CBF80201.1;CBF81783.1;CBF82002.1;	GLA11490.1;GLA11800.1;GLA12600.1;GLA19354.1;GLA19657.1;GLA21407.1;	PKX90039.1;PKX95108.1;	KAB8199131.1;KAB8199611.1;KAB8199763.1;KAB8201034.1;KAB8201325.1;KAB8201769.1;KAB8204341.1;KAB8204510.1;KAB8205093.1;KAB8206702.1;KAB8207042.1;KAB8210086.1;KAB8210736.1;KAB8211893.1;KAB8212415.1;	GIJ84614.1;GIJ87107.1;GIJ88298.1;GIJ91095.1;	XP_040701707.1;	KAA8648181.1;	RHZ43464.1;RHZ45340.1;	GLB14925.1;GLB15582.1;GLB16394.1;GLB20751.1;GLB21785.1;	GFF33938.1;GFF37931.1;GFF61202.1;		XP_043128749.1;XP_043128802.1;XP_043129748.1;	XP_026620031.1;XP_026620130.1;XP_026622031.1;XP_026622702.1;XP_026623523.1;XP_026626008.1;XP_026628422.1;XP_026629418.1;XP_026630757.1;XP_026632460.1;	KAE8158916.1;KAE8161442.1;KAE8162165.1;KAE8162962.1;KAE8163001.1;KAE8163232.1;KAE8165086.1;KAE8165655.1;KAE8165715.1;KAE8166119.1;KAE8168644.1;KAE8168682.1;	KAJ5252788.1;
OG0000028(147 genes,25 taxa):	scaffold3.t878;scaffold3.t891;scaffold8.t4;	PLB45341.1;	KAG2411916.1;KAG2414061.1;		GKZ43457.1;	CEL00905.1;CEL00950.1;CEL00952.1;CEL00953.1;CEL00954.1;CEL06338.1;CEL07092.1;CEL07095.1;CEL07120.1;CEL10491.1;CEL10492.1;CEL10493.1;CEL11382.1;CEL11383.1;CEL11384.1;CEL11461.1;CEL11716.1;CEL11720.1;CEL11721.1;CEL11722.1;CEL11723.1;CEL11769.1;CEL11839.1;CEL11878.1;CEL11942.1;CEL11943.1;	PLB41693.1;PLB41694.1;		KAF7180937.1;KAF7183029.1;KAF7183247.1;KAF7183376.1;KAF7183377.1;KAF7183713.1;KAF7184036.1;KAF7184763.1;KAF7184816.1;KAF7184876.1;	EAW22023.1;EAW25542.1;	KAF4225948.1;KAF4227014.1;KAF4227015.1;KAF4227016.1;KAF4227254.1;KAF4227552.1;KAF4227803.1;KAF4227804.1;KAF4228537.1;KAF4228724.1;KAF4228839.1;KAF4233525.1;KAF4233526.1;	EAL86764.1;EAL87807.1;EAL88790.1;EAL90122.1;	KAF7116131.1;KAF7117738.1;KAF7118717.1;KAF7136975.1;KAF7139662.1;KAF7139773.1;KAF7139776.1;		GFF49333.1;GFF54075.1;GFF55098.1;	BCS12065.1;BCS16034.1;	KAH8431675.1;	CBF75934.1;CBF76131.1;		PKX89129.1;PKX91121.1;PKX93541.1;		GIJ82496.1;GIJ88173.1;GIJ88174.1;GIJ92486.1;	XP_040695862.1;XP_040695863.1;XP_040695973.1;XP_040698206.1;XP_040698207.1;	KAA8641560.1;KAA8643692.1;KAA8643803.1;KAA8644007.1;KAA8644461.1;KAA8645734.1;KAA8645764.1;KAA8647188.1;KAA8647189.1;KAA8647766.1;KAA8650425.1;	RHZ51563.1;		GFF46579.1;GFF57097.1;GFF60492.1;GFF60829.1;GFF61342.1;GFF61706.1;GFF61709.1;GFF61803.1;GFF61806.1;GFF61836.1;GFF61851.1;GFF62105.1;GFF62309.1;GFF62621.1;GFF62624.1;GFF63532.1;		XP_043128800.1;	XP_026619888.1;	KAE8156015.1;KAE8168382.1;KAE8168497.1;	KAJ5227661.1;KAJ5228216.1;KAJ5228217.1;KAJ5244560.1;KAJ5244655.1;KAJ5244658.1;KAJ5244663.1;KAJ5244702.1;KAJ5244712.1;KAJ5244713.1;KAJ5244721.1;KAJ5244732.1;KAJ5244757.1;KAJ5244758.1;KAJ5244816.1;KAJ5244831.1;KAJ5244832.1;KAJ5244880.1;KAJ5244945.1;KAJ5244971.1;KAJ5249834.1;KAJ5253199.1;KAJ5253215.1;
OG0000029(147 genes,32 taxa):	scaffold3.t1187;scaffold6.t190;	PLB46016.1;PLB46221.1;PLB48830.1;	KAG2415816.1;KAG2416115.1;	QMW26545.1;QMW32335.1;QMW34549.1;	GKZ44156.1;GKZ49192.1;GKZ49459.1;GKZ50507.1;GKZ50508.1;	CEL00907.1;CEL01363.1;CEL02059.1;CEL03427.1;CEL03468.1;CEL08183.1;CEL10218.1;CEN59615.1;CEN59736.1;CEN60223.1;CEN60353.1;CEN60543.1;CEN62164.1;	PLB39895.1;PLB40384.1;	OOF94049.1;OOF94119.1;OOF94527.1;OOF94860.1;OOF97839.1;OOF98055.1;	KAF7179374.1;KAF7183666.1;KAF7183667.1;	EAW17073.1;EAW19008.1;EAW19009.1;	KAF4232826.1;KAF4235193.1;KAF4235194.1;	EAL86561.1;EAL93742.1;EAL93743.1;	KAF7117462.1;KAF7117599.1;	RAH77385.1;RAH78668.1;RAH79259.1;RAH79967.1;RAH80340.1;RAH80341.1;RAH86633.1;	GFF28492.1;GFF28495.1;GFF55217.1;	BCS07453.1;BCS07944.1;BCS10665.1;BCS10666.1;BCS12853.1;BCS13741.1;BCS13742.1;BCS16418.1;	KAH8424128.1;KAH8424888.1;KAH8427290.1;KAH8432049.1;	CBF71642.1;CBF79136.1;CBF82888.1;CBF82892.1;CBF83051.1;CBF83438.1;CBF84557.1;CBF85560.1;CBF87127.1;CBF87706.1;	GLA10960.1;GLA11610.1;GLA12684.1;GLA15241.1;GLA16125.1;	PKX91328.1;PKX92378.1;PKX99265.1;PKX99266.1;	KAB8204816.1;KAB8205490.1;KAB8207946.1;KAB8210657.1;	GIJ86911.1;GIJ89101.1;GIJ89102.1;	XP_040696290.1;XP_040697159.1;XP_040704173.1;XP_040704472.1;XP_040704767.1;XP_040705459.1;XP_040706393.1;XP_040707139.1;	KAA8643369.1;KAA8643979.1;KAA8645281.1;KAA8645319.1;KAA8651066.1;	RHZ44053.1;RHZ58922.1;RHZ58923.1;	GLB14402.1;GLB14863.1;GLB17710.1;GLB18445.1;GLB19857.1;	GFF33526.1;GFF33529.1;GFF57374.1;	XP_025490585.1;XP_025491483.1;XP_025493978.1;	XP_043121463.1;XP_043121464.1;XP_043126900.1;XP_043128435.1;	XP_026623957.1;XP_026625942.1;XP_026629336.1;XP_026630685.1;XP_026632696.1;	KAE8156551.1;KAE8156552.1;KAE8156560.1;KAE8160920.1;KAE8163264.1;KAE8168173.1;KAE8168178.1;KAE8168579.1;	KAJ5237225.1;KAJ5243796.1;KAJ5250140.1;KAJ5250430.1;KAJ5252573.1;
OG0000030(142 genes,32 taxa):	scaffold1.t1129;scaffold2.t1192;scaffold6.t169;scaffold7.t352;	PLB46695.1;PLB48803.1;PLB52344.1;PLB54713.1;	KAG2420930.1;KAG2421955.1;	QMW26314.1;QMW29377.1;QMW32098.1;QMW34536.1;	GKZ41678.1;GKZ42153.1;GKZ43328.1;GKZ46120.1;GKZ48237.1;GKZ49040.1;	CEL03939.1;CEL10336.1;CEN61410.1;	PLB35576.1;PLB35834.1;PLB40442.1;	OOF91919.1;OOF92792.1;OOF93314.1;OOF94408.1;OOF97570.1;OOF98063.1;OOG00734.1;	KAF7175445.1;KAF7178409.1;KAF7179340.1;KAF7181533.1;KAF7182336.1;KAF7183981.1;	EAW16241.1;EAW16807.1;	KAF4227288.1;KAF4230012.1;KAF4237486.1;KAF4242124.1;	EAL87987.1;EAL88863.1;EAL91102.1;	KAF7118390.1;KAF7118427.1;KAF7125785.1;	RAH76709.1;RAH76892.1;RAH79239.1;RAH81744.1;RAH82433.1;RAH85149.1;	GFF24162.1;GFF43000.1;	BCS10447.1;BCS12145.1;BCS12288.1;BCS12857.1;BCS14394.1;BCS16344.1;	KAH8422617.1;KAH8426388.1;KAH8428458.1;	CBF78253.1;CBF80481.1;	GLA10963.1;GLA11333.1;GLA12057.1;GLA13406.1;GLA14267.1;GLA17817.1;GLA17824.1;GLA18793.1;GLA19029.1;	PKX89261.1;PKX95340.1;PKX96906.1;	KAB8201420.1;KAB8204833.1;KAB8205051.1;KAB8205981.1;	GIJ83191.1;GIJ90341.1;GIJ91176.1;GIJ91945.1;	XP_040698665.1;XP_040699856.1;XP_040703871.1;	KAA8642374.1;KAA8642466.1;KAA8643973.1;KAA8645642.1;KAA8645742.1;KAA8648910.1;KAA8651963.1;KAA8651964.1;	RHZ44288.1;RHZ48127.1;RHZ53112.1;RHZ54029.1;RHZ56281.1;	GLB17624.1;GLB17697.1;GLB18440.1;GLB20484.1;GLB22795.1;GLB22937.1;	GFF43965.1;GFF55881.1;GFF56674.1;GFF60328.1;	XP_025486950.1;XP_025488230.1;XP_025491216.1;XP_025492905.1;XP_025495569.1;	XP_043126156.1;XP_043126902.1;XP_043127580.1;XP_043128787.1;XP_043129284.1;XP_043129285.1;	XP_026621939.1;XP_026622894.1;XP_026626883.1;XP_026628366.1;XP_026631810.1;XP_026631817.1;XP_026632699.1;	KAE8158094.1;KAE8161556.1;KAE8163276.1;KAE8164582.1;KAE8166811.1;KAE8167841.1;	KAJ5235797.1;KAJ5252220.1;
OG0000031(140 genes,32 taxa):	scaffold3.t1325;scaffold6.t1061;scaffold7.t119;	PLB46159.1;PLB46453.1;PLB49808.1;	KAG2413132.1;KAG2415605.1;KAG2417343.1;KAG2421188.1;KAG2421911.1;	QMW29239.1;QMW29812.1;QMW30361.1;QMW30908.1;QMW30949.1;QMW36495.1;	GKZ40782.1;GKZ46265.1;GKZ47808.1;	CEL05729.1;CEL11308.1;CEL11309.1;	PLB33883.1;PLB35076.1;PLB37362.1;PLB40328.1;	OOF93345.1;OOF95340.1;OOF99515.1;OOG00719.1;	KAF7175186.1;KAF7176959.1;KAF7178862.1;KAF7181555.1;KAF7183012.1;KAF7184258.1;	EAW16368.1;EAW19726.1;EAW22495.1;EAW23667.1;EAW23820.1;	KAF4227402.1;KAF4228559.1;KAF4234640.1;KAF4238062.1;KAF4238147.1;KAF4244303.1;	EAL86800.1;EAL87112.1;EAL87255.1;EAL88993.1;EAL90698.1;	KAF7114921.1;KAF7115875.1;KAF7121965.1;KAF7131283.1;	RAH76697.1;RAH79715.1;RAH80706.1;RAH81207.1;	GFF24503.1;GFF29809.1;GFF30309.1;GFF48315.1;GFF52986.1;	BCS06034.1;BCS09564.1;BCS14716.1;	KAH8422363.1;KAH8422364.1;KAH8423746.1;KAH8430931.1;	CBF75938.1;CBF78377.1;CBF78415.1;CBF89352.1;	GLA16772.1;GLA17091.1;GLA19192.1;	PKX88364.1;PKX90542.1;PKX93992.1;PKX95198.1;PKX97878.1;PKX98050.1;	KAB8203410.1;KAB8208483.1;KAB8208956.1;KAB8211241.1;KAB8211297.1;	GIJ82977.1;GIJ83664.1;GIJ85976.1;GIJ91127.1;GIJ91196.1;GIJ92089.1;	XP_040701135.1;XP_040702794.1;XP_040706307.1;	KAA8645462.1;KAA8650298.1;KAA8651238.1;	RHZ44844.1;RHZ46071.1;RHZ54460.1;RHZ60808.1;	GLB13027.1;GLB16579.1;GLB20782.1;	GFF30212.1;GFF32976.1;GFF36865.1;GFF39169.1;GFF51518.1;GFF52711.1;	XP_025491412.1;XP_025493406.1;XP_025495877.1;	XP_043122598.1;XP_043123242.1;XP_043126999.1;XP_043127827.1;XP_043128930.1;XP_043129725.1;	XP_026619818.1;XP_026622003.1;XP_026626300.1;XP_026631543.1;	KAE8159268.1;KAE8162653.1;KAE8164413.1;KAE8167121.1;KAE8168374.1;KAE8168627.1;	KAJ5228031.1;KAJ5228736.1;KAJ5230425.1;KAJ5243928.1;KAJ5251880.1;
OG0000032(140 genes,31 taxa):	scaffold1.t340;scaffold1.t595;scaffold2.t1996;scaffold3.t1448;scaffold4.t147;scaffold5.t469;scaffold8.t293;scaffold8.t427;	PLB44239.1;PLB44885.1;PLB45038.1;PLB46292.1;PLB47610.1;PLB50905.1;PLB51481.1;PLB52253.1;PLB55281.1;PLB55576.1;	KAG2411701.1;KAG2412941.1;KAG2417699.1;KAG2420494.1;	QMW24895.1;QMW26945.1;QMW29451.1;QMW36679.1;	GKZ41827.1;GKZ42353.1;GKZ42782.1;GKZ45391.1;GKZ46720.1;GKZ46945.1;GKZ48685.1;GKZ50829.1;	CEL03541.1;CEL10057.1;CEL10069.1;CEL10525.1;CEN59857.1;	PLB33631.1;PLB34834.1;PLB35907.1;PLB37005.1;PLB38957.1;PLB40020.1;PLB40303.1;	OOF90469.1;OOF90515.1;OOF92144.1;OOF93117.1;OOF97514.1;OOF97551.1;OOG00345.1;	KAF7182490.1;	EAW16876.1;EAW18190.1;	KAF4244429.1;	EAL86413.1;	KAF7114667.1;KAF7114669.1;KAF7121624.1;KAF7122064.1;KAF7125773.1;KAF7125972.1;	RAH76604.1;RAH78030.1;RAH85516.1;RAH87252.1;RAH87673.1;	GFF42940.1;	BCS07242.1;BCS10542.1;BCS11781.1;BCS13341.1;BCS13750.1;BCS13861.1;BCS16557.1;	KAH8423130.1;KAH8424946.1;KAH8425195.1;KAH8425482.1;KAH8427082.1;KAH8427658.1;KAH8427660.1;KAH8427953.1;KAH8434065.1;KAH8434935.1;	CBF78528.1;	GLA12249.1;GLA12534.1;GLA14298.1;GLA14615.1;GLA15547.1;GLA16567.1;	PKX91481.1;	KAB8200085.1;KAB8200110.1;KAB8206613.1;	GIJ88912.1;	XP_040696753.1;XP_040697323.1;XP_040698363.1;XP_040699628.1;XP_040705600.1;XP_040708589.1;	KAA8641642.1;	RHZ43228.1;RHZ47884.1;RHZ51674.1;	GLB14199.1;GLB15995.1;GLB16186.1;GLB17849.1;GLB19863.1;GLB19967.1;GLB21623.1;GLB22498.1;	GFF59302.1;	XP_025489612.1;XP_025490703.1;XP_025496498.1;XP_025497215.1;	XP_043121650.1;XP_043121676.1;XP_043128583.1;	XP_026623798.1;XP_026624351.1;XP_026625189.1;XP_026627789.1;XP_026630538.1;XP_026630677.1;XP_026630952.1;		KAJ5228034.1;KAJ5230503.1;KAJ5230504.1;KAJ5230792.1;KAJ5236204.1;KAJ5238166.1;KAJ5249645.1;KAJ5251097.1;
OG0000033(140 genes,29 taxa):	scaffold2.t1421;scaffold4.t129;scaffold4.t762;scaffold6.t266;scaffold8.t827;	PLB43302.1;PLB43565.1;PLB47590.1;PLB48360.1;PLB48908.1;PLB52101.1;	KAG2411639.1;KAG2411759.1;KAG2414863.1;	QMW35036.1;	GKZ42282.1;GKZ43090.1;GKZ47116.1;GKZ47121.1;GKZ47812.1;GKZ48167.1;GKZ48434.1;GKZ49022.1;GKZ49073.1;GKZ50148.1;	CEL06823.1;CEL08469.1;CEL08470.1;CEN62760.1;CEN62883.1;	PLB34269.1;PLB34320.1;PLB38640.1;PLB40873.1;PLB40907.1;PLB41377.1;PLB41767.1;	OOF91237.1;OOF91465.1;OOF92654.1;OOF92876.1;OOF94846.1;OOF95928.1;OOF97130.1;OOG00305.1;	KAF7176369.1;KAF7182638.1;	EAW17807.1;EAW19201.1;EAW19541.1;EAW19681.1;	KAF4226945.1;KAF4226977.1;KAF4232690.1;KAF4241539.1;	EAL86660.1;EAL86802.1;EAL86841.1;EAL86842.1;EAL86967.1;	KAF7131016.1;KAF7133829.1;	RAH76025.1;RAH80937.1;RAH83234.1;RAH86969.1;RAH87228.1;	GFF32500.1;GFF44559.1;GFF47805.1;	BCS07166.1;BCS07267.1;BCS08290.1;BCS09261.1;BCS09559.1;BCS13386.1;BCS13435.1;BCS15803.1;	KAH8423915.1;KAH8423916.1;KAH8424831.1;KAH8425249.1;KAH8427096.1;KAH8429118.1;KAH8430881.1;KAH8433005.1;		GLA11881.1;GLA14335.1;GLA19306.1;GLA20972.1;	PKX90589.1;PKX90730.1;PKX96036.1;PKX96207.1;PKX97258.1;PKX99464.1;	KAB8205152.1;	GIJ89302.1;GIJ89303.1;GIJ91407.1;		KAA8642523.1;KAA8644025.1;	RHZ45032.1;RHZ53653.1;RHZ62284.1;	GLB14127.1;GLB14224.1;GLB15218.1;GLB16143.1;GLB16575.1;GLB17114.1;GLB18050.1;GLB20001.1;	GFF54980.1;GFF57781.1;	XP_025486058.1;XP_025492707.1;	XP_043121261.1;XP_043123300.1;XP_043127050.1;XP_043127189.1;XP_043128575.1;XP_043128984.1;XP_043128985.1;XP_043129298.1;XP_043129463.1;	XP_026621079.1;XP_026629793.1;XP_026632369.1;		KAJ5235927.1;KAJ5243918.1;KAJ5245735.1;KAJ5245736.1;KAJ5249682.1;KAJ5249807.1;KAJ5249862.1;KAJ5250603.1;KAJ5250672.1;KAJ5251749.1;KAJ5253051.1;
OG0000034(140 genes,31 taxa):	scaffold1.t1136;scaffold1.t1763;scaffold1.t1875;scaffold3.t1427;scaffold5.t594;	PLB46270.1;PLB50769.1;PLB53896.1;PLB54027.1;PLB54707.1;	KAG2413520.1;KAG2421785.1;	QMW27167.1;QMW30325.1;QMW30366.1;QMW31564.1;QMW36756.1;	GKZ43270.1;GKZ45417.1;GKZ45825.1;GKZ46304.1;GKZ48063.1;GKZ49019.1;GKZ49945.1;GKZ50884.1;GKZ51908.1;	CEL01801.1;CEL06681.1;CEN60404.1;CEN62182.1;CEN62960.1;	PLB36904.1;	OOF94525.1;OOF95028.1;OOF97498.1;OOF98201.1;OOG00303.1;	KAF7176932.1;KAF7181545.1;KAF7184063.1;KAF7184400.1;	EAW15626.1;EAW21020.1;EAW21033.1;EAW22017.1;EAW22857.1;	KAF4233218.1;KAF4233231.1;KAF4235509.1;	EAL85708.1;EAL90343.1;EAL92058.1;EAL92071.1;	KAF7117558.1;KAF7128708.1;	RAH77195.1;RAH77872.1;RAH78615.1;RAH81239.1;RAH81718.1;RAH82422.1;RAH86608.1;RAH86850.1;	GFF44466.1;GFF44508.1;GFF46343.1;GFF50284.1;	BCS07628.1;BCS09984.1;BCS10655.1;BCS12994.1;BCS13389.1;BCS14186.1;BCS14673.1;	KAH8427062.1;KAH8429837.1;KAH8430593.1;KAH8432922.1;KAH8432927.1;KAH8434624.1;		GLA14338.1;GLA14520.1;GLA14939.1;GLA15186.1;GLA16762.1;GLA18207.1;GLA19153.1;GLA20007.1;	PKX88641.1;PKX88659.1;PKX94356.1;	KAB8200771.1;KAB8201862.1;KAB8208908.1;KAB8208961.1;	GIJ83008.1;GIJ84009.1;GIJ84793.1;GIJ88112.1;GIJ88134.1;	XP_040699612.1;	KAA8643883.1;KAA8647039.1;KAA8647713.1;KAA8651683.1;KAA8652363.1;	RHZ49054.1;RHZ54841.1;RHZ60230.1;	GLB14567.1;GLB16140.1;GLB16987.1;GLB18300.1;GLB20271.1;GLB21451.1;GLB22600.1;	GFF41294.1;GFF50627.1;GFF60016.1;	XP_025486004.1;XP_025493751.1;XP_025495420.1;XP_025495848.1;XP_025496529.1;XP_025496571.1;	XP_043123543.1;XP_043125109.1;XP_043125971.1;	XP_026621801.1;XP_026621964.1;XP_026622358.1;XP_026623842.1;XP_026624122.1;XP_026628599.1;XP_026631530.1;	KAE8159261.1;KAE8161974.1;KAE8163550.1;KAE8163760.1;	KAJ5237744.1;
OG0000035(139 genes,30 taxa):	scaffold2.t1047;scaffold3.t1341;scaffold3.t916;scaffold6.t938;	PLB45709.1;PLB46176.1;PLB49673.1;PLB52501.1;	KAG2412201.1;KAG2416905.1;KAG2420059.1;	QMW24839.1;QMW25928.1;QMW33201.1;QMW33847.1;	GKZ40521.1;GKZ40764.1;GKZ41083.1;GKZ43253.1;GKZ47045.1;GKZ49597.1;GKZ49656.1;GKZ50854.1;	CEL00641.1;CEL01500.1;CEL01823.1;CEL06923.1;CEL10255.1;CEL10256.1;CEL10911.1;	PLB35058.1;PLB37029.1;PLB40155.1;PLB40978.1;PLB42182.1;PLB42726.1;	OOF93149.1;OOF95540.1;OOF96437.1;OOF97782.1;OOF98163.1;OOF99139.1;OOF99309.1;OOF99314.1;OOG00594.1;	KAF7179656.1;KAF7182862.1;KAF7183009.1;	EAW17522.1;EAW25173.1;	KAF4231029.1;KAF4232236.1;KAF4241597.1;		KAF7117362.1;KAF7118055.1;KAF7122631.1;KAF7128234.1;	RAH82368.1;RAH82855.1;RAH83817.1;RAH84637.1;	GFF23670.1;	BCS05814.1;BCS05815.1;BCS06012.1;BCS11081.1;BCS15270.1;BCS15625.1;BCS16398.1;BCS16464.1;BCS16596.1;	KAH8425433.1;KAH8427676.1;KAH8430494.1;KAH8430716.1;KAH8431017.1;KAH8431022.1;KAH8431653.1;KAH8434868.1;		GLA12639.1;GLA12709.1;GLA13023.1;GLA17260.1;GLA18498.1;	PKX92357.1;	KAB8201510.1;KAB8202502.1;KAB8203010.1;KAB8207160.1;KAB8208973.1;	GIJ82105.1;	XP_040695642.1;XP_040696105.1;XP_040708525.1;	KAA8645856.1;KAA8649676.1;KAA8650422.1;	RHZ45536.1;RHZ48574.1;RHZ49503.1;RHZ55748.1;	GLB12825.1;GLB13005.1;GLB17677.1;GLB17762.1;GLB17886.1;GLB19016.1;GLB21287.1;GLB21288.1;GLB23569.1;GLB23570.1;	GFF50223.1;	XP_025486985.1;XP_025486986.1;XP_025489745.1;XP_025489887.1;XP_025491580.1;XP_025491745.1;XP_025492838.1;XP_025496925.1;	XP_043122701.1;XP_043123246.1;XP_043126593.1;XP_043127587.1;XP_043129022.1;XP_043130349.1;	XP_026623160.1;XP_026623721.1;XP_026629309.1;XP_026629382.1;XP_026629633.1;	KAE8166057.1;KAE8168549.1;	KAJ5228004.1;KAJ5229826.1;KAJ5230833.1;KAJ5238048.1;KAJ5244299.1;KAJ5244606.1;
OG0000036(139 genes,32 taxa):	scaffold3.t366;scaffold5.t203;scaffold6.t986;	PLB44469.1;PLB49726.1;PLB51186.1;	KAG2418594.1;KAG2420572.1;	QMW24763.1;QMW30533.1;QMW35984.1;	GKZ45865.1;GKZ46184.1;GKZ50887.1;	CEL03579.1;CEL04609.1;CEN61848.1;	PLB35221.1;PLB39764.1;	OOF90574.1;OOF91773.1;OOF93333.1;OOF94003.1;OOF98718.1;	KAF7177427.1;KAF7178928.1;	EAW24042.1;EAW24056.1;EAW24242.1;EAW25195.1;	KAF4228068.1;KAF4231045.1;KAF4231679.1;KAF4232706.1;KAF4243461.1;	EAL85910.2;EAL89210.1;EAL91911.1;	KAF7126015.1;KAF7128464.1;KAF7136963.1;KAF7136964.1;KAF7137085.1;	RAH78660.1;RAH78794.1;RAH78795.1;RAH81123.1;RAH81391.1;RAH85983.1;RAH86063.1;	GFF34782.1;GFF40481.1;GFF43688.1;GFF45085.1;GFF46216.1;GFF48417.1;	BCS07625.1;BCS14400.1;BCS16285.1;	KAH8423398.1;KAH8429504.1;KAH8430878.1;KAH8432869.1;KAH8432872.1;	CBF71201.1;CBF74964.1;CBF79744.1;CBF82991.1;CBF89341.1;	GLA12800.1;GLA16418.1;GLA19607.1;	PKX88871.1;PKX89121.1;PKX89206.1;PKX90534.1;PKX96188.1;PKX96685.1;	KAB8199137.1;KAB8207573.1;KAB8211040.1;	GIJ83256.1;GIJ88325.1;GIJ90274.1;	XP_040696355.1;XP_040696611.1;XP_040699323.1;XP_040701893.1;XP_040703608.1;	KAA8642528.1;KAA8642639.1;KAA8642640.1;KAA8642641.1;KAA8645197.1;KAA8645198.1;KAA8645199.1;KAA8645825.1;KAA8646796.1;KAA8646826.1;KAA8649668.1;KAA8649669.1;KAA8652423.1;	RHZ44851.1;RHZ45033.1;RHZ45751.1;RHZ56572.1;RHZ59790.1;RHZ62458.1;RHZ62553.1;	GLB14564.1;GLB17579.1;GLB20477.1;	GFF29374.1;GFF36591.1;GFF52728.1;GFF58510.1;	XP_025491465.1;XP_025495335.1;XP_025496302.1;XP_025496634.1;XP_025496635.1;	XP_043122780.1;XP_043126614.1;XP_043126615.1;XP_043129333.1;XP_043129515.1;XP_043129516.1;	XP_026621120.1;XP_026624306.1;XP_026628371.1;XP_026628441.1;XP_026629219.1;	KAE8161303.1;	KAJ5237944.1;KAJ5243795.1;KAJ5243853.1;KAJ5244068.1;KAJ5245097.1;KAJ5245670.1;
OG0000037(137 genes,31 taxa):	scaffold4.t1188;scaffold4.t813;scaffold5.t369;scaffold6.t160;	PLB43850.1;PLB47111.1;PLB48419.1;PLB48791.1;PLB49710.1;PLB51013.1;	KAG2411912.1;KAG2416626.1;KAG2416698.1;KAG2416774.1;KAG2420326.1;KAG2420541.1;	QMW26487.1;QMW27827.1;QMW28330.1;QMW30501.1;QMW35965.1;	GKZ44631.1;GKZ46200.1;GKZ50079.1;GKZ52028.1;	CEL01011.1;CEL01326.1;CEL03058.1;CEL03457.1;CEL04220.1;CEL06458.1;CEL06623.1;CEL06852.1;CEL07698.1;CEL08169.1;CEL08188.1;CEL08212.1;CEL11460.1;CEL11498.1;CEN59860.1;CEN61413.1;CEN62412.1;	PLB36939.1;PLB37505.1;	OOF89902.1;	KAF7177747.1;KAF7179991.1;	EAW17152.1;EAW19321.1;EAW19880.1;EAW22092.1;EAW23754.1;	KAF4227321.1;KAF4228844.1;KAF4230003.1;KAF4232361.1;KAF4232714.1;KAF4238587.1;KAF4242032.1;	EAL87190.2;EAL94039.1;	KAF7118018.1;KAF7125450.1;KAF7136711.1;KAF7136912.1;	RAH81995.1;RAH86857.1;	GFF29222.1;GFF43027.1;GFF43708.1;GFF46769.1;	BCS13350.1;BCS15274.1;BCS16264.1;BCS17067.1;	KAH8424174.1;KAH8424846.1;KAH8429659.1;KAH8431442.1;KAH8432397.1;	CBF75892.1;CBF75912.1;CBF80305.1;CBF80593.1;CBF80765.1;CBF80770.1;CBF83450.1;CBF84668.1;	GLA14301.1;GLA15289.1;GLA21779.1;	PKX89264.1;PKX90096.1;PKX99487.1;PKX99632.1;	KAB8199847.1;KAB8200700.1;KAB8200766.1;KAB8201640.1;KAB8205423.1;	GIJ83106.1;GIJ89429.1;GIJ90992.1;	XP_040696156.1;XP_040696207.1;XP_040698252.1;XP_040698311.1;XP_040699015.1;XP_040700173.1;XP_040705416.1;XP_040708029.1;XP_040708910.1;	KAA8642422.1;KAA8648319.1;	RHZ45308.1;RHZ59244.1;RHZ67189.1;	GLB14827.1;GLB16179.1;GLB17559.1;GLB19012.1;	GFF43564.1;GFF48290.1;GFF59094.1;	XP_025485739.1;XP_025489280.1;XP_025493516.1;XP_025496472.1;	XP_043121150.1;XP_043128251.1;XP_043129838.1;	XP_026620563.1;XP_026623182.1;XP_026623805.1;XP_026625901.1;	KAE8156682.1;KAE8164058.1;
OG0000038(132 genes,28 taxa):	scaffold1.t1980;scaffold2.t774;scaffold4.t115;scaffold7.t296;	PLB46636.1;PLB47573.1;PLB52768.1;PLB53780.1;	KAG2413629.1;KAG2418543.1;	QMW24792.1;QMW25606.1;QMW27053.1;QMW31038.1;QMW31763.1;QMW36763.1;	GKZ40248.1;GKZ42814.1;GKZ49434.1;GKZ50723.1;GKZ51078.1;GKZ51329.1;	CEL03908.1;CEL03957.1;CEL04564.1;CEL08483.1;CEN60385.1;		OOF89810.1;OOF91495.1;OOF96707.1;OOF97525.1;OOF97636.1;OOF98667.1;	KAF7181997.1;KAF7183108.1;	EAW16396.1;	KAF4228323.1;KAF4244273.1;		KAF7116121.1;KAF7125872.1;	RAH77942.1;RAH79986.1;RAH81159.1;RAH81524.1;RAH84213.1;RAH84649.1;RAH86025.1;RAH86788.1;		BCS10525.1;BCS10616.1;BCS14379.1;BCS14981.1;BCS16520.1;	KAH8422544.1;KAH8422896.1;KAH8424832.1;KAH8433039.1;KAH8434334.1;		GLA12567.1;GLA12624.1;GLA14587.1;GLA16549.1;GLA16645.1;GLA17646.1;GLA19621.1;GLA20235.1;	PKX88876.1;PKX89230.1;PKX90092.1;	KAB8204382.1;KAB8205403.1;KAB8207662.1;KAB8208677.1;KAB8211390.1;KAB8211795.1;KAB8211818.1;KAB8212292.1;	GIJ90994.1;GIJ92583.1;	XP_040696282.1;XP_040697536.1;XP_040698417.1;XP_040698468.1;XP_040704296.1;XP_040704830.1;	KAA8642394.1;KAA8645033.1;KAA8645322.1;KAA8648187.1;KAA8649448.1;	RHZ60681.1;RHZ67178.1;	GLB17811.1;GLB19296.1;GLB20463.1;GLB22482.1;GLB22570.1;	GFF38031.1;GFF48283.1;GFF52552.1;GFF53631.1;GFF56941.1;GFF57176.1;GFF57499.1;	XP_025493443.1;XP_025493956.1;XP_025495922.1;XP_025497505.1;	XP_043129836.1;XP_043130800.1;	XP_026621114.1;XP_026624315.1;XP_026627638.1;XP_026627700.1;XP_026627808.1;XP_026628386.1;XP_026628519.1;XP_026629038.1;XP_026629395.1;XP_026629820.1;XP_026631330.1;	KAE8156814.1;KAE8162553.1;KAE8165104.1;KAE8166006.1;KAE8166619.1;KAE8167211.1;	KAJ5237221.1;KAJ5243778.1;KAJ5244174.1;KAJ5245125.1;KAJ5251115.1;
OG0000039(131 genes,32 taxa):	scaffold1.t137;scaffold4.t442;scaffold8.t915;	PLB43394.1;PLB47962.1;PLB55794.1;	KAG2413070.1;KAG2413611.1;KAG2421598.1;	QMW26391.1;QMW26975.1;QMW30012.1;QMW30466.1;QMW33212.1;QMW33473.1;QMW34685.1;	GKZ42407.1;GKZ45361.1;GKZ47223.1;GKZ47429.1;GKZ48558.1;GKZ50360.1;	CEL01019.1;CEL01435.1;CEL03334.1;CEL07130.1;CEL08642.1;CEL11264.1;CEN59906.1;	PLB34202.1;PLB37261.1;	OOF90857.1;OOF91920.1;OOF94198.1;OOF94714.1;OOG00380.1;	KAF7176327.1;KAF7176894.1;	EAW17164.1;EAW18698.1;EAW20348.1;	KAF4228464.1;KAF4228467.1;KAF4237842.1;KAF4243498.1;	EAL87146.1;EAL93420.1;	KAF7122494.1;KAF7122523.1;	RAH79136.1;RAH84764.1;RAH86136.1;	GFF29105.1;GFF37941.1;GFF47328.1;GFF48556.1;	BCS06695.1;BCS07293.1;BCS13156.1;BCS13680.1;	KAH8424620.1;KAH8426525.1;KAH8432007.1;KAH8435271.1;	CBF70633.1;CBF76678.1;CBF80144.1;CBF85228.1;CBF87258.1;	GLA10581.1;GLA11763.1;GLA16065.1;GLA16684.1;GLA17679.1;GLA20321.1;	PKX91248.1;PKX98930.1;PKX99606.1;	KAB8199467.1;KAB8201003.1;KAB8202070.1;KAB8202490.1;KAB8202634.1;KAB8203742.1;KAB8203752.1;KAB8206047.1;KAB8209909.1;KAB8211940.1;	GIJ86875.1;GIJ88210.1;GIJ88776.1;GIJ89550.1;GIJ90467.1;	XP_040696287.1;XP_040702301.1;XP_040703436.1;XP_040705028.1;XP_040705675.1;XP_040706792.1;	KAA8648086.1;KAA8650633.1;	RHZ43326.1;RHZ44476.1;	GLB13681.1;GLB14251.1;GLB16377.1;GLB19792.1;GLB23693.1;	GFF40781.1;GFF44561.1;GFF50285.1;GFF56639.1;	XP_025493422.1;XP_025495033.1;XP_025496403.1;	XP_043121782.1;XP_043130362.1;	XP_026619899.1;XP_026620216.1;XP_026623153.1;XP_026626565.1;XP_026630743.1;	KAE8156681.1;KAE8159758.1;KAE8160387.1;KAE8160388.1;KAE8161677.1;KAE8168657.1;	KAJ5229123.1;KAJ5250724.1;KAJ5250760.1;
OG0000040(131 genes,28 taxa):	scaffold2.t1904;scaffold3.t1367;scaffold3.t1368;scaffold4.t1511;scaffold4.t780;scaffold5.t1368;scaffold5.t1472;scaffold5.t555;scaffold5.t560;scaffold8.t361;	PLB43502.1;PLB44957.1;PLB46207.1;PLB46208.1;PLB48380.1;PLB49953.1;PLB50801.1;PLB50803.1;PLB50806.1;PLB50808.1;PLB51573.1;PLB53919.1;PLB55081.1;PLB55082.1;	KAG2418805.1;KAG2419953.1;KAG2419955.1;KAG2420262.1;	QMW27403.1;QMW28898.1;QMW28899.1;QMW31683.1;QMW32053.1;QMW33672.1;	GKZ47357.1;GKZ51489.1;	CEL09746.1;CEN61255.1;	PLB39662.1;PLB39763.1;	OOF92023.1;OOF95577.1;OOF98774.1;OOF98838.1;	KAF7184359.1;		KAF4242723.1;	EAL89397.1;	KAF7114713.1;KAF7131150.1;	RAH76624.1;RAH79519.1;RAH80346.1;RAH86207.1;RAH86266.1;RAH87427.1;RAH87428.1;	GFF39783.1;GFF55726.1;	BCS12323.1;BCS14414.1;BCS16396.1;	KAH8427285.1;KAH8427286.1;KAH8427288.1;KAH8427484.1;KAH8434514.1;KAH8434518.1;	CBF78739.1;CBF80416.1;	GLA11524.1;GLA12711.1;GLA13371.1;GLA21183.1;	PKX92386.1;PKX97279.1;	KAB8199960.1;KAB8199961.1;KAB8200614.1;KAB8201376.1;KAB8203652.1;KAB8203838.1;KAB8205125.1;KAB8207715.1;KAB8208585.1;KAB8209021.1;			KAA8642401.1;KAA8642402.1;KAA8642822.1;KAA8643701.1;KAA8644457.1;KAA8645333.1;KAA8645338.1;KAA8647072.1;KAA8647075.1;KAA8649887.1;KAA8650342.1;KAA8651038.1;	RHZ47801.1;	GLB17675.1;GLB19283.1;GLB20941.1;GLB22759.1;GLB23755.1;	GFF41230.1;GFF53610.1;GFF58307.1;GFF58311.1;	XP_025488188.1;XP_025490272.1;XP_025490273.1;XP_025491355.1;XP_025492025.1;XP_025492079.1;XP_025493986.1;XP_025493989.1;XP_025493991.1;XP_025493992.1;	XP_043126172.1;	XP_026621903.1;XP_026629307.1;XP_026630051.1;	KAE8157757.1;KAE8163765.1;KAE8163768.1;KAE8165423.1;KAE8165424.1;KAE8166420.1;KAE8166700.1;KAE8167789.1;KAE8168360.1;KAE8168442.1;
OG0000041(130 genes,31 taxa):	scaffold1.t1239;scaffold1.t402;scaffold2.t2053;scaffold3.t724;scaffold3.t912;	PLB45530.1;PLB45705.1;PLB51419.1;PLB54585.1;PLB55484.1;	KAG2416222.1;KAG2416259.1;KAG2417047.1;KAG2417611.1;KAG2417772.1;KAG2418430.1;KAG2418668.1;KAG2419140.1;	QMW26345.1;QMW32591.1;	GKZ43346.1;GKZ43347.1;GKZ45415.1;GKZ46704.1;GKZ48552.1;	CEL09713.1;CEL10310.1;CEN59743.1;	PLB33702.1;PLB35610.1;PLB35928.1;PLB36279.1;PLB39705.1;	OOF92459.1;	KAF7177585.1;KAF7177800.1;KAF7178185.1;KAF7181915.1;KAF7182685.1;KAF7182714.1;KAF7183027.1;KAF7183369.1;	EAW17760.1;EAW21022.1;	KAF4226136.1;KAF4226546.1;KAF4233229.1;KAF4240818.1;KAF4242092.1;KAF4244267.1;	EAL91570.1;EAL92061.1;	KAF7128710.1;	RAH82628.1;	GFF41155.1;GFF42221.1;GFF44498.1;	BCS07113.1;BCS11984.1;BCS12992.1;BCS13673.1;	KAH8424135.1;KAH8427726.1;KAH8428591.1;KAH8429243.1;KAH8430508.1;KAH8431134.1;	CBF82297.1;CBF87343.1;	GLA16059.1;GLA18209.1;	PKX88643.1;PKX88896.1;PKX97314.1;PKX97839.1;	KAB8206012.1;KAB8209760.1;	GIJ85968.1;GIJ86502.1;GIJ87140.1;GIJ88132.1;GIJ88158.1;GIJ90349.1;GIJ91258.1;GIJ92691.1;	XP_040696535.1;XP_040696631.1;XP_040699499.1;	KAA8642412.1;KAA8642462.1;KAA8642669.1;KAA8642723.1;KAA8643886.1;KAA8644348.1;KAA8644765.1;KAA8645003.1;KAA8647053.1;KAA8647919.1;KAA8647955.1;KAA8649621.1;KAA8650146.1;KAA8650688.1;KAA8651074.1;KAA8651087.1;KAA8652894.1;KAA8652911.1;	RHZ44112.1;RHZ63589.1;	GLB14081.1;GLB18302.1;GLB19786.1;GLB23046.1;	GFF32893.1;GFF43414.1;GFF50623.1;GFF50692.1;GFF57324.1;GFF63064.1;	XP_025487679.1;		XP_026621799.1;XP_026627658.1;XP_026630747.1;	KAE8156900.1;KAE8166776.1;KAE8167508.1;KAE8168511.1;	KAJ5230428.1;KAJ5235885.1;KAJ5244041.1;KAJ5250580.1;
OG0000042(130 genes,32 taxa):	scaffold2.t1511;scaffold2.t941;scaffold4.t1172;scaffold5.t334;scaffold8.t903;	PLB43383.1;PLB43866.1;PLB51050.1;PLB52005.1;PLB52597.1;	KAG2415579.1;KAG2416803.1;	QMW24852.1;QMW26066.1;QMW26069.1;QMW30752.1;QMW34641.1;QMW35409.1;QMW35858.1;	GKZ43485.1;GKZ44951.1;GKZ49062.1;	CEL01017.1;CEL04590.1;CEL04949.1;CEL04955.1;CEL04957.1;CEL08463.1;CEL10947.1;	PLB36373.1;PLB38853.1;	OOF91603.1;OOF93288.1;OOF99308.1;OOF99313.1;	KAF7175588.1;KAF7177639.1;KAF7182704.1;	EAW16734.1;EAW19114.1;	KAF4229682.1;KAF4240841.1;KAF4240847.1;KAF4244883.1;	EAL86261.1;EAL86264.1;EAL86308.1;EAL93846.1;	KAF7114149.1;KAF7126093.1;	RAH80008.1;RAH83173.1;RAH84313.1;RAH84608.1;RAH86977.1;	GFF40311.1;GFF45056.1;GFF45081.1;GFF55608.1;	BCS10886.1;BCS11002.1;BCS12368.1;BCS14374.1;BCS14635.1;BCS16156.1;	KAH8425848.1;KAH8426375.1;KAH8429633.1;KAH8434489.1;	CBF74944.1;CBF83824.1;CBF84265.1;	GLA13329.1;GLA13942.1;GLA16429.1;GLA16911.1;GLA19615.1;GLA21322.1;GLA21836.1;	PKX89156.1;PKX99375.1;	KAB8203626.1;KAB8207178.1;KAB8207358.1;KAB8212436.1;KAB8212438.1;	GIJ86556.1;GIJ89210.1;	XP_040696227.1;XP_040699013.1;XP_040701020.1;XP_040701876.1;XP_040704709.1;XP_040707415.1;XP_040707744.1;XP_040707747.1;	KAA8642970.1;KAA8648301.1;	RHZ47016.1;RHZ55827.1;RHZ63762.1;	GLB17455.1;GLB20458.1;GLB21037.1;GLB21140.1;GLB22714.1;	GFF42852.1;GFF42855.1;GFF49348.1;	XP_025489400.1;XP_025492648.1;XP_025493935.1;XP_025494800.1;	XP_043121347.1;XP_043128702.1;	XP_026620872.1;XP_026622099.1;XP_026624734.1;XP_026628380.1;XP_026629078.1;	KAE8161461.1;KAE8161464.1;KAE8162336.1;KAE8162846.1;KAE8166322.1;	KAJ5230478.1;KAJ5244246.1;KAJ5245285.1;KAJ5250541.1;KAJ5252679.1;
OG0000043(130 genes,31 taxa):	scaffold1.t1726;scaffold2.t1519;scaffold2.t1568;scaffold3.t1402;scaffold6.t952;scaffold7.t1015;	PLB46241.1;PLB47408.1;PLB49688.1;PLB51942.1;PLB51996.1;PLB54066.1;	KAG2413110.1;KAG2416296.1;KAG2419169.1;KAG2420155.1;KAG2421902.1;	QMW25237.1;QMW26617.1;QMW26668.1;QMW26903.1;QMW27950.1;QMW32929.1;QMW36752.1;	GKZ44116.1;GKZ45816.1;GKZ47462.1;GKZ48797.1;GKZ50142.1;GKZ51799.1;	CEL00656.1;CEL02519.1;CEL03617.1;CEL03834.1;CEL03921.1;		OOF91748.1;OOF94895.1;OOF95598.1;OOF96770.1;OOG00241.1;OOG00260.1;	KAF7176383.1;KAF7184476.1;	EAW19532.1;EAW22072.1;	KAF4227356.1;KAF4227974.1;KAF4233318.1;KAF4240432.1;KAF4240433.1;	EAL86974.1;EAL90428.1;EAL91098.2;	KAF7116169.1;	RAH76580.1;RAH79668.1;RAH80051.1;RAH81169.1;RAH86824.1;	GFF32464.1;GFF49092.1;	BCS07499.1;BCS12019.1;BCS13426.1;BCS14887.1;	KAH8431065.1;KAH8433331.1;KAH8434481.1;KAH8434536.1;	CBF82782.1;	GLA11569.1;GLA12610.1;GLA14375.1;GLA15482.1;GLA19106.1;GLA20894.1;GLA21555.1;	PKX90739.1;PKX97942.1;	KAB8204867.1;KAB8205938.1;KAB8206397.1;KAB8207646.1;KAB8210197.1;KAB8210762.1;KAB8211852.1;KAB8212163.1;	GIJ86487.1;GIJ87556.1;GIJ91147.1;GIJ91280.1;GIJ91433.1;	XP_040696779.1;XP_040696861.1;XP_040697510.1;XP_040697696.1;XP_040702489.1;XP_040704183.1;	KAA8642003.1;KAA8651937.1;	RHZ43889.1;RHZ47422.1;RHZ58374.1;	GLB14447.1;GLB14949.1;GLB16104.1;GLB19392.1;GLB23018.1;	GFF32152.1;GFF56627.1;	XP_025487078.1;XP_025490727.1;XP_025495913.1;	XP_043127199.1;XP_043129259.1;	XP_026622332.1;XP_026622974.1;XP_026623907.1;XP_026625119.1;XP_026629408.1;	KAE8156648.1;KAE8157641.1;KAE8160043.1;KAE8163728.1;KAE8164332.1;KAE8164675.1;KAE8165067.1;KAE8167266.1;KAE8167831.1;	KAJ5245524.1;
OG0000044(129 genes,32 taxa):	scaffold1.t1708;scaffold1.t464;scaffold3.t126;scaffold4.t107;scaffold6.t978;scaffold7.t10;	PLB44180.1;PLB46342.1;PLB47565.1;PLB49717.1;PLB54086.1;PLB55417.1;	KAG2417398.1;KAG2419448.1;KAG2420114.1;KAG2421958.1;	QMW27613.1;QMW36323.1;	GKZ42030.1;GKZ45152.1;GKZ48547.1;GKZ50838.1;	CEL01356.1;CEL06964.1;CEL06966.1;CEL11253.1;CEL11257.1;	PLB36864.1;PLB37642.1;PLB41178.1;	OOF99129.1;OOF99136.1;	KAF7178403.1;KAF7179458.1;KAF7180590.1;KAF7181262.1;KAF7181286.1;KAF7182960.1;	EAW16035.1;EAW20257.1;EAW20413.1;EAW20414.1;	KAF4233276.1;KAF4234991.1;KAF4240987.1;KAF4241146.1;	EAL88666.2;EAL94100.1;EBA27371.1;	KAF7125610.1;KAF7130984.1;	RAH80155.1;RAH82426.1;RAH84204.1;	GFF24895.1;GFF27379.1;GFF56959.1;	BCS09866.1;BCS10621.1;BCS15955.1;BCS16495.1;	KAH8422248.1;KAH8424835.1;KAH8424975.1;KAH8425927.1;KAH8427798.1;KAH8430631.1;KAH8431032.1;	CBF73963.1;CBF73967.1;CBF80737.1;CBF87243.1;CBF87249.1;	GLA12586.1;GLA13019.1;GLA17889.1;	PKX91281.1;PKX91378.1;PKX92974.1;PKX95408.1;PKX95560.1;	KAB8204004.1;KAB8206593.1;KAB8206721.1;	GIJ82261.1;GIJ83248.1;GIJ83279.1;GIJ87022.1;GIJ88122.1;GIJ89680.1;	XP_040699044.1;XP_040699350.1;XP_040705203.1;XP_040706176.1;XP_040706178.1;	KAA8641726.1;KAA8644383.1;KAA8645305.1;KAA8648165.1;KAA8649579.1;KAA8650900.1;	RHZ47444.1;RHZ57405.1;RHZ57409.1;RHZ62804.1;	GLB16874.1;GLB17260.1;GLB17795.1;GLB19783.1;GLB20896.1;	GFF38595.1;GFF57002.1;	XP_025488349.1;XP_025492897.1;	XP_043125119.1;XP_043126730.1;XP_043128228.1;XP_043128336.1;XP_043130175.1;	XP_026629436.1;XP_026629629.1;XP_026630752.1;XP_026631895.1;	KAE8158738.1;KAE8168160.1;	KAJ5229184.1;KAJ5230284.1;KAJ5243565.1;KAJ5249738.1;
OG0000045(129 genes,32 taxa):	scaffold5.t1463;scaffold5.t574;scaffold8.t854;	PLB43332.1;PLB50789.1;	KAG2413248.1;KAG2420207.1;KAG2420235.1;	QMW26321.1;QMW29328.1;QMW30498.1;QMW33048.1;QMW33393.1;	GKZ47433.1;GKZ48573.1;GKZ50088.1;	CEL08504.1;	PLB37134.1;PLB37910.1;	OOF90376.1;OOF90544.1;OOF90902.1;OOF91910.1;	KAF7176161.1;KAF7177896.1;KAF7182531.1;	EAW20249.1;EAW23422.1;	KAF4226011.1;KAF4226203.1;KAF4227426.1;KAF4228205.1;KAF4229999.1;KAF4231002.1;	EAL85367.1;EAL85399.1;EAL86726.1;EAL87779.1;EBA27333.1;	KAF7114772.1;KAF7118731.1;KAF7128410.1;KAF7133803.1;KAF7136932.1;KAF7137072.1;	RAH76905.1;RAH78819.1;RAH79913.1;RAH81119.1;RAH83200.1;RAH86240.1;RAH86648.1;RAH87503.1;	GFF22784.1;GFF26046.1;GFF38829.1;GFF40915.1;GFF43033.1;GFF48759.1;GFF53973.1;	BCS05636.1;BCS13149.1;BCS13335.1;BCS13696.1;	KAH8429522.1;KAH8429820.1;KAH8430618.1;KAH8435063.1;	CBF85206.1;	GLA14291.1;GLA16082.1;GLA16721.1;GLA17671.1;GLA18021.1;	PKX88217.1;PKX89115.1;PKX89654.1;PKX91113.1;PKX92851.1;PKX96110.1;	KAB8201094.1;KAB8205010.1;KAB8205988.1;	GIJ83129.1;GIJ84564.1;GIJ84953.1;GIJ84956.1;GIJ85114.1;GIJ86888.1;GIJ90574.1;	XP_040706836.1;	KAA8647749.1;	RHZ43203.1;RHZ43443.1;RHZ44329.1;RHZ60826.1;	GLB16189.1;GLB16382.1;GLB19810.1;	GFF41944.1;GFF42680.1;GFF45306.1;GFF54699.1;GFF56197.1;GFF61537.1;GFF62178.1;	XP_025486962.1;XP_025486997.1;XP_025489059.1;XP_025492058.1;XP_025492674.1;XP_025495452.1;	XP_043124080.1;XP_043125409.1;XP_043129343.1;XP_043130475.1;	XP_026620207.1;XP_026624660.1;XP_026628952.1;XP_026630726.1;XP_026631485.1;	KAE8155654.1;KAE8164956.1;KAE8165408.1;KAE8166803.1;	KAJ5227999.1;KAJ5229935.1;KAJ5243883.1;KAJ5243884.1;
OG0000046(127 genes,32 taxa):	scaffold2.t1432;scaffold2.t2027;scaffold4.t877;scaffold5.t452;scaffold7.t102;	PLB46435.1;PLB48486.1;PLB50927.1;PLB51447.1;PLB52089.1;	KAG2412155.1;KAG2412972.1;KAG2413495.1;KAG2418877.1;KAG2419056.1;KAG2420354.1;KAG2421208.1;	QMW24814.1;QMW29222.1;QMW30522.1;QMW30568.1;QMW34693.1;QMW36005.1;QMW36239.1;	GKZ40807.1;GKZ41870.1;GKZ42822.1;GKZ48458.1;	CEL03611.1;CEL05751.1;CEL10163.1;CEL11106.1;CEN59502.1;CEN60707.1;CEN60708.1;	PLB33357.1;PLB36768.1;	OOF91212.1;OOF92988.1;OOF95320.1;OOF96689.1;	KAF7174979.1;KAF7175045.1;	EAW15681.1;EAW19748.1;	KAF4245635.1;	EAL85667.1;EAL92049.1;	KAF7113966.1;KAF7114767.1;KAF7128454.1;	RAH76382.1;RAH81225.1;RAH81644.1;RAH85463.1;RAH87273.1;	GFF51578.1;	BCS06053.1;BCS11655.1;BCS16506.1;	KAH8422344.1;KAH8422345.1;KAH8429143.1;KAH8429218.1;KAH8432463.1;	CBF69427.1;CBF81557.1;CBF83945.1;CBF87181.1;CBF89365.1;	GLA12129.1;GLA19976.1;GLA21767.1;	PKX95933.1;PKX96422.1;	KAB8200837.1;KAB8202063.1;KAB8205579.1;KAB8207133.1;KAB8207549.1;KAB8208465.1;KAB8210998.1;KAB8211052.1;	GIJ90024.1;GIJ90025.1;GIJ90107.1;	XP_040696236.1;XP_040697470.1;XP_040698720.1;XP_040698855.1;XP_040700527.1;XP_040703023.1;XP_040703304.1;XP_040705196.1;XP_040709133.1;	KAA8643332.1;KAA8643492.1;KAA8645314.1;	RHZ44861.1;RHZ48227.1;RHZ54889.1;	GLB13045.1;GLB17803.1;GLB20025.1;GLB21742.1;	GFF35947.1;GFF45278.1;	XP_025490472.1;XP_025491729.1;XP_025492432.1;XP_025495862.1;XP_025496516.1;	XP_043129496.1;	XP_026626321.1;XP_026630477.1;XP_026631095.1;	KAE8156392.1;KAE8160442.1;KAE8162625.1;KAE8164427.1;KAE8166034.1;KAE8168423.1;	KAJ5237019.1;KAJ5238084.1;KAJ5250436.1;KAJ5251677.1;KAJ5252657.1;
OG0000047(127 genes,32 taxa):	scaffold2.t1469;scaffold3.t1467;scaffold5.t1224;scaffold6.t44;scaffold7.t243;scaffold7.t408;	PLB46314.1;PLB46580.1;PLB46754.1;PLB48625.1;PLB50099.1;PLB52045.1;	KAG2412003.1;KAG2418274.1;KAG2421179.1;	QMW25118.1;QMW29269.1;	GKZ43578.1;GKZ48943.1;GKZ49117.1;GKZ49224.1;GKZ49225.1;GKZ50131.1;GKZ51282.1;	CEL05723.1;CEL05724.1;CEL09760.1;CEL09782.1;CEL10329.1;CEL10635.1;CEL11101.1;CEL11102.1;CEN59264.1;CEN62081.1;CEN62082.1;	PLB33889.1;PLB42722.1;	OOF94206.1;OOF97149.1;OOG00252.1;OOG00270.1;OOG00684.1;	KAF7176106.1;KAF7183194.1;KAF7184253.1;KAF7184806.1;	EAW16363.1;EAW20840.1;EAW24599.1;	KAF4228730.1;KAF4239433.1;KAF4239901.1;KAF4244308.1;	EAL84793.1;EAL88988.1;	KAF7116932.1;KAF7122674.1;	RAH80682.1;RAH83557.1;	GFF24489.1;GFF37169.1;GFF53351.1;GFF54645.1;	BCS09520.1;BCS10320.1;BCS13415.1;	KAH8422501.1;KAH8422502.1;KAH8422604.1;KAH8425290.1;KAH8432027.1;KAH8434390.1;	CBF74799.1;CBF81915.1;CBF89245.1;CBF90197.1;	GLA14365.1;GLA15766.1;GLA16735.1;GLA18161.1;	PKX90438.1;PKX93522.1;PKX95203.1;	KAB8208526.1;KAB8210617.1;	GIJ86603.1;GIJ91750.1;GIJ92084.1;	XP_040696188.1;XP_040696334.1;XP_040698156.1;XP_040699195.1;XP_040701941.1;XP_040703503.1;XP_040703959.1;XP_040705971.1;XP_040706313.1;XP_040708915.1;XP_040709174.1;	KAA8642946.1;KAA8644620.1;KAA8646690.1;KAA8651267.1;	RHZ43695.1;RHZ46066.1;RHZ49038.1;RHZ67320.1;	GLB16115.1;GLB16536.1;GLB22288.1;	GFF30230.1;GFF36853.1;	XP_025487000.1;XP_025490161.1;XP_025493381.1;	XP_043127507.1;XP_043128925.1;	XP_026620252.1;XP_026621713.1;XP_026623897.1;XP_026631500.1;	KAE8157501.1;KAE8159228.1;KAE8161025.1;KAE8161290.1;	KAJ5245576.1;KAJ5249691.1;
OG0000048(124 genes,32 taxa):	scaffold1.t1640;scaffold2.t1847;scaffold3.t184;	PLB44277.1;PLB51637.1;PLB54161.1;	KAG2413011.1;KAG2417945.1;KAG2419194.1;KAG2419399.1;KAG2419498.1;KAG2420106.1;KAG2421335.1;	QMW27202.1;QMW32086.1;QMW36467.1;QMW36658.1;	GKZ41011.1;GKZ47426.1;GKZ50031.1;GKZ50754.1;GKZ51969.1;	CEL05018.1;CEL06576.1;CEL06963.1;CEL11266.1;CEN59741.1;CEN61414.1;	PLB37524.1;	OOF90932.1;OOF91380.1;OOF97505.1;	KAF7177263.1;KAF7179727.1;KAF7180813.1;KAF7180846.1;KAF7180920.1;KAF7181285.1;KAF7181793.1;KAF7184594.1;KAF7184709.1;	EAW17018.1;EAW19983.1;	KAF4226258.1;KAF4239255.1;KAF4243116.1;KAF4245020.1;	EAL84933.1;EAL86540.1;	KAF7122754.1;	RAH75937.1;RAH76557.1;RAH78042.1;	GFF23728.1;GFF37724.1;	BCS09551.1;BCS15610.1;BCS16910.1;	KAH8423823.1;KAH8429029.1;	CBF69451.1;CBF73494.1;CBF80428.1;CBF82812.1;CBF83139.1;CBF86046.1;CBF88295.1;CBF89312.1;	GLA16970.1;GLA17560.1;GLA18040.1;GLA21568.1;	PKX88487.1;PKX90202.1;PKX97737.1;PKX99601.1;	KAB8201411.1;KAB8204152.1;KAB8204200.1;KAB8207740.1;	GIJ83089.1;GIJ84608.1;GIJ86404.1;GIJ86781.1;GIJ90411.1;GIJ90855.1;GIJ91423.1;	XP_040705379.1;XP_040706179.1;	KAA8641721.1;KAA8642430.1;KAA8644052.1;KAA8645404.1;KAA8647974.1;KAA8647975.1;KAA8652644.1;KAA8652916.1;	RHZ46593.1;RHZ51788.1;RHZ54854.1;RHZ57416.1;	GLB16567.1;GLB23274.1;	GFF34311.1;GFF54226.1;GFF57134.1;GFF60581.1;	XP_025491505.1;XP_025497029.1;XP_025497205.1;	XP_043122711.1;XP_043122824.1;XP_043127591.1;XP_043129936.1;	XP_026620617.1;XP_026621544.1;XP_026625452.1;XP_026628929.1;	KAE8156088.1;KAE8163385.1;KAE8167425.1;KAE8167501.1;	KAJ5229182.1;KAJ5250363.1;
OG0000049(124 genes,32 taxa):	scaffold2.t1524;scaffold2.t563;scaffold3.t1426;scaffold6.t570;	PLB46269.1;PLB49260.1;PLB51991.1;PLB52991.1;	KAG2414709.1;KAG2418961.1;KAG2421229.1;	QMW33030.1;QMW36478.1;	GKZ43891.1;GKZ48161.1;GKZ50425.1;GKZ50652.1;GKZ51964.1;	CEL04016.1;CEL05119.1;CEL08953.1;CEL10030.1;CEL11337.1;CEN59954.1;CEN60546.1;	PLB37144.1;PLB37283.1;	OOF92161.1;OOF93499.1;OOF94047.1;OOF94117.1;OOF94681.1;	KAF7177221.1;	EAW15571.1;EAW17780.1;EAW18187.1;EAW19891.1;	KAF4225776.1;KAF4226232.1;KAF4227651.1;KAF4228520.1;KAF4229860.1;KAF4236226.1;	EAL85762.1;EAL87550.1;	KAF7114814.1;KAF7116509.1;KAF7125580.1;KAF7137038.1;	RAH76967.1;RAH84611.1;RAH84712.1;	GFF39174.1;GFF46489.1;GFF54369.1;GFF54802.1;	BCS10435.1;BCS14528.1;BCS15628.1;BCS15800.1;BCS16122.1;	KAH8423859.1;KAH8425455.1;KAH8427061.1;KAH8430538.1;KAH8430717.1;KAH8431553.1;	CBF74534.1;CBF78350.1;CBF80307.1;CBF83961.1;	GLA13186.1;GLA15075.1;GLA18018.1;GLA18901.1;GLA20969.1;	PKX91177.1;PKX96059.1;PKX96322.1;PKX98384.1;	KAB8201114.1;KAB8204188.1;KAB8212538.1;	GIJ82681.1;GIJ82873.1;GIJ83169.1;GIJ86896.1;GIJ89534.1;GIJ90158.1;GIJ90526.1;	XP_040699948.1;XP_040706166.1;	KAA8641785.1;KAA8643405.1;	RHZ49543.1;RHZ50903.1;RHZ59240.1;	GLB17111.1;GLB20606.1;GLB22403.1;GLB23573.1;	GFF42099.1;GFF45461.1;GFF47702.1;GFF54010.1;	XP_025485614.1;XP_025494896.1;XP_025497452.1;	XP_043127877.1;XP_043128402.1;XP_043129442.1;XP_043130421.1;	XP_026623405.1;XP_026624262.1;XP_026628192.1;XP_026629796.1;	KAE8159445.1;KAE8162388.1;KAE8165718.1;KAE8168342.1;KAE8168587.1;	KAJ5229144.1;KAJ5229463.1;KAJ5252310.1;
OG0000050(122 genes,24 taxa):	scaffold1.t1765;scaffold1.t1766;scaffold3.t1004;scaffold4.t220;scaffold6.t76;scaffold7.t960;	PLB45813.1;PLB47350.1;PLB47688.1;PLB48662.1;PLB54024.1;PLB54025.1;	KAG2412950.1;KAG2414048.1;KAG2421806.1;	QMW30557.1;QMW31694.1;QMW36064.1;QMW36470.1;QMW36701.1;	GKZ43954.1;GKZ46761.1;GKZ47322.1;GKZ48180.1;GKZ48398.1;GKZ49223.1;GKZ50476.1;	CEL03793.1;CEL06415.1;CEL07011.1;CEL07246.1;CEL09066.1;CEL11332.1;CEL11333.1;CEL11358.1;CEL11359.1;CEN60425.1;		OOF92058.1;OOF95997.1;OOF97575.1;OOF97582.1;OOF97609.1;OOF99281.1;OOG00094.1;			KAF4237746.1;		KAF7136670.1;	RAH77193.1;RAH78178.1;RAH78904.1;RAH79345.1;RAH83219.1;RAH84196.1;RAH86181.1;RAH87738.1;	GFF31239.1;	BCS10440.1;BCS10582.1;BCS10598.1;BCS10874.1;BCS12358.1;BCS14477.1;	KAH8423411.1;KAH8432829.1;KAH8433334.1;KAH8434360.1;	CBF73646.1;CBF79014.1;CBF83706.1;CBF87084.1;	GLA13184.1;GLA13341.1;GLA16612.1;GLA16628.1;GLA16922.1;GLA18858.1;GLA20988.1;	PKX88484.1;PKX97705.1;	KAB8204196.1;KAB8207490.1;KAB8207697.1;KAB8208596.1;KAB8210425.1;KAB8211008.1;		XP_040697546.1;XP_040698518.1;XP_040699007.1;XP_040704633.1;	KAA8641981.1;KAA8647711.1;KAA8648627.1;		GLB17126.1;GLB20562.1;GLB21027.1;GLB22408.1;GLB22538.1;GLB22553.1;GLB22728.1;		XP_025488341.1;XP_025488400.1;XP_025490202.1;XP_025492001.1;XP_025492692.1;XP_025493749.1;XP_025496207.1;		XP_026620861.1;XP_026622113.1;XP_026623355.1;XP_026624260.1;XP_026627721.1;XP_026627740.1;XP_026629777.1;	KAE8156165.1;KAE8156801.1;KAE8161895.1;KAE8166690.1;KAE8167381.1;KAE8168335.1;	KAJ5236464.1;KAJ5243583.1;KAJ5244387.1;KAJ5251488.1;
OG0000051(122 genes,32 taxa):	scaffold1.t1281;scaffold2.t73;scaffold3.t1021;scaffold3.t627;scaffold4.t210;scaffold4.t226;scaffold8.t467;	PLB44838.1;PLB45422.1;PLB45831.1;PLB46210.1;PLB47674.1;PLB47695.1;PLB53510.1;PLB54542.1;	KAG2411676.1;KAG2417291.1;KAG2419557.1;KAG2421699.1;	QMW31165.1;QMW35147.1;	GKZ47135.1;GKZ48800.1;	CEL04575.1;CEN59531.1;CEN60820.1;CEN60919.1;	PLB34994.1;PLB35097.1;PLB35150.1;PLB36787.1;PLB38874.1;PLB40365.1;PLB41219.1;	OOF91576.1;OOF91751.1;OOF95544.1;OOF98443.1;	KAF7176987.1;KAF7180023.1;KAF7180226.1;KAF7183675.1;	EAW16949.1;EAW19097.1;EAW24483.1;EAW25012.1;	KAF4227788.1;KAF4231748.1;KAF4239783.1;	EAL86152.1;EAL86476.1;EAL89684.1;EAL92050.2;EAL93829.1;	KAF7114728.1;KAF7126018.1;	RAH77888.1;	GFF23288.1;GFF25967.1;GFF28530.1;GFF55511.1;GFF55558.1;	BCS05811.1;BCS07632.1;BCS09274.1;BCS12022.1;	KAH8423428.1;KAH8424900.1;KAH8424922.1;KAH8432709.1;	CBF73556.1;CBF79702.1;CBF81521.1;	GLA18501.1;GLA19103.1;GLA19318.1;	PKX89412.1;PKX92670.1;PKX96430.1;PKX99274.1;PKX99360.1;	KAB8205538.1;KAB8206258.1;KAB8209555.1;	GIJ81955.1;GIJ85142.1;GIJ86789.1;GIJ89112.1;GIJ90376.1;	XP_040696273.1;XP_040700523.1;XP_040703283.1;	KAA8645325.1;KAA8647164.1;	RHZ43419.1;RHZ45557.1;RHZ60014.1;	GLB12822.1;GLB18062.1;GLB23015.1;	GFF27018.1;GFF33562.1;GFF48491.1;GFF53279.1;	XP_025491540.1;	XP_043121364.1;XP_043121448.1;XP_043124055.1;XP_043126442.1;XP_043128510.1;	XP_026620215.1;XP_026621066.1;XP_026622971.1;XP_026623723.1;	KAE8156122.1;KAE8156683.1;KAE8163259.1;KAE8163977.1;KAE8167976.1;	KAJ5230561.1;KAJ5230575.1;KAJ5252135.1;
OG0000052(121 genes,29 taxa):	scaffold1.t6;scaffold1.t976;scaffold3.t21;scaffold4.t852;scaffold5.t575;scaffold6.t128;	PLB44111.1;PLB45681.1;PLB48457.1;PLB48497.1;PLB48725.1;PLB50788.1;PLB54881.1;PLB55926.1;	KAG2417765.1;KAG2417937.1;KAG2418540.1;	QMW35729.1;QMW36463.1;QMW36485.1;QMW36709.1;QMW36720.1;	GKZ41005.1;GKZ44527.1;GKZ47097.1;GKZ47337.1;	CEL03347.1;CEL04157.1;CEL08629.1;CEN59742.1;	PLB36503.1;PLB36847.1;PLB41354.1;	OOF90715.1;OOF91916.1;OOF92043.1;OOF95578.1;OOF95609.1;OOF98336.1;	KAF7180572.1;KAF7180858.1;KAF7181213.1;		KAF4231449.1;KAF4238131.1;KAF4245018.1;	EAL86631.1;		RAH78847.1;RAH80345.1;RAH82041.1;RAH84214.1;RAH84229.1;RAH87431.1;	GFF54167.1;	BCS07644.1;BCS12105.1;BCS12342.1;BCS14957.1;	KAH8432997.1;KAH8433403.1;KAH8434287.1;KAH8435051.1;	CBF73386.1;CBF81948.1;CBF87736.1;	GLA13356.1;GLA18554.1;GLA19060.1;GLA19675.1;	PKX88427.1;PKX88466.1;	KAB8203398.1;KAB8204204.1;KAB8207689.1;KAB8210333.1;	GIJ84865.1;GIJ86426.1;GIJ86455.1;GIJ91426.1;	XP_040698494.1;XP_040698984.1;XP_040700225.1;XP_040701124.1;XP_040701174.1;XP_040706432.1;XP_040708379.1;	KAA8641745.1;KAA8642771.1;KAA8643966.1;KAA8644447.1;KAA8644624.1;KAA8645293.1;KAA8647054.1;KAA8647868.1;KAA8648044.1;KAA8651013.1;KAA8651055.1;KAA8652428.1;	RHZ55545.1;	GLB19319.1;GLB22743.1;GLB22973.1;	GFF34772.1;GFF34915.1;GFF53800.1;	XP_025485674.1;XP_025490269.1;XP_025491356.1;XP_025492285.1;XP_025493437.1;XP_025494729.1;	XP_043122796.1;XP_043130700.1;	XP_026621883.1;XP_026622558.1;XP_026622927.1;XP_026623774.1;XP_026628439.1;	KAE8167358.1;KAE8167373.1;KAE8168333.1;KAE8168349.1;
OG0000053(121 genes,32 taxa):	scaffold3.t233;	PLB44330.1;	KAG2411561.1;KAG2412418.1;KAG2418082.1;KAG2420066.1;KAG2421593.1;KAG2421924.1;	QMW35954.1;QMW36459.1;	GKZ44945.1;GKZ46182.1;GKZ49054.1;	CEL01034.1;CEL06011.1;CEL11449.1;CEN59985.1;	PLB35219.1;PLB40799.1;	OOF96819.1;OOF98711.1;	KAF7176127.1;KAF7176520.1;KAF7178932.1;KAF7179463.1;KAF7180663.1;	EAW15452.1;EAW16202.1;EAW21811.1;EAW22090.1;EAW22318.1;EAW24240.1;EAW24579.1;	KAF4227229.1;KAF4231677.1;KAF4232704.1;KAF4244257.1;	EAL84194.2;EAL85908.1;EAL90872.2;EBA27363.1;	KAF7118741.1;KAF7126017.1;KAF7133667.1;KAF7137066.1;	RAH78658.1;RAH81390.1;	GFF24610.1;GFF34788.1;GFF40475.1;GFF42160.1;	BCS10997.1;BCS16287.1;BCS16307.1;	KAH8427244.1;KAH8432867.1;KAH8435172.1;	CBF71205.1;CBF71846.1;CBF74966.1;CBF76141.1;CBF80232.1;CBF89272.1;CBF89325.1;CBF89338.1;	GLA12788.1;GLA13938.1;GLA19609.1;	PKX91504.1;PKX93786.1;PKX94262.1;PKX96190.1;PKX96493.1;PKX96687.1;	KAB8204217.1;KAB8207604.1;KAB8211127.1;	GIJ81614.1;GIJ83254.1;GIJ83488.1;GIJ90277.1;	XP_040698690.1;XP_040703606.1;	KAA8645431.1;KAA8645827.1;KAA8646332.1;KAA8646829.1;KAA8649671.1;KAA8652421.1;	RHZ45036.1;RHZ47117.1;RHZ48402.1;RHZ56573.1;RHZ57501.1;RHZ62456.1;RHZ62555.1;RHZ63585.1;	GLB17581.1;GLB17589.1;GLB17592.1;GLB21135.1;	GFF38194.1;GFF42861.1;GFF58506.1;GFF59149.1;	XP_025485886.1;XP_025489245.1;XP_025491463.1;XP_025491754.1;XP_025496301.1;	XP_043122777.1;XP_043126082.1;XP_043128006.1;	XP_026625549.1;XP_026628373.1;	KAE8167889.1;KAE8168320.1;	KAJ5231011.1;KAJ5235947.1;KAJ5235948.1;KAJ5243855.1;
OG0000054(120 genes,30 taxa):	scaffold5.t430;scaffold7.t976;	PLB47366.1;PLB50946.1;	KAG2417041.1;KAG2420397.1;	QMW36077.1;QMW36537.1;	GKZ41078.1;GKZ42200.1;GKZ43700.1;GKZ47351.1;GKZ47469.1;GKZ49384.1;GKZ50509.1;	CEL06300.1;		OOF90162.1;OOF92030.1;OOF92164.1;OOF92868.1;OOF94061.1;OOF94131.1;OOF97518.1;OOF98052.1;OOF99336.1;	KAF7179169.1;KAF7179319.1;	EAW19725.1;EAW20565.1;	KAF4231936.1;KAF4234641.1;	EAL84496.1;EAL86801.1;	KAF7114922.1;KAF7121825.1;	RAH75890.1;RAH76526.1;RAH77746.1;RAH78822.1;RAH79936.1;RAH86819.1;RAH87407.1;RAH87736.1;	GFF36328.1;GFF48311.1;	BCS07665.1;BCS09138.1;BCS10735.1;BCS11988.1;BCS12077.1;BCS12078.1;BCS12332.1;BCS12852.1;BCS15624.1;BCS15710.1;BCS16113.1;	KAH8429727.1;	CBF82331.1;CBF84191.1;	GLA10959.1;GLA13365.1;GLA15073.1;GLA15164.1;GLA15493.1;GLA16479.1;GLA17476.1;GLA17686.1;GLA18533.1;GLA19088.1;GLA19136.1;	PKX90543.1;PKX93382.1;	KAB8201201.1;KAB8203459.1;KAB8207477.1;KAB8208005.1;	GIJ88282.1;GIJ91197.1;	XP_040700942.1;		RHZ44843.1;RHZ48380.1;	GLB14597.1;GLB14785.1;GLB14786.1;GLB16045.1;GLB17397.1;GLB17715.1;GLB18446.1;GLB19831.1;GLB19833.1;GLB20901.1;GLB22753.1;GLB22999.1;GLB23042.1;GLB23568.1;GLB23672.1;	GFF33989.1;GFF52746.1;	XP_025485757.1;XP_025487768.1;XP_025490290.1;XP_025491187.1;XP_025493482.1;XP_025496649.1;	XP_043127000.1;XP_043130970.1;	XP_026620224.1;XP_026621895.1;XP_026622954.1;XP_026623005.1;XP_026623755.1;XP_026625131.1;XP_026625369.1;XP_026628091.1;XP_026628194.1;XP_026629483.1;XP_026632695.1;	KAE8161882.1;KAE8165447.1;	KAJ5251492.1;
OG0000055(120 genes,32 taxa):	scaffold3.t1229;scaffold4.t1173;scaffold4.t408;scaffold5.t57;scaffold5.t90;scaffold8.t270;	PLB43865.1;PLB45059.1;PLB46062.1;PLB47926.1;PLB51303.1;PLB51337.1;	KAG2414628.1;KAG2420670.1;	QMW26449.1;QMW29008.1;QMW29168.1;QMW36015.1;	GKZ44154.1;GKZ45502.1;GKZ50797.1;GKZ51748.1;GKZ52035.1;	CEL06541.1;CEL11220.1;CEN61167.1;	PLB42687.1;	OOF91243.1;OOF94862.1;OOF96439.1;OOF97624.1;OOF99005.1;OOG00657.1;	KAF7176049.1;KAF7183309.1;	EAW15654.1;EAW17041.1;EAW19597.1;EAW24700.1;	KAF4225962.1;KAF4242779.1;KAF4245069.1;	EAL86921.1;EAL89342.1;	KAF7121731.1;	RAH81924.1;RAH84917.1;RAH87300.1;	GFF30039.1;GFF32655.1;GFF39939.1;GFF49088.1;	BCS07455.1;BCS10444.1;BCS13017.1;BCS13430.1;BCS16963.1;	KAH8423656.1;KAH8425847.1;KAH8429120.1;KAH8429150.1;KAH8429330.1;KAH8433294.1;KAH8433777.1;	CBF83091.1;	GLA11608.1;GLA14379.1;GLA18144.1;GLA19866.1;GLA20573.1;GLA21792.1;	PKX88344.1;PKX89471.1;PKX90674.1;	KAB8201807.1;KAB8207543.1;KAB8208110.1;KAB8208416.1;KAB8210216.1;	GIJ81585.1;GIJ83218.1;GIJ91148.1;GIJ91351.1;GIJ92130.1;GIJ92508.1;	XP_040698312.1;XP_040705496.1;XP_040706743.1;	KAA8641790.1;KAA8646586.1;KAA8648583.1;KAA8650386.1;	RHZ43422.1;RHZ65950.1;	GLB14404.1;GLB16100.1;GLB16503.1;GLB22411.1;GLB23229.1;	GFF52347.1;GFF59921.1;	XP_025490348.1;XP_025493568.1;XP_025495931.1;XP_025496548.1;	XP_043127136.1;XP_043128091.1;	XP_026623910.1;XP_026623960.1;XP_026627879.1;	KAE8158453.1;KAE8160450.1;KAE8162279.1;KAE8162979.1;KAE8164481.1;KAE8167856.1;	KAJ5228211.1;KAJ5236962.1;KAJ5237742.1;KAJ5244450.1;
OG0000056(119 genes,32 taxa):	scaffold1.t952;scaffold3.t1023;scaffold4.t1553;scaffold6.t425;scaffold8.t954;	PLB43439.1;PLB43462.1;PLB45833.1;PLB49088.1;PLB54907.1;	KAG2413367.1;KAG2420031.1;	QMW26980.1;QMW30901.1;QMW36386.1;QMW36680.1;QMW36737.1;	GKZ41930.1;GKZ47725.1;GKZ48787.1;GKZ48827.1;GKZ48897.1;	CEL02144.1;CEL10018.1;CEL10040.1;	PLB42547.1;	OOF91735.1;OOF93049.1;OOF93281.1;OOF94024.1;	KAF7176376.1;KAF7177288.1;KAF7180934.1;KAF7183016.1;	EAW17753.1;EAW19537.1;EAW23742.1;	KAF4226968.1;KAF4234900.1;KAF4241602.1;KAF4245596.1;	EAL86969.2;EAL87179.1;EAL91566.1;	KAF7118050.1;KAF7118901.1;KAF7133823.1;	RAH77847.1;RAH79164.1;RAH82233.1;RAH84607.1;	GFF30057.1;GFF32482.1;GFF38293.1;	BCS05627.1;BCS09179.1;BCS11717.1;BCS16152.1;	KAH8428350.1;KAH8432120.1;KAH8432124.1;KAH8433937.1;KAH8434012.1;	CBF71823.1;CBF86622.1;CBF87116.1;CBF88117.1;	GLA12190.1;GLA15447.1;GLA16436.1;GLA17078.1;GLA19119.1;	PKX90733.1;PKX93969.1;PKX97321.1;PKX97969.1;	KAB8200033.1;KAB8207630.1;KAB8207718.1;KAB8211234.1;KAB8211947.1;	GIJ83060.1;GIJ85980.1;GIJ91414.1;	XP_040708618.1;XP_040708894.1;	KAA8650397.1;	RHZ45544.1;RHZ63581.1;RHZ66001.1;	GLB12628.1;GLB16081.1;GLB17451.1;GLB21682.1;GLB23029.1;	GFF32170.1;GFF33196.1;GFF45533.1;	XP_025486369.1;XP_025487574.1;XP_025496378.1;XP_025496947.1;	XP_043122677.1;XP_043123238.1;XP_043127193.1;	XP_026620626.1;XP_026622987.1;XP_026625083.1;XP_026629071.1;XP_026631022.1;	KAE8157779.1;KAE8160734.1;KAE8162120.1;KAE8167346.1;KAE8167400.1;KAE8168241.1;	KAJ5237377.1;KAJ5250809.1;KAJ5251702.1;
OG0000057(119 genes,31 taxa):	scaffold1.t787;scaffold2.t479;scaffold7.t84;	PLB46419.1;PLB53078.1;PLB55088.1;	KAG2412229.1;KAG2414475.1;KAG2419197.1;KAG2420487.1;KAG2421272.1;	QMW27041.1;QMW27854.1;QMW28000.1;QMW28847.1;QMW30609.1;QMW33796.1;	GKZ44836.1;GKZ45617.1;GKZ50523.1;	CEL11223.1;CEN59655.1;CEN59836.1;CEN60394.1;		OOF96428.1;OOF97084.1;OOG00475.1;	KAF7177485.1;KAF7177740.1;KAF7182468.1;	EAW15403.1;EAW15607.1;EAW15608.1;EAW17411.1;EAW19316.1;EAW22101.1;	KAF4227565.1;KAF4227948.1;KAF4228077.1;KAF4230014.1;KAF4232166.1;KAF4238164.1;	EAL84244.1;EAL94033.1;	KAF7114776.1;	RAH76891.1;RAH77171.1;RAH84464.1;	GFF29192.1;GFF32192.1;GFF42993.1;GFF53988.1;	BCS09417.1;BCS13231.1;BCS15276.1;BCS16166.1;	KAH8422325.1;KAH8423981.1;KAH8423982.1;KAH8426606.1;KAH8430738.1;	CBF75531.1;CBF79244.1;CBF80699.1;	GLA14127.1;GLA17758.1;GLA18783.1;	PKX96019.1;PKX96904.1;PKX99627.1;	KAB8203061.1;KAB8204286.1;KAB8205691.1;KAB8205879.1;KAB8210944.1;KAB8211445.1;KAB8212023.1;	GIJ83270.1;GIJ88142.1;GIJ89422.1;GIJ89567.1;GIJ92127.1;GIJ92429.1;GIJ92456.1;	XP_040697641.1;XP_040708524.1;	KAA8647985.1;KAA8651222.1;KAA8652102.1;	RHZ45314.1;RHZ45707.1;RHZ54007.1;	GLB16297.1;GLB18208.1;GLB19010.1;GLB19279.1;	GFF31263.1;GFF35262.1;GFF43582.1;GFF45322.1;GFF59120.1;	XP_025486949.1;XP_025494417.1;XP_025495798.1;	XP_043121155.1;XP_043128239.1;XP_043128240.1;	XP_026623192.1;XP_026624546.1;XP_026625729.1;XP_026626498.1;	KAE8157549.1;KAE8158858.1;KAE8159187.1;KAE8160181.1;KAE8163631.1;KAE8168661.1;	KAJ5227821.1;KAJ5231113.1;
OG0000058(119 genes,29 taxa):	scaffold3.t1399;scaffold4.t884;scaffold6.t946;	PLB46238.1;PLB48495.1;PLB49682.1;	KAG2416251.1;KAG2421954.1;	QMW26513.1;QMW30527.1;QMW31685.1;QMW32014.1;QMW32042.1;QMW35267.1;QMW36451.1;	GKZ45824.1;GKZ46939.1;GKZ49388.1;	CEL02060.1;CEL03582.1;CEL06848.1;CEL10047.1;CEL10244.1;CEN60518.1;	PLB36235.1;PLB37945.1;PLB39687.1;PLB40343.1;	OOG00708.1;	KAF7175256.1;KAF7179911.1;KAF7181877.1;KAF7183109.1;	EAW15633.1;EAW18035.1;EAW20266.1;EAW24547.1;	KAF4227669.1;KAF4230960.1;KAF4243848.1;	EAL86211.1;EAL91019.1;EAL91846.1;	KAF7113855.1;KAF7122867.1;KAF7134144.1;	RAH75783.1;RAH79673.1;	GFF26132.1;GFF33790.1;GFF38761.1;GFF53596.1;GFF54875.1;		KAH8423971.1;KAH8423972.1;KAH8424224.1;KAH8430697.1;KAH8431070.1;KAH8431071.1;	CBF71036.1;CBF81936.1;	GLA17684.1;GLA18797.1;GLA20347.1;	PKX88379.1;PKX91134.1;PKX95983.1;PKX96357.1;PKX97003.1;	KAB8200865.1;KAB8203359.1;KAB8204237.1;KAB8205457.1;KAB8206403.1;KAB8208587.1;KAB8208708.1;KAB8211045.1;KAB8211849.1;	GIJ85065.1;GIJ85673.1;GIJ90086.1;GIJ90570.1;	XP_040696471.1;XP_040701216.1;XP_040702484.1;XP_040708600.1;		RHZ52625.1;RHZ61815.1;RHZ63446.1;		GFF28570.1;GFF28573.1;GFF34666.1;GFF41975.1;GFF42059.1;GFF54024.1;GFF57387.1;GFF58044.1;GFF59836.1;	XP_025491255.1;XP_025496044.1;	XP_043123554.1;XP_043124126.1;XP_043129519.1;XP_043130470.1;	XP_026620222.1;XP_026620976.1;XP_026623930.1;XP_026624292.1;XP_026628362.1;	KAE8155889.1;KAE8162618.1;KAE8164095.1;KAE8164669.1;KAE8166698.1;KAE8167709.1;KAE8168310.1;	KAJ5245461.1;KAJ5245700.1;KAJ5251620.1;
OG0000059(117 genes,31 taxa):	scaffold3.t156;scaffold3.t369;scaffold5.t8;	PLB44246.1;PLB44472.1;PLB51388.1;	KAG2412959.1;KAG2420110.1;KAG2421334.1;	QMW25061.1;QMW31965.1;QMW32921.1;QMW33310.1;QMW35148.1;	GKZ41060.1;GKZ45935.1;GKZ51773.1;GKZ51775.1;	CEL03762.1;CEL10122.1;CEL11134.1;CEL11280.1;CEN60310.1;CEN60389.1;		OOF91851.1;OOF92147.1;OOF94016.1;	KAF7175073.1;KAF7179367.1;KAF7180611.1;KAF7184542.1;	EAW17059.1;EAW24963.1;EAW25678.1;	KAF4227279.1;KAF4232822.1;KAF4245604.1;	EAL84348.1;EAL86555.1;EAL89621.1;	KAF7116123.1;KAF7118163.1;	RAH75842.1;RAH75928.1;RAH78617.1;RAH81760.1;	GFF23119.1;GFF38528.1;GFF40972.1;GFF55232.1;	BCS14885.1;BCS15644.1;BCS17146.1;BCS17148.1;	KAH8424747.1;KAH8425199.1;KAH8427734.1;	CBF73475.1;CBF73513.1;CBF88302.1;	GLA15090.1;GLA17562.1;GLA19250.1;GLA19252.1;GLA20892.1;	PKX88369.1;PKX88873.1;PKX91324.1;PKX91438.1;PKX92611.1;	KAB8202706.1;KAB8204874.1;KAB8206257.1;KAB8208209.1;	GIJ81895.1;GIJ81929.1;GIJ90414.1;GIJ91006.1;GIJ92500.1;GIJ92604.1;	XP_040698597.1;XP_040699180.1;XP_040699614.1;	KAA8642439.1;KAA8645405.1;KAA8652861.1;	RHZ45585.1;RHZ48794.1;RHZ62471.1;RHZ62473.1;RHZ67174.1;RHZ68587.1;	GLB19394.1;GLB23588.1;	GFF27226.1;GFF40996.1;GFF48243.1;GFF57161.1;GFF57167.1;GFF57366.1;	XP_025488243.1;XP_025489311.1;XP_025491427.1;XP_025496702.1;	XP_043126380.1;XP_043128803.1;	XP_026622065.1;XP_026622067.1;XP_026622330.1;XP_026625454.1;XP_026628176.1;	KAE8156989.1;KAE8162091.1;KAE8163978.1;	KAJ5237747.1;KAJ5245669.1;KAJ5252861.1;
OG0000060(116 genes,30 taxa):	scaffold2.t1517;scaffold3.t1264;scaffold5.t481;scaffold8.t301;	PLB45030.1;PLB46101.1;PLB50890.1;PLB51998.1;PLB55532.1;	KAG2417073.1;KAG2419033.1;KAG2420253.1;	QMW26742.1;QMW30352.1;QMW30457.1;QMW30554.1;QMW30911.1;QMW31787.1;QMW32432.1;QMW35164.1;	GKZ40776.1;GKZ40777.1;GKZ46723.1;GKZ46745.1;GKZ46931.1;GKZ49401.1;	CEL08495.1;CEL10680.1;CEN61304.1;	PLB35262.1;PLB37143.1;PLB38048.1;	OOF91501.1;OOF95350.1;OOF97574.1;OOF98995.1;	KAF7175164.1;		KAF4227492.1;	EAL85116.1;	KAF7134025.1;	RAH79640.1;RAH81201.1;RAH81909.1;RAH82005.1;RAH86541.1;		BCS06027.1;BCS06028.1;BCS09590.1;BCS09591.1;BCS10545.1;BCS10565.1;BCS13159.1;BCS13767.1;BCS16094.1;	KAH8423690.1;KAH8426471.1;KAH8429766.1;KAH8433969.1;KAH8434485.1;	CBF82795.1;CBF85201.1;	GLA16493.1;GLA16588.1;GLA17097.1;GLA17098.1;GLA20791.1;	PKX89986.1;	KAB8203761.1;KAB8206244.1;KAB8207837.1;KAB8208718.1;KAB8210282.1;KAB8211013.1;KAB8211245.1;	GIJ91103.1;	XP_040697532.1;XP_040699023.1;XP_040699728.1;XP_040704314.1;XP_040706830.1;	KAA8642550.1;KAA8643819.1;KAA8648414.1;KAA8649485.1;KAA8651170.1;KAA8651397.1;KAA8652899.1;	RHZ47488.1;	GLB13020.1;GLB13021.1;GLB16228.1;GLB17379.1;GLB19875.1;GLB22502.1;GLB22522.1;	GFF37951.1;	XP_025486550.1;XP_025493508.1;XP_025495531.1;XP_025495882.1;XP_025496020.1;	XP_043121450.1;	XP_026626294.1;XP_026627763.1;XP_026627784.1;XP_026629496.1;XP_026630664.1;	KAE8155923.1;KAE8157771.1;KAE8158077.1;KAE8158642.1;KAE8164000.1;KAE8167662.1;	KAJ5229836.1;KAJ5252291.1;KAJ5252976.1;
OG0000061(115 genes,31 taxa):	scaffold1.t1950;scaffold2.t1506;scaffold2.t1944;scaffold4.t1406;scaffold5.t472;scaffold5.t593;	PLB43620.1;PLB50770.1;PLB50900.1;PLB51533.1;PLB52011.1;PLB53811.1;	KAG2418183.1;KAG2421222.1;	QMW34650.1;QMW34734.1;	GKZ43717.1;GKZ48825.1;GKZ49298.1;GKZ50162.1;GKZ50869.1;	CEL03941.1;CEL04978.1;CEL10914.1;CEN60645.1;	PLB35327.1;PLB40347.1;PLB40926.1;	OOF91357.1;OOF91951.1;OOF97524.1;	KAF7175020.1;KAF7181113.1;KAF7183665.1;KAF7184190.1;	EAW15638.1;EAW19007.1;	KAF4227664.1;KAF4235192.1;	EAL85701.2;EAL93741.1;	KAF7134139.1;	RAH76983.1;RAH79260.1;RAH81706.1;RAH81982.1;	GFF28489.1;GFF54241.1;	BCS09181.1;BCS09679.1;BCS10721.1;BCS13740.1;BCS17030.1;	KAH8424877.1;KAH8425277.1;KAH8426149.1;KAH8429914.1;KAH8430655.1;KAH8433014.1;	CBF82890.1;CBF83048.1;CBF89958.1;	GLA12045.1;GLA15445.1;GLA16666.1;GLA17462.1;GLA18340.1;GLA20545.1;	PKX95978.1;PKX99264.1;	KAB8202107.1;KAB8203961.1;KAB8206606.1;KAB8208291.1;	GIJ82140.1;GIJ85132.1;GIJ89100.1;GIJ90081.1;	XP_040708360.1;	KAA8641735.1;KAA8642963.1;KAA8648826.1;KAA8649045.1;KAA8651069.1;KAA8651868.1;KAA8652909.1;	RHZ44867.1;RHZ49178.1;RHZ49491.1;RHZ57415.1;RHZ58924.1;	GLB16083.1;GLB16687.1;GLB20880.1;GLB23168.1;	GFF29347.1;GFF33524.1;GFF34519.1;GFF54042.1;	XP_025485882.1;XP_025490524.1;XP_025493529.1;	XP_043121465.1;XP_043124067.1;XP_043129524.1;	XP_026620559.1;XP_026625081.1;XP_026625355.1;XP_026627678.1;XP_026629035.1;XP_026630684.1;XP_026631673.1;	KAE8157709.1;KAE8159852.1;KAE8168176.1;
OG0000062(115 genes,32 taxa):	scaffold6.t29;	PLB48610.1;	KAG2416303.1;KAG2419147.1;	QMW25832.1;QMW26215.1;QMW28821.1;QMW33513.1;QMW35742.1;	GKZ47431.1;GKZ48174.1;GKZ48409.1;GKZ51260.1;	CEL00437.1;CEL07612.1;CEL10265.1;	PLB35405.1;PLB37075.1;	OOF89851.1;OOF98706.1;OOF99294.1;	KAF7175592.1;KAF7175598.1;KAF7179161.1;	EAW19103.1;EAW19110.1;EAW20558.1;EAW21184.1;EAW24550.1;	KAF4231942.1;KAF4244873.1;KAF4244879.1;	EAL84503.1;EAL92205.1;EAL93835.1;EAL93841.2;EBA27263.1;	KAF7121831.1;KAF7126084.1;KAF7126089.1;	RAH85378.1;RAH86781.1;	GFF26138.1;GFF36304.1;GFF55573.1;GFF55592.1;	BCS07924.1;BCS10625.1;BCS13152.1;BCS15812.1;	KAH8424262.1;KAH8424263.1;KAH8424264.1;KAH8434409.1;	CBF83314.1;CBF84412.1;	GLA11230.1;GLA15262.1;GLA16649.1;GLA17674.1;GLA20980.1;	PKX93374.1;PKX96354.1;PKX99365.1;PKX99371.1;	KAB8200209.1;KAB8200461.1;KAB8202005.1;KAB8204045.1;KAB8205686.1;KAB8209536.1;KAB8211472.1;KAB8212266.1;	GIJ88290.1;GIJ89198.1;GIJ89206.1;GIJ90362.1;	XP_040697367.1;XP_040700681.1;XP_040701372.1;	KAA8642344.1;KAA8645154.1;KAA8646716.1;KAA8650841.1;KAA8651085.1;	RHZ43187.1;RHZ63767.1;RHZ63772.1;	GLB13391.1;GLB14842.1;GLB16380.1;GLB17120.1;GLB22574.1;	GFF28366.1;GFF33962.1;GFF34675.1;GFF49312.1;GFF49332.1;	XP_025485732.1;XP_025487798.1;	XP_043121351.1;XP_043121358.1;XP_043124129.1;	XP_026620210.1;XP_026626994.1;XP_026627696.1;XP_026629786.1;	KAE8157118.1;KAE8158917.1;KAE8159494.1;KAE8160083.1;KAE8163889.1;KAE8167646.1;	KAJ5227759.1;KAJ5238181.1;
OG0000063(114 genes,30 taxa):	scaffold1.t1246;scaffold1.t1679;scaffold1.t1695;scaffold1.t1696;scaffold6.t1054;	PLB43526.1;PLB49801.1;PLB54101.1;PLB54119.1;PLB54578.1;	KAG2412992.1;KAG2416849.1;	QMW25955.1;QMW30412.1;QMW30956.1;QMW35073.1;QMW36452.1;QMW36513.1;	GKZ40374.1;GKZ40787.1;GKZ46281.1;GKZ47708.1;GKZ49203.1;GKZ51197.1;GKZ51657.1;GKZ51819.1;GKZ51820.1;GKZ51906.1;	CEL07274.1;CEL07275.1;CEN61108.1;	PLB34728.1;	OOF90085.1;OOF90241.1;OOF90438.1;OOF90445.1;OOF93362.1;OOF96569.1;OOF97588.1;OOG00535.1;	KAF7175429.1;KAF7177875.1;KAF7179619.1;	EAW17054.1;	KAF4227490.1;KAF4232819.1;	EAL86551.2;	KAF7115496.1;KAF7131232.1;	RAH76635.1;RAH76693.1;RAH80099.1;RAH82016.1;RAH84659.1;RAH87335.1;RAH87674.1;	GFF26019.1;	BCS05739.1;BCS14700.1;BCS15114.1;BCS16168.1;	KAH8428583.1;KAH8430939.1;KAH8432734.1;	CBF83739.1;CBF86106.1;	GLA16416.1;GLA17396.1;GLA19176.1;GLA19248.1;GLA19451.1;GLA21562.1;		KAB8203430.1;KAB8203819.1;KAB8204236.1;KAB8206331.1;KAB8211305.1;KAB8212561.1;	GIJ83161.1;GIJ91967.1;GIJ92525.1;GIJ92610.1;	XP_040696155.1;XP_040699732.1;XP_040700541.1;XP_040704295.1;	KAA8649496.1;KAA8650297.1;	RHZ45155.1;	GLB12747.1;GLB17466.1;GLB19165.1;GLB20766.1;		XP_025487631.1;XP_025488415.1;XP_025489218.1;XP_025496142.1;XP_025496903.1;	XP_043125159.1;XP_043128813.1;XP_043130774.1;	XP_026621660.1;XP_026621987.1;XP_026622061.1;XP_026623358.1;XP_026627492.1;XP_026629090.1;	KAE8157887.1;KAE8167129.1;KAE8168311.1;KAE8168397.1;	KAJ5230318.1;KAJ5235965.1;KAJ5252553.1;
OG0000064(114 genes,32 taxa):	scaffold2.t1984;scaffold4.t234;scaffold6.t1023;scaffold8.t887;	PLB43367.1;PLB47705.1;PLB49767.1;PLB51495.1;PLB53985.1;	KAG2415427.1;KAG2417845.1;KAG2418904.1;KAG2420515.1;KAG2421093.1;	QMW28121.1;QMW32933.1;	GKZ40838.1;GKZ41722.1;GKZ46669.1;GKZ46966.1;GKZ47958.1;GKZ47959.1;GKZ49561.1;GKZ49687.1;	CEL05153.1;CEL05154.1;CEL08828.1;	PLB33109.1;	OOF89843.1;OOF91814.1;OOF94963.1;OOF96593.1;OOF97048.1;OOG00365.1;OOG00373.1;OOG00395.1;	KAF7178400.1;KAF7179707.1;	EAW25746.1;	KAF4227638.1;KAF4230180.1;KAF4231890.1;KAF4243681.1;	EAL86402.1;EAL86656.1;EAL92019.1;EBA27245.1;	KAF7114176.1;KAF7118433.1;	RAH75807.1;RAH76980.1;RAH78855.1;RAH81779.1;RAH83143.1;	GFF33620.1;GFF41989.1;GFF41992.1;	BCS06088.1;BCS13311.1;BCS13312.1;BCS14014.1;	KAH8424753.1;KAH8428570.1;KAH8434017.1;KAH8435215.1;KAH8435390.1;	CBF89377.1;	GLA14269.1;GLA14270.1;GLA17608.1;GLA20125.1;GLA21120.1;	PKX88857.1;PKX95174.1;PKX96865.1;	KAB8201418.1;KAB8202462.1;KAB8206358.1;	GIJ85554.1;	XP_040696045.1;XP_040696108.1;XP_040705539.1;	KAA8642633.1;KAA8643356.1;KAA8651640.1;	RHZ45542.1;	GLB13080.1;GLB16214.1;GLB16215.1;GLB16418.1;GLB20106.1;	GFF28231.1;GFF58721.1;GFF62507.1;	XP_025485878.1;XP_025486833.1;XP_025488267.1;XP_025492628.1;	XP_043123642.1;XP_043125089.1;XP_043128063.1;XP_043128379.1;	XP_026624637.1;XP_026626354.1;XP_026626523.1;XP_026630383.1;XP_026631375.1;	KAE8160121.1;KAE8167996.1;	KAJ5230927.1;KAJ5236796.1;KAJ5237363.1;KAJ5244112.1;KAJ5249933.1;
OG0000065(114 genes,28 taxa):	scaffold1.t199;scaffold3.t129;scaffold4.t1133;	PLB43906.1;PLB44175.1;PLB48489.1;PLB48775.1;PLB55728.1;	KAG2421591.1;		GKZ47771.1;GKZ49985.1;GKZ50358.1;GKZ50951.1;GKZ50952.1;GKZ51006.1;	CEL07057.1;CEL07115.1;CEL07679.1;CEL11489.1;CEL11916.1;	PLB38800.1;PLB40420.1;	OOF97545.1;OOF98182.1;	KAF7177416.1;		KAF4227023.1;KAF4227345.1;KAF4227801.1;KAF4228717.1;	EAL86714.1;EAL87737.1;EAL88791.1;	KAF7118502.1;KAF7133902.1;	RAH76685.1;RAH77659.1;RAH79119.1;RAH87625.1;		BCS05677.1;BCS07440.1;BCS07441.1;BCS09216.1;BCS13359.1;	KAH8428822.1;KAH8430547.1;KAH8431010.1;KAH8431350.1;KAH8431351.1;KAH8431444.1;KAH8431676.1;KAH8431854.1;KAH8431855.1;KAH8432444.1;KAH8434375.1;KAH8434442.1;KAH8434443.1;	CBF79035.1;CBF85323.1;CBF89726.1;	GLA11620.1;GLA14311.1;GLA17028.1;GLA21611.1;GLA21822.1;	PKX89078.1;		GIJ84925.1;GIJ92747.1;	XP_040695853.1;	KAA8641344.1;KAA8641573.1;KAA8641667.1;KAA8642368.1;KAA8642812.1;KAA8643704.1;KAA8644406.1;KAA8646678.1;KAA8647876.1;KAA8648117.1;KAA8648876.1;KAA8652742.1;KAA8652763.1;	RHZ47877.1;RHZ55165.1;RHZ58150.1;	GLB14390.1;GLB16170.1;	GFF61554.1;	XP_025485996.1;XP_025486611.1;XP_025486627.1;XP_025490802.1;XP_025491131.1;XP_025496419.1;	XP_043128325.1;XP_043128380.1;XP_043130376.1;	XP_026619351.1;XP_026619360.1;XP_026619441.1;XP_026619973.1;XP_026623816.1;XP_026626748.1;	KAE8155549.1;KAE8156478.1;KAE8167948.1;	KAJ5227680.1;KAJ5230850.1;KAJ5230961.1;KAJ5244563.1;KAJ5244571.1;KAJ5244893.1;KAJ5244909.1;KAJ5250528.1;KAJ5252275.1;
OG0000066(114 genes,25 taxa):	scaffold3.t894;	PLB48773.1;PLB53848.1;	KAG2418583.1;KAG2421578.1;	QMW31572.1;QMW34987.1;	GKZ49742.1;GKZ49837.1;GKZ51737.1;GKZ51884.1;	CEL00937.1;CEL05847.1;CEL05848.1;CEL06328.1;CEL06329.1;CEL07691.1;CEL09500.1;CEL09501.1;CEL11976.1;CEL12037.1;			KAF7177423.1;	EAW15508.1;EAW15509.1;EAW18102.1;EAW20672.1;EAW20673.1;EAW20712.1;EAW20713.1;	KAF4230619.1;KAF4231150.1;	EAL85385.1;EAL86746.1;EAL86767.1;EAL90935.1;EAL91121.1;	KAF7131404.1;KAF7133642.1;KAF7134092.1;KAF7136920.1;	RAH76682.1;RAH80892.1;RAH87594.1;			KAH8424209.1;KAH8429181.1;KAH8435396.1;	CBF73639.1;CBF73641.1;CBF84445.1;CBF84447.1;CBF84449.1;		PKX88865.1;PKX88866.1;PKX91415.1;PKX96278.1;PKX96279.1;PKX96280.1;PKX99529.1;	KAB8202946.1;KAB8202948.1;KAB8210953.1;	GIJ86968.1;	XP_040695676.1;XP_040695677.1;XP_040695678.1;XP_040695737.1;XP_040695843.1;XP_040706509.1;	KAA8641416.1;KAA8641545.1;KAA8641740.1;KAA8641741.1;KAA8642354.1;KAA8642578.1;KAA8642634.1;KAA8644955.1;KAA8644956.1;KAA8645057.1;KAA8646125.1;KAA8647895.1;KAA8649650.1;KAA8649921.1;KAA8651693.1;KAA8652086.1;KAA8652797.1;KAA8652798.1;	RHZ45333.1;RHZ60740.1;RHZ63170.1;		GFF37781.1;GFF44673.1;GFF56452.1;GFF57023.1;GFF58745.1;GFF61414.1;GFF61571.1;	XP_025485522.1;XP_025485642.1;XP_025485993.1;XP_025486200.1;XP_025486618.1;XP_025490778.1;XP_025492669.1;		XP_026619400.1;XP_026619744.1;XP_026620109.1;XP_026620295.1;XP_026623854.1;XP_026628903.1;XP_026631314.1;	KAE8155499.1;KAE8156466.1;KAE8167945.1;	KAJ5244637.1;
OG0000067(114 genes,28 taxa):	scaffold5.t622;scaffold6.t1080;	PLB48210.1;	KAG2413162.1;KAG2419245.1;KAG2419369.1;	QMW24787.1;QMW32353.1;QMW33274.1;QMW35075.1;QMW35679.1;	GKZ50855.1;GKZ51573.1;	CEL01233.1;CEL01234.1;CEL03413.1;CEL04007.1;CEL04135.1;CEL04416.1;CEL05159.1;CEL05830.1;CEL05840.1;CEL05841.1;CEL07061.1;CEL07685.1;CEL09258.1;CEL11212.1;CEL11283.1;CEL11341.1;CEL11708.1;CEL11858.1;CEL11985.1;CEN60528.1;CEN62013.1;	PLB35336.1;PLB37586.1;PLB38613.1;PLB40856.1;		KAF7183608.1;	EAW16179.1;EAW16765.1;EAW21061.1;EAW22033.1;	KAF4233510.1;KAF4237432.1;	EAL87734.1;	KAF7133609.1;KAF7133841.1;		GFF24021.1;GFF31001.1;GFF56661.1;		KAH8423179.1;KAH8429521.1;KAH8430102.1;KAH8430162.1;KAH8430909.1;KAH8431012.1;KAH8431013.1;		GLA14947.1;GLA21320.1;GLA21646.1;GLA21665.1;GLA21741.1;GLA21775.1;GLA21818.1;GLA21857.1;GLA21863.1;	PKX89899.1;PKX95395.1;	KAB8199171.1;	GIJ84937.1;GIJ84968.1;GIJ84990.1;GIJ86592.1;GIJ89515.1;GIJ89539.1;GIJ91861.1;GIJ91863.1;GIJ91864.1;GIJ91960.1;GIJ92738.1;GIJ92774.1;	XP_040695958.1;XP_040696087.1;XP_040706828.1;XP_040708593.1;	KAA8645820.1;KAA8648465.1;KAA8649917.1;	RHZ45153.1;	GLB23293.1;	GFF27476.1;GFF57805.1;GFF59403.1;GFF62108.1;GFF62784.1;GFF62788.1;GFF62823.1;GFF63237.1;GFF63365.1;	XP_025492092.1;XP_025494871.1;	XP_043128724.1;	XP_026619228.1;XP_026620581.1;	KAE8164532.1;KAE8168408.1;	KAJ5230944.1;KAJ5230983.1;KAJ5244599.1;KAJ5244901.1;KAJ5252129.1;KAJ5252270.1;KAJ5253225.1;
OG0000068(113 genes,31 taxa):	scaffold1.t341;scaffold1.t596;scaffold2.t1276;scaffold8.t292;	PLB45039.1;PLB51480.1;PLB52252.1;PLB54737.1;PLB55280.1;PLB55575.1;	KAG2411700.1;	QMW29450.1;	GKZ42783.1;GKZ44886.1;GKZ46719.1;GKZ46944.1;GKZ48482.1;GKZ48795.1;	CEL01829.1;	PLB33630.1;PLB38958.1;	OOF90468.1;OOF90516.1;OOF91746.1;OOF97550.1;OOG00346.1;	KAF7177610.1;KAF7183862.1;KAF7184776.1;	EAW16877.1;EAW17962.1;EAW18257.1;EAW23914.1;EAW25255.1;	KAF4228315.1;KAF4229444.1;KAF4243865.1;KAF4244430.1;KAF4244627.1;	EAL86414.1;EAL89858.2;EAL91772.1;	KAF7114668.1;KAF7114670.1;KAF7115357.1;KAF7116126.1;KAF7134019.1;KAF7137025.1;	RAH76579.1;RAH78029.1;RAH84553.1;	GFF24760.1;GFF36531.1;GFF37427.1;GFF38394.1;	BCS10541.1;BCS12016.1;BCS13751.1;BCS13860.1;BCS14384.1;BCS16556.1;	KAH8427081.1;KAH8427659.1;KAH8427954.1;KAH8429758.1;		GLA12535.1;GLA14614.1;GLA15342.1;GLA19108.1;GLA20805.1;	PKX92916.1;	KAB8200084.1;KAB8207557.1;	GIJ82211.1;GIJ87118.1;	XP_040697322.1;XP_040698365.1;XP_040699627.1;XP_040701969.1;XP_040705887.1;	KAA8641643.1;	RHZ52612.1;RHZ60132.1;	GLB14775.1;GLB17848.1;GLB19864.1;GLB19966.1;GLB23020.1;	GFF29136.1;GFF49576.1;GFF54670.1;GFF59304.1;	XP_025497000.1;XP_025497010.1;	XP_043126682.1;XP_043128311.1;XP_043128582.1;	XP_026620469.1;XP_026622976.1;XP_026623797.1;XP_026624350.1;XP_026629430.1;XP_026630539.1;	KAE8160409.1;	KAJ5230424.1;KAJ5230502.1;KAJ5237374.1;KAJ5237740.1;KAJ5238034.1;KAJ5238167.1;KAJ5243616.1;KAJ5249744.1;KAJ5249958.1;
OG0000069(112 genes,32 taxa):	scaffold1.t1705;scaffold1.t2155;scaffold3.t297;scaffold4.t197;scaffold5.t744;	PLB44396.1;PLB47658.1;PLB50613.1;PLB53595.1;PLB54090.1;	KAG2411516.1;KAG2412999.1;KAG2415615.1;	QMW26773.1;QMW27810.1;QMW31034.1;QMW31936.1;QMW33464.1;QMW35971.1;	GKZ44513.1;GKZ45392.1;GKZ49698.1;GKZ50825.1;	CEL01200.1;CEL02157.1;CEL06934.1;	PLB34900.1;PLB35401.1;	OOF93985.1;OOF98180.1;	KAF7178069.1;KAF7183188.1;	EAW16782.1;EAW24713.1;	KAF4240469.1;KAF4240892.1;	EAL86353.1;	KAF7114186.1;	RAH78390.1;RAH78893.1;RAH86263.1;RAH86664.1;RAH87266.1;RAH87292.1;	GFF44875.1;	BCS05665.1;BCS12969.1;BCS13448.1;BCS14316.1;BCS14935.1;	KAH8424884.1;KAH8430017.1;KAH8430543.1;KAH8432764.1;KAH8433303.1;KAH8433304.1;	CBF70326.1;CBF83020.1;CBF87326.1;	GLA17038.1;GLA18231.1;GLA18568.1;GLA19686.1;	PKX89235.1;PKX93532.1;	KAB8200113.1;KAB8201014.1;KAB8201248.1;KAB8201827.1;KAB8207585.1;KAB8210318.1;KAB8211384.1;	GIJ86617.1;	XP_040696885.1;XP_040699249.1;XP_040699294.1;XP_040702521.1;XP_040702905.1;XP_040702918.1;XP_040703888.1;XP_040705316.1;XP_040705759.1;	KAA8642014.1;	RHZ66765.1;	GLB12671.1;GLB18325.1;GLB20404.1;	GFF42735.1;GFF60415.1;	XP_025486983.1;XP_025495473.1;XP_025496355.1;XP_025496510.1;XP_025496540.1;	XP_043128658.1;	XP_026619988.1;XP_026621618.1;XP_026621777.1;XP_026623789.1;XP_026628450.1;	KAE8156694.1;KAE8158608.1;KAE8159768.1;KAE8160862.1;KAE8162376.1;KAE8163273.1;KAE8163585.1;KAE8165200.1;KAE8167206.1;KAE8167388.1;	KAJ5236153.1;KAJ5249945.1;
OG0000070(112 genes,31 taxa):	scaffold3.t1222;scaffold4.t121;scaffold7.t947;	PLB46056.1;PLB47337.1;PLB47580.1;	KAG2416156.1;	QMW29668.1;QMW36357.1;	GKZ45501.1;GKZ45880.1;GKZ50208.1;GKZ50505.1;GKZ51834.1;	CEL01040.1;CEL03599.1;CEL07159.1;CEL09821.1;CEL11340.1;CEN60406.1;CEN60525.1;	PLB35730.1;	OOF90571.1;OOF95017.1;OOF95783.1;OOF99001.1;OOG00655.1;	KAF7176329.1;KAF7178371.1;KAF7181765.1;KAF7183005.1;KAF7183059.1;KAF7183230.1;	EAW16563.1;EAW16965.1;EAW20387.1;	KAF4224818.1;KAF4230497.1;KAF4233279.1;KAF4237747.1;KAF4243536.1;KAF4244296.1;	EAL89010.1;	KAF7122025.1;KAF7122076.1;KAF7131079.1;KAF7131275.1;KAF7133846.1;	RAH85864.1;	GFF24523.1;GFF31236.1;GFF38447.1;GFF43912.1;GFF49265.1;GFF51448.1;	BCS07606.1;BCS10844.1;BCS13018.1;	KAH8423649.1;KAH8430911.1;		GLA14503.1;GLA15284.1;GLA16947.1;GLA19787.1;	PKX91298.1;PKX91462.1;PKX94107.1;PKX94998.1;PKX97706.1;	KAB8199081.1;KAB8206639.1;KAB8211619.1;	GIJ81538.1;GIJ84805.1;GIJ87095.1;GIJ88208.1;GIJ92102.1;GIJ92271.1;GIJ92402.1;	XP_040703882.1;	KAA8644004.1;KAA8645423.1;	RHZ43630.1;RHZ44171.1;RHZ65830.1;	GLB14546.1;GLB16502.1;GLB21000.1;	GFF30053.1;GFF30947.1;GFF48553.1;GFF59844.1;GFF60203.1;GFF61969.1;	XP_025487693.1;XP_025492862.1;XP_025494618.1;	XP_043125222.1;XP_043128345.1;XP_043128409.1;XP_043128492.1;XP_043128943.1;XP_043129096.1;	XP_026620832.1;XP_026624106.1;XP_026625906.1;XP_026631465.1;	KAE8159301.1;KAE8160610.1;KAE8166979.1;KAE8168207.1;	KAJ5237731.1;
OG0000071(110 genes,28 taxa):	scaffold1.t1961;scaffold2.t273;scaffold2.t988;scaffold3.t1152;scaffold8.t479;scaffold8.t740;	PLB43217.1;PLB44825.1;PLB45970.1;PLB52556.1;PLB53292.1;PLB53801.1;	KAG2412809.1;KAG2416109.1;KAG2420221.1;	QMW29843.1;QMW32578.1;QMW36230.1;	GKZ40758.1;GKZ41050.1;GKZ41619.1;GKZ45911.1;GKZ46979.1;	CEL09873.1;CEL10152.1;CEL10238.1;CEL11758.1;	PLB36089.1;PLB41369.1;PLB42155.1;	OOF90527.1;OOF91774.1;OOF92139.1;OOF94967.1;		EAW18067.1;		EAL84939.1;EBA27444.1;		RAH75850.1;RAH80471.1;RAH81137.1;RAH81592.1;RAH86615.1;	GFF33702.1;GFF37751.1;	BCS06000.1;BCS07575.1;BCS08149.1;BCS13332.1;BCS13711.1;BCS15656.1;	KAH8423583.1;KAH8425170.1;KAH8425399.1;KAH8430496.1;KAH8430503.1;KAH8433023.1;	CBF84510.1;CBF86418.1;CBF86991.1;	GLA14288.1;GLA14473.1;GLA15099.1;GLA16096.1;GLA17118.1;GLA19543.1;	PKX90191.1;PKX96965.1;	KAB8205038.1;KAB8205233.1;KAB8205592.1;KAB8208174.1;KAB8209774.1;	GIJ85639.1;GIJ90865.1;	XP_040697202.1;XP_040697321.1;XP_040698085.1;XP_040703432.1;XP_040707752.1;XP_040708746.1;	KAA8647651.1;KAA8650812.1;		GLB12994.1;GLB14515.1;GLB15076.1;GLB16192.1;GLB19825.1;GLB23599.1;	GFF28453.1;GFF34281.1;	XP_025485897.1;XP_025488872.1;XP_025491840.1;XP_025493340.1;XP_025496696.1;	XP_043123588.1;XP_043129927.1;	XP_026621324.1;XP_026624077.1;XP_026626272.1;XP_026628167.1;XP_026630712.1;	KAE8157280.1;KAE8157310.1;KAE8159380.1;KAE8162890.1;KAE8163269.1;KAE8164925.1;	KAJ5251576.1;KAJ5252957.1;
OG0000072(110 genes,32 taxa):	scaffold2.t945;scaffold4.t323;scaffold5.t58;	PLB47798.1;PLB51336.1;PLB52593.1;	KAG2412805.1;KAG2415809.1;KAG2417956.1;KAG2419404.1;KAG2421747.1;	QMW26615.1;QMW27200.1;QMW27400.1;QMW30304.1;	GKZ45360.1;GKZ48687.1;GKZ49048.1;	CEL00429.1;CEL00663.1;CEL02245.1;CEL04967.1;CEL09344.1;	PLB35412.1;PLB37260.1;	OOF93114.1;OOF97593.1;	KAF7176100.1;KAF7178919.1;KAF7180227.1;KAF7181106.1;	EAW15457.1;EAW20821.1;EAW21014.1;EAW24480.1;	KAF4227789.1;KAF4232712.1;KAF4239908.1;	EAL84808.1;EAL86151.2;EAL92052.1;	KAF7113799.1;KAF7128793.1;KAF7139666.1;	RAH82177.1;	GFF25965.1;GFF32851.1;GFF43422.1;GFF43698.1;	BCS11778.1;BCS14412.1;BCS14956.1;	KAH8426644.1;KAH8429331.1;	CBF73678.1;CBF78734.1;CBF86706.1;CBF86922.1;CBF89309.1;	GLA12247.1;GLA14522.1;GLA14610.1;	PKX90448.1;PKX93955.1;PKX96183.1;PKX96432.1;	KAB8204150.1;KAB8204301.1;KAB8208882.1;KAB8209023.1;KAB8210133.1;	GIJ82129.1;GIJ85145.1;GIJ90265.1;GIJ91756.1;	XP_040699415.1;XP_040701911.1;XP_040708545.1;	KAA8642877.1;KAA8645446.1;KAA8648043.1;KAA8648085.1;KAA8652924.1;	RHZ43605.1;RHZ45560.1;RHZ56274.1;RHZ64965.1;RHZ67328.1;	GLB19320.1;GLB20468.1;GLB21625.1;	GFF28287.1;GFF36562.1;GFF36892.1;GFF53275.1;GFF60338.1;	XP_025485931.1;XP_025493435.1;	XP_043124052.1;XP_043127513.1;XP_043127593.1;XP_043129340.1;	XP_026620753.1;XP_026630954.1;	KAE8156086.1;KAE8156930.1;KAE8163796.1;KAE8164273.1;KAE8166423.1;	KAJ5236502.1;
OG0000073(110 genes,26 taxa):	scaffold2.t1212;scaffold2.t1274;scaffold2.t88;scaffold3.t351;scaffold3.t692;scaffold5.t206;scaffold6.t1040;scaffold8.t332;	PLB44451.1;PLB44995.1;PLB45493.1;PLB49785.1;PLB51183.1;PLB52255.1;PLB52320.1;PLB53494.1;	KAG2416588.1;KAG2417743.1;KAG2417837.1;KAG2417987.1;KAG2421551.1;	QMW25860.1;QMW25983.1;QMW30048.1;QMW31780.1;QMW35478.1;QMW35930.1;QMW36753.1;		CEL01322.1;CEL02139.1;CEL03971.1;CEL05609.1;CEL05610.1;CEL10186.1;CEL11714.1;	PLB34729.1;PLB35164.1;PLB36391.1;PLB37601.1;PLB37939.1;PLB38266.1;PLB38293.1;PLB38614.1;	OOF93839.1;OOF94046.1;OOF94116.1;OOF99385.1;	KAF7183606.1;KAF7184775.1;				KAF7113944.1;	RAH78622.1;RAH78831.1;RAH81156.1;		BCS07709.1;BCS10717.1;BCS10718.1;	KAH8424392.1;KAH8428487.1;KAH8429507.1;KAH8429651.1;KAH8429848.1;KAH8430952.1;	CBF76225.1;CBF82947.1;CBF83182.1;	GLA14424.1;GLA14425.1;GLA17460.1;		KAB8198917.1;KAB8202180.1;KAB8202251.1;KAB8204567.1;KAB8205105.1;KAB8207648.1;KAB8212525.1;	GIJ88105.1;	XP_040695836.1;XP_040697386.1;XP_040698024.1;XP_040699284.1;XP_040699355.1;XP_040699356.1;XP_040699606.1;XP_040699877.1;XP_040700961.1;XP_040704109.1;XP_040706293.1;	KAA8652739.1;	RHZ60722.1;	GLB14643.1;GLB20877.1;	GFF59088.1;	XP_025487011.1;XP_025491430.1;	XP_043125101.1;XP_043125102.1;	XP_026620531.1;XP_026625353.1;	KAE8157642.1;KAE8162407.1;KAE8164832.1;KAE8165629.1;KAE8166593.1;	KAJ5228155.1;KAJ5229944.1;KAJ5235902.1;KAJ5244316.1;KAJ5245073.1;KAJ5245074.1;KAJ5251753.1;
OG0000074(109 genes,32 taxa):	scaffold1.t1749;scaffold1.t995;scaffold2.t1908;scaffold2.t1983;scaffold5.t220;	PLB51166.1;PLB51496.1;PLB51569.1;PLB54041.1;PLB54861.1;	KAG2412488.1;KAG2416313.1;KAG2419393.1;KAG2420351.1;	QMW31886.1;QMW36286.1;	GKZ41513.1;GKZ42334.1;GKZ43567.1;GKZ46367.1;GKZ49884.1;	CEL03625.1;CEL04878.1;CEL10119.1;CEL11493.1;CEL11525.1;	PLB38566.1;PLB40402.1;	OOF92077.1;OOF93162.1;OOF97175.1;OOF98057.1;OOG00120.1;	KAF7175871.1;KAF7183551.1;	EAW15946.1;EAW17410.1;	KAF4226504.1;KAF4243353.1;	EAL91244.2;	KAF7117879.1;KAF7131129.1;	RAH76077.1;RAH79728.1;RAH80107.1;RAH80819.1;RAH81160.1;RAH84306.1;RAH87456.1;	GFF27700.1;GFF31334.1;	BCS07901.1;BCS08038.1;BCS11824.1;BCS12370.1;	KAH8428365.1;KAH8429171.1;KAH8429530.1;	CBF69509.1;CBF71799.1;CBF80820.1;CBF84141.1;CBF84517.1;CBF84542.1;	GLA12290.1;GLA13328.1;GLA15291.1;GLA19388.1;	PKX95652.1;PKX97676.1;	KAB8199751.1;KAB8206551.1;KAB8209283.1;	GIJ86308.1;GIJ89770.1;	XP_040697250.1;XP_040697274.1;XP_040703022.1;XP_040708505.1;XP_040708571.1;XP_040708586.1;	KAA8651092.1;	RHZ46515.1;RHZ51486.1;	GLB14825.1;GLB14977.1;GLB21582.1;GLB22712.1;	GFF35588.1;GFF38345.1;	XP_025487201.1;XP_025487636.1;XP_025489986.1;XP_025490247.1;XP_025491828.1;XP_025492083.1;XP_025495921.1;XP_025497285.1;	XP_043122914.1;XP_043130083.1;	XP_026622097.1;XP_026625899.1;XP_026626124.1;XP_026630900.1;	KAE8165146.1;KAE8168123.1;	KAJ5236198.1;KAJ5237117.1;KAJ5237748.1;
OG0000075(109 genes,32 taxa):	scaffold4.t440;	PLB47960.1;	KAG2413609.1;KAG2419186.1;KAG2420543.1;	QMW28810.1;QMW30014.1;QMW36665.1;	GKZ44954.1;GKZ47122.1;GKZ49923.1;GKZ50434.1;GKZ50435.1;GKZ50473.1;	CEL01437.1;CEL08688.1;	PLB34200.1;	OOF89848.1;OOF92679.1;OOF94074.1;OOF94144.1;OOF98462.1;OOF99676.1;OOG00386.1;	KAF7176892.1;KAF7178093.1;KAF7180664.1;	EAW16823.1;EAW18700.1;EAW22316.1;	KAF4227297.1;KAF4229989.1;KAF4237844.1;	EAL86374.1;EAL90874.1;EAL93422.1;	KAF7114211.1;KAF7118740.1;KAF7122525.1;	RAH77694.1;RAH78902.1;RAH81693.1;RAH81949.1;RAH84183.1;	GFF42156.1;GFF43059.1;GFF47337.1;	BCS08915.1;BCS09262.1;BCS11005.1;BCS13453.1;BCS16944.1;	KAH8424622.1;	CBF70637.1;CBF82989.1;	GLA13181.1;GLA13742.1;GLA13945.1;GLA18416.1;GLA19307.1;	PKX89275.1;PKX93783.1;PKX98932.1;	KAB8207733.1;KAB8209911.1;KAB8211485.1;	GIJ83486.1;GIJ86644.1;GIJ88778.1;	XP_040695880.1;XP_040698212.1;XP_040702299.1;XP_040708540.1;	KAA8645027.1;KAA8645152.1;KAA8650635.1;KAA8651933.1;	RHZ44478.1;RHZ47122.1;RHZ66739.1;	GLB15822.1;GLB18051.1;GLB19574.1;GLB21143.1;GLB23245.1;	GFF40788.1;GFF42647.1;GFF59144.1;	XP_025486993.1;XP_025488327.1;XP_025490515.1;XP_025493559.1;XP_025497087.1;	XP_043121780.1;XP_043128008.1;XP_043128634.1;	XP_026619771.1;XP_026621078.1;XP_026624257.1;XP_026624844.1;XP_026625556.1;XP_026628870.1;	KAE8157106.1;KAE8161675.1;KAE8167415.1;	KAJ5229862.1;KAJ5243922.1;KAJ5245724.1;KAJ5250873.1;
OG0000076(108 genes,31 taxa):	scaffold5.t1401;scaffold6.t341;	PLB48983.1;PLB49915.1;	KAG2415225.1;KAG2415609.1;KAG2415613.1;KAG2416027.1;	QMW36274.1;	GKZ42220.1;GKZ45462.1;GKZ46663.1;	CEL09629.1;CEL10505.1;CEN61352.1;	PLB37490.1;	OOF94510.1;OOF95009.1;OOG00573.1;OOG00617.1;	KAF7176356.1;KAF7177976.1;KAF7181219.1;KAF7181800.1;	EAW17800.1;EAW20384.1;EAW22733.1;EAW23637.1;EAW25560.1;	KAF4226856.1;KAF4234132.1;KAF4238150.1;KAF4238154.1;KAF4240475.1;KAF4241545.1;KAF4243533.1;	EAL84284.1;EAL86632.1;EAL90462.1;EAL91608.1;	KAF7114425.1;KAF7125537.1;KAF7128351.1;	RAH76913.1;RAH77779.1;RAH84263.1;RAH86929.1;	GFF42368.1;GFF50798.1;GFF51436.1;GFF52995.1;GFF53008.1;GFF55069.1;	BCS13054.1;BCS13100.1;BCS15728.1;	KAH8435128.1;	CBF84340.1;CBF87487.1;	GLA17602.1;GLA19825.1;GLA20438.1;	PKX88321.1;PKX88355.1;PKX88360.1;PKX89870.1;PKX89902.1;PKX91295.1;PKX97266.1;PKX97740.1;	KAB8206537.1;	GIJ84858.1;GIJ85924.1;GIJ86352.1;GIJ90364.1;GIJ90418.1;	XP_040696764.1;XP_040698273.1;XP_040706452.1;	KAA8645100.1;KAA8649534.1;KAA8652876.1;	RHZ52828.1;RHZ55738.1;RHZ57495.1;RHZ63633.1;RHZ65510.1;	GLB16424.1;GLB16463.1;GLB23690.1;	GFF34936.1;GFF49052.1;GFF51674.1;GFF60234.1;GFF60591.1;GFF61579.1;	XP_025486970.1;XP_025489443.1;XP_025491153.1;XP_025494843.1;	XP_043122862.1;XP_043123292.1;XP_043125172.1;XP_043130327.1;	XP_026628072.1;XP_026631381.1;XP_026631424.1;	KAE8166819.1;
OG0000077(108 genes,30 taxa):	scaffold1.t1751;scaffold4.t111;scaffold5.t93;	PLB47569.1;PLB51300.1;PLB54039.1;	KAG2416270.1;KAG2419203.1;KAG2420414.1;	QMW24812.1;QMW36304.1;	GKZ42331.1;GKZ43566.1;GKZ45363.1;GKZ45966.1;GKZ49312.1;GKZ49385.1;GKZ50269.1;GKZ50794.1;GKZ51546.1;	CEL06551.1;CEL09729.1;	PLB34160.1;PLB36637.1;PLB37868.1;PLB42592.1;	OOF90367.1;OOF90727.1;OOF96743.1;OOG00592.1;	KAF7176494.1;	EAW17296.1;EAW24704.1;	KAF4234165.1;KAF4242775.1;	EAL89346.1;		RAH76078.1;RAH79472.1;RAH80005.1;RAH86984.1;RAH87406.1;	GFF39926.1;GFF56123.1;	BCS07898.1;BCS13078.1;BCS14352.1;BCS14922.1;BCS16112.1;	KAH8423781.1;KAH8424971.1;KAH8429153.1;KAH8432817.1;KAH8433918.1;	CBF71547.1;CBF81976.1;CBF82396.1;	GLA15294.1;GLA16480.1;GLA19641.1;GLA19847.1;GLA20401.1;GLA20570.1;GLA21469.1;	PKX97829.1;	KAB8203458.1;KAB8205459.1;KAB8206573.1;KAB8207131.1;KAB8209241.1;KAB8209242.1;KAB8210219.1;	GIJ81582.1;	XP_040697961.1;XP_040698249.1;XP_040701045.1;XP_040701145.1;XP_040709123.1;	KAA8646581.1;KAA8648088.1;KAA8650685.1;	RHZ57677.1;	GLB14822.1;GLB16443.1;GLB17396.1;GLB19358.1;GLB20439.1;GLB23075.1;	GFF52333.1;	XP_025485764.1;XP_025486099.1;XP_025489394.1;XP_025490291.1;XP_025491827.1;XP_025493938.1;XP_025495927.1;		XP_026620783.1;XP_026621027.1;XP_026625896.1;XP_026627876.1;XP_026628405.1;XP_026629484.1;XP_026631403.1;	KAE8162655.1;KAE8164099.1;KAE8166032.1;KAE8168141.1;	KAJ5230408.1;KAJ5237132.1;
OG0000078(108 genes,32 taxa):	scaffold2.t218;scaffold7.t1035;scaffold8.t298;	PLB45033.1;PLB47429.1;PLB49301.1;PLB53357.1;PLB55537.1;	KAG2411947.1;KAG2420305.1;	QMW27988.1;QMW29807.1;QMW36731.1;	GKZ43922.1;GKZ45729.1;GKZ46169.1;GKZ51244.1;	CEL01267.1;CEL01853.1;CEL03635.1;CEL03636.1;CEN62700.1;	PLB39031.1;	OOF93534.1;OOF94909.1;OOF98554.1;OOF99256.1;	KAF7176402.1;KAF7176877.1;	EAW15598.1;EAW17486.1;EAW17521.1;EAW19514.1;	KAF4229491.1;KAF4237856.1;KAF4244242.1;	EAL85734.1;EAL86982.1;EAL93436.2;	KAF7118658.1;KAF7125887.1;	RAH76584.1;RAH80557.1;RAH81449.1;RAH84676.1;	GFF32401.1;GFF47383.1;GFF54022.1;	BCS06645.1;BCS07761.1;BCS14497.1;BCS16409.1;	KAH8424265.1;KAH8431505.1;KAH8433974.1;	CBF71792.1;CBF78056.1;CBF87985.1;	GLA12446.1;GLA12693.1;GLA15430.1;GLA18870.1;GLA21402.1;	PKX90753.1;PKX98945.1;	KAB8199103.1;KAB8205198.1;KAB8205893.1;KAB8207663.1;KAB8207935.1;	GIJ88796.1;GIJ90130.1;GIJ91459.1;	XP_040706833.1;	KAA8643378.1;KAA8643736.1;KAA8643737.1;KAA8646803.1;KAA8648499.1;KAA8649354.1;	RHZ47425.1;RHZ55064.1;	GLB13632.1;GLB14693.1;GLB17695.1;GLB17940.1;GLB20575.1;	GFF32092.1;GFF40825.1;	XP_025488787.1;XP_025490722.1;XP_025492188.1;XP_025496878.1;	XP_043121767.1;XP_043127222.1;XP_043129471.1;	XP_026621493.1;XP_026622707.1;XP_026624448.1;XP_026629326.1;	KAE8156158.1;KAE8156857.1;KAE8159355.1;KAE8163711.1;KAE8167349.1;KAE8168569.1;	KAJ5236917.1;KAJ5249906.1;
OG0000079(107 genes,31 taxa):	scaffold5.t693;scaffold7.t101;	PLB46434.1;PLB50664.1;	KAG2420203.1;KAG2421210.1;	QMW29018.1;QMW29216.1;	GKZ40813.1;GKZ44024.1;GKZ44825.1;GKZ45272.1;GKZ47065.1;	CEL09815.1;CEN62944.1;		OOF90609.1;OOF95315.1;OOF95567.1;OOF96416.1;OOF96898.1;OOF97278.1;OOF99539.1;	KAF7178979.1;KAF7182844.1;	EAW19942.1;EAW22138.1;EAW24760.1;	KAF4225814.1;KAF4232950.1;KAF4242936.1;	EAL84971.1;EAL89402.1;EAL91052.1;	KAF7121778.1;KAF7125670.1;KAF7131142.1;	RAH77735.1;RAH79261.1;RAH81181.1;RAH81233.1;RAH81407.1;RAH83259.1;RAH84238.1;RAH84275.1;RAH86670.1;	GFF32014.1;GFF37822.1;GFF39770.1;	BCS06061.1;BCS07677.1;BCS08783.1;BCS13649.1;BCS15289.1;BCS17128.1;	KAH8422343.1;KAH8429933.1;	CBF77661.1;CBF80314.1;	GLA16041.1;GLA18519.1;GLA18771.1;GLA20152.1;GLA20410.1;GLA21247.1;GLA21321.1;	PKX90161.1;PKX92392.1;PKX93598.1;	KAB8208123.1;KAB8208459.1;	GIJ81694.1;GIJ83315.1;GIJ90903.1;	XP_040702468.1;	KAA8651233.1;	RHZ46627.1;RHZ54237.1;RHZ59274.1;	GLB13056.1;GLB14609.1;GLB15689.1;GLB18998.1;GLB19763.1;GLB23066.1;	GFF31389.1;GFF34133.1;GFF53627.1;	XP_025491198.1;XP_025492728.1;XP_025494721.1;XP_025494830.1;XP_025495481.1;XP_025495854.1;XP_025495902.1;XP_025496318.1;	XP_043126178.1;XP_043128184.1;XP_043129897.1;	XP_026621036.1;XP_026623207.1;XP_026623285.1;XP_026623743.1;XP_026626328.1;XP_026630768.1;	KAE8162266.1;KAE8164437.1;	KAJ5229422.1;
OG0000080(107 genes,32 taxa):	scaffold1.t1671;scaffold1.t1690;scaffold1.t2135;scaffold2.t1314;scaffold4.t183;	PLB47644.1;PLB52212.1;PLB53614.1;PLB54107.1;PLB54127.1;	KAG2411644.1;KAG2412984.1;KAG2416203.1;	QMW31113.1;QMW32235.1;QMW36528.1;	GKZ43613.1;GKZ44981.1;GKZ47632.1;GKZ48046.1;	CEL00475.1;CEL02022.1;CEN60690.1;	PLB33718.1;PLB34931.1;PLB35330.1;PLB41806.1;	OOF90664.1;OOF92701.1;OOF93917.1;OOF96841.1;	KAF7177993.1;KAF7183235.1;KAF7184185.1;	EAW17815.1;EAW24499.1;	KAF4227774.1;KAF4233978.1;KAF4244253.1;	EAL86169.1;EAL91624.1;	KAF7131104.1;	RAH76595.1;RAH80102.1;RAH80365.1;RAH85407.1;RAH87341.1;	GFF26015.1;GFF42403.1;	BCS05746.1;BCS11024.1;BCS14817.1;BCS17085.1;	KAH8423469.1;KAH8430246.1;KAH8430863.1;KAH8432727.1;KAH8433274.1;KAH8433275.1;KAH8433276.1;KAH8433277.1;	CBF73850.1;CBF74667.1;CBF80089.1;	GLA13965.1;GLA18074.1;GLA19458.1;GLA20364.1;	PKX96411.1;PKX97247.1;	KAB8203447.1;KAB8205162.1;KAB8209607.1;	GIJ84619.1;GIJ85124.1;GIJ85903.1;GIJ92097.1;	XP_040697589.1;XP_040698701.1;XP_040700322.1;XP_040700531.1;XP_040702109.1;	KAA8642031.1;KAA8642818.1;	RHZ49183.1;	GLB12754.1;GLB19464.1;GLB21163.1;GLB23114.1;	GFF30182.1;GFF34531.1;GFF51317.1;	XP_025489224.1;XP_025490712.1;XP_025491333.1;XP_025491788.1;	XP_043123316.1;XP_043124071.1;	XP_026621667.1;XP_026622249.1;XP_026625583.1;	KAE8161391.1;KAE8167301.1;KAE8167578.1;	KAJ5236542.1;KAJ5237060.1;KAJ5250785.1;
OG0000081(107 genes,31 taxa):	scaffold4.t810;	PLB47583.1;PLB47857.1;PLB48415.1;PLB49105.1;	KAG2420519.1;	QMW27373.1;QMW31761.1;	GKZ48372.1;GKZ51879.1;GKZ52032.1;	CEL01152.1;CEL06351.1;CEN60620.1;	PLB35372.1;PLB40065.1;PLB41263.1;	OOF90629.1;OOF92885.1;OOF92886.1;OOF96480.1;OOG00382.1;OOG01114.1;		EAW17418.1;	KAF4226506.1;KAF4226513.1;KAF4229886.1;KAF4243662.1;	EAL86499.2;EAL86713.1;	KAF7114985.1;KAF7125469.1;KAF7131127.1;	RAH76951.1;RAH76956.1;RAH80210.1;RAH84377.1;RAH84643.1;RAH85207.1;	GFF25807.1;	BCS07947.1;BCS12055.1;BCS12422.1;BCS12437.1;	KAH8430561.1;KAH8431039.1;	CBF73627.1;CBF73786.1;	GLA13263.1;GLA13277.1;GLA15238.1;GLA17685.1;	PKX90606.1;PKX96498.1;PKX97673.1;	KAB8208675.1;KAB8209055.1;KAB8209310.1;KAB8211824.1;	GIJ91266.1;	XP_040695840.1;XP_040700407.1;XP_040705179.1;XP_040706515.1;XP_040706780.1;XP_040708608.1;	KAA8641532.1;KAA8642915.1;KAA8648427.1;	RHZ46513.1;RHZ50305.1;	GLB22645.1;GLB22658.1;	GFF38354.1;	XP_025485521.1;XP_025485526.1;XP_025485578.1;XP_025485580.1;XP_025485991.1;XP_025486849.1;XP_025487226.1;XP_025487452.1;XP_025489282.1;XP_025491365.1;XP_025494880.1;XP_025496918.1;	XP_043122915.1;XP_043125223.1;XP_043127058.1;	XP_026619313.1;XP_026619362.1;XP_026619381.1;XP_026619737.1;XP_026619825.1;XP_026619830.1;XP_026619993.1;XP_026620223.1;XP_026622145.1;XP_026625945.1;	KAE8166452.1;KAE8166622.1;KAE8166758.1;	KAJ5235931.1;KAJ5236097.1;KAJ5244749.1;KAJ5244798.1;KAJ5245183.1;
OG0000082(106 genes,32 taxa):	scaffold2.t1857;scaffold2.t2038;scaffold4.t198;scaffold4.t30;	PLB47487.1;PLB47659.1;PLB51436.1;PLB51627.1;	KAG2416250.1;KAG2416993.1;KAG2417646.1;KAG2420489.1;KAG2420627.1;	QMW25243.1;QMW30429.1;QMW30528.1;QMW30647.1;QMW30826.1;QMW35042.1;	GKZ46054.1;GKZ48616.1;GKZ51201.1;	CEL02191.1;CEL04861.1;CEL06067.1;CEL06849.1;CEN59430.1;	PLB34893.1;PLB36234.1;PLB36245.1;PLB37363.1;PLB38191.1;	OOF91371.1;OOF99273.1;	KAF7175257.1;KAF7180570.1;KAF7184598.1;	EAW15385.1;EAW18036.1;	KAF4239428.1;KAF4243849.1;	EAL91847.1;	KAF7121636.1;KAF7122866.1;	RAH79249.1;RAH84236.1;RAH86262.1;RAH86826.1;	GFF33788.1;GFF54661.1;	BCS11486.1;BCS15825.1;	KAH8424885.1;KAH8425059.1;KAH8429038.1;KAH8429229.1;KAH8429295.1;	CBF74601.1;CBF76052.1;CBF80119.1;CBF81938.1;CBF90348.1;	GLA12613.1;GLA16146.1;GLA17683.1;GLA20993.1;	PKX97002.1;	KAB8203788.1;KAB8206362.1;KAB8210769.1;KAB8210899.1;KAB8211044.1;KAB8211148.1;	GIJ85672.1;GIJ86453.1;GIJ89504.1;GIJ90597.1;	XP_040696335.1;XP_040699383.1;XP_040699432.1;XP_040701215.1;XP_040702146.1;XP_040703887.1;XP_040705022.1;	KAA8645396.1;KAA8646793.1;	RHZ52624.1;RHZ63447.1;	GLB17132.1;GLB21903.1;	GFF28567.1;	XP_025491208.1;XP_025494723.1;	XP_043122798.1;XP_043123555.1;	XP_026620221.1;XP_026629406.1;XP_026629772.1;XP_026631274.1;	KAE8161941.1;KAE8162617.1;KAE8162869.1;KAE8165057.1;KAE8168032.1;	KAJ5245078.1;KAJ5249982.1;
OG0000083(104 genes,30 taxa):		PLB55747.1;	KAG2411504.1;KAG2413136.1;KAG2414858.1;KAG2417796.1;KAG2418536.1;KAG2418538.1;KAG2418554.1;	QMW25893.1;QMW35948.1;	GKZ40789.1;GKZ44012.1;GKZ48330.1;	CEL03902.1;CEL09818.1;	PLB35226.1;PLB35374.1;PLB36944.1;PLB41319.1;PLB41965.1;		KAF7176490.1;KAF7179604.1;KAF7181242.1;KAF7184176.1;	EAW16449.1;EAW16976.1;EAW20567.1;EAW24710.1;	KAF4225936.1;KAF4228490.1;KAF4228491.1;KAF4228568.1;KAF4242771.1;KAF4245586.1;	EAL86500.1;EAL89046.1;EAL89351.1;EAL92213.1;	KAF7115857.1;KAF7136672.1;	RAH79918.1;RAH80474.1;RAH80860.1;	GFF39911.1;GFF49299.1;	BCS06037.1;BCS08772.1;BCS11955.1;	KAH8429072.1;	CBF80539.1;CBF87235.1;	GLA13161.1;GLA17089.1;GLA21497.1;	PKX89071.1;PKX89304.1;PKX89955.1;PKX92327.1;	KAB8200855.1;KAB8203114.1;KAB8207612.1;KAB8212094.1;	GIJ81577.1;GIJ83209.1;GIJ83244.1;GIJ83251.1;GIJ86599.1;	XP_040697453.1;XP_040699279.1;XP_040705514.1;XP_040709165.1;	KAA8644653.1;KAA8645207.1;KAA8647927.1;KAA8648054.1;KAA8649516.1;KAA8649518.1;KAA8649520.1;KAA8649561.1;KAA8649574.1;KAA8649582.1;KAA8649924.1;KAA8650344.1;KAA8650858.1;KAA8652099.1;	RHZ49217.1;	GLB13030.1;GLB15898.1;	GFF52313.1;GFF52317.1;GFF52679.1;GFF56991.1;GFF57193.1;	XP_025486397.1;XP_025488878.1;XP_025496282.1;	XP_043126104.1;XP_043126989.1;	XP_026626303.1;	KAE8157281.1;KAE8165931.1;	KAJ5229208.1;KAJ5245483.1;KAJ5251089.1;
OG0000084(103 genes,31 taxa):	scaffold2.t1979;scaffold2.t1980;scaffold3.t1348;	PLB46184.1;PLB51499.1;	KAG2414703.1;KAG2421294.1;KAG2421295.1;	QMW27199.1;QMW32026.1;QMW32027.1;QMW32439.1;QMW35949.1;	GKZ41677.1;GKZ43509.1;GKZ43510.1;GKZ45913.1;GKZ46268.1;GKZ51654.1;	CEN59744.1;CEN60549.1;	PLB37499.1;	OOF89896.1;OOF93342.1;OOF93958.1;OOF94965.1;OOF97506.1;	KAF7177261.1;KAF7180815.1;	EAW17016.1;EAW25721.1;	KAF4226260.1;KAF4230968.1;KAF4243118.1;	EAL84395.2;EAL86203.1;		RAH75894.1;RAH75929.1;RAH77766.1;RAH80469.1;RAH87268.1;	GFF23721.1;GFF26119.1;GFF41113.1;	BCS05710.1;BCS05711.1;BCS07573.1;BCS12113.1;BCS14713.1;BCS15612.1;	KAH8423765.1;KAH8429167.1;KAH8429168.1;	CBF73471.1;CBF82386.1;CBF82387.1;CBF89307.1;	GLA14471.1;GLA16996.1;GLA16997.1;GLA17825.1;GLA19189.1;GLA21569.1;	PKX88916.1;PKX93956.1;	KAB8200844.1;KAB8204149.1;KAB8204790.1;KAB8207611.1;KAB8207830.1;	GIJ83091.1;GIJ84610.1;GIJ85074.1;	XP_040697940.1;XP_040706779.1;	KAA8642441.1;KAA8646873.1;KAA8650680.1;KAA8652921.1;	RHZ43606.1;	GLB12716.1;GLB12717.1;GLB14513.1;GLB20779.1;	GFF34651.1;GFF54220.1;	XP_025488776.1;XP_025488874.1;XP_025491165.1;	XP_043122713.1;XP_043122714.1;XP_043124119.1;XP_043126904.1;XP_043127598.1;	XP_026620616.1;XP_026621572.1;XP_026622000.1;XP_026624075.1;XP_026631818.1;	KAE8156085.1;KAE8164750.1;KAE8168414.1;	KAJ5245638.1;
OG0000085(103 genes,27 taxa):		PLB46332.1;PLB47851.1;PLB47852.1;PLB47853.1;PLB49072.1;PLB49073.1;	KAG2411913.1;	QMW34993.1;	GKZ47418.1;GKZ51891.1;	CEL00927.1;CEL01150.1;CEL08101.1;CEL09838.1;CEL11487.1;	PLB37661.1;		KAF7184219.1;	EAW17037.1;EAW20704.1;	KAF4225808.1;KAF4225958.1;KAF4227820.1;KAF4231151.1;	EAL86750.1;EAL88779.1;EAL88866.1;EAL89354.1;	KAF7122872.1;KAF7131112.1;KAF7134153.1;KAF7139690.1;	RAH76689.1;		BCS09228.1;	KAH8430984.1;KAH8431665.1;KAH8431666.1;KAH8431672.1;KAH8431688.1;KAH8432441.1;KAH8432442.1;KAH8432443.1;	CBF75918.1;	GLA18165.1;GLA21729.1;GLA21745.1;	PKX88868.1;PKX88869.1;PKX91139.1;PKX91173.1;PKX93533.1;PKX95974.1;PKX96292.1;PKX99523.1;		GIJ84924.1;GIJ89518.1;GIJ91761.1;	XP_040695811.1;XP_040695831.1;XP_040695866.1;XP_040700563.1;	KAA8641431.1;KAA8641792.1;KAA8641948.1;KAA8642595.1;KAA8642635.1;KAA8645228.1;KAA8646757.1;KAA8647939.1;KAA8648108.1;KAA8649433.1;KAA8651063.1;KAA8651306.1;KAA8652735.1;	RHZ43148.1;RHZ43220.1;RHZ45341.1;RHZ46120.1;RHZ58146.1;		GFF58750.1;GFF58753.1;GFF59786.1;GFF61247.1;GFF61290.1;	XP_025485999.1;XP_025486528.1;	XP_043121197.1;	XP_026619402.1;XP_026619443.1;XP_026620097.1;XP_026620589.1;XP_026621715.1;XP_026623853.1;XP_026629823.1;	KAE8159230.1;KAE8162198.1;KAE8162351.1;KAE8162680.1;KAE8168404.1;	KAJ5238263.1;KAJ5238264.1;KAJ5243948.1;KAJ5244496.1;KAJ5253129.1;
OG0000086(103 genes,24 taxa):		PLB48771.1;	KAG2421582.1;	QMW31578.1;QMW31579.1;	GKZ51019.1;GKZ51559.1;GKZ51560.1;GKZ51571.1;GKZ52042.1;	CEL05837.1;CEL06349.1;CEL07085.1;CEL08106.1;CEL11765.1;CEL11869.1;CEL11934.1;CEL11936.1;CEL11960.1;CEL11961.1;CEL11989.1;CEL11990.1;CEL12042.1;			KAF7177433.1;KAF7182855.1;	EAW20659.1;	KAF4225887.1;KAF4225888.1;KAF4226043.1;KAF4227562.1;KAF4230620.1;KAF4245030.1;	EAL85394.1;	KAF7128716.1;KAF7137083.1;	RAH80883.1;RAH87599.1;			KAH8424214.1;KAH8425535.1;KAH8430110.1;KAH8430111.1;KAH8430134.1;KAH8430135.1;KAH8430168.1;KAH8430231.1;KAH8430232.1;KAH8431002.1;KAH8431446.1;KAH8431681.1;KAH8432439.1;KAH8434448.1;	CBF87230.1;	GLA21685.1;GLA21856.1;GLA21866.1;GLA21868.1;	PKX91417.1;		GIJ84950.1;GIJ86975.1;GIJ86976.1;GIJ92737.1;GIJ92765.1;	XP_040695647.1;XP_040695945.1;XP_040696136.1;XP_040706498.1;	KAA8641410.1;KAA8641614.1;KAA8642358.1;KAA8642588.1;KAA8644947.1;KAA8645059.1;KAA8647901.1;KAA8647902.1;KAA8649656.1;KAA8649657.1;KAA8652779.1;KAA8652852.1;	RHZ48749.1;		GFF44620.1;GFF57643.1;GFF62035.1;GFF63742.1;	XP_025485518.1;XP_025485519.1;XP_025485613.1;XP_025485812.1;XP_025486195.1;XP_025490788.1;XP_025490789.1;		XP_026619134.1;XP_026619147.1;XP_026619967.1;XP_026620012.1;XP_026620319.1;XP_026620562.1;XP_026623864.1;XP_026628906.1;	KAE8155385.1;KAE8155652.1;KAE8156472.1;KAE8159239.1;	KAJ5227658.1;KAJ5230960.1;
OG0000087(102 genes,32 taxa):	scaffold6.t342;scaffold7.t57;scaffold8.t103;	PLB45238.1;PLB46391.1;PLB48985.1;	KAG2411999.1;	QMW26036.1;QMW32324.1;QMW34659.1;QMW35470.1;	GKZ43099.1;GKZ44445.1;GKZ44768.1;GKZ47063.1;GKZ50814.1;	CEL01070.1;CEL05877.1;CEL06145.1;	PLB39301.1;PLB41530.1;	OOF92471.1;OOF95566.1;OOF95902.1;	KAF7174748.1;KAF7182584.1;KAF7182849.1;KAF7183781.1;	EAW18497.1;EAW23515.1;EAW24769.1;	KAF4226418.1;KAF4232410.1;KAF4241427.1;	EAL87948.1;EAL89410.1;EAL93187.1;	KAF7117411.1;KAF7118528.1;KAF7131089.1;KAF7134151.1;	RAH77736.1;RAH82556.1;RAH86717.1;	GFF34315.1;GFF35469.1;GFF39754.1;	BCS07679.1;BCS08280.1;BCS08512.1;BCS14260.1;	KAH8422295.1;KAH8431901.1;	CBF70261.1;CBF89382.1;CBF89705.1;	GLA14819.1;GLA14943.1;GLA18517.1;GLA20245.1;	PKX89746.1;PKX92402.1;PKX98714.1;	KAB8202098.1;KAB8204558.1;KAB8207958.1;KAB8212469.1;	GIJ81703.1;GIJ84720.1;GIJ88569.1;GIJ89484.1;	XP_040702559.1;XP_040706058.1;XP_040706273.1;XP_040706630.1;	KAA8651192.1;	RHZ46621.1;RHZ61509.1;RHZ65656.1;	GLB14611.1;GLB15207.1;GLB15432.1;GLB20345.1;	GFF32490.1;GFF53667.1;	XP_025487753.1;XP_025491197.1;XP_025495526.1;	XP_043121097.1;XP_043121992.1;XP_043125304.1;XP_043126188.1;XP_043126189.1;	XP_026623741.1;XP_026628510.1;XP_026630222.1;	KAE8157583.1;KAE8165574.1;KAE8168594.1;	KAJ5229272.1;KAJ5230768.1;KAJ5243624.1;
OG0000088(102 genes,31 taxa):	scaffold1.t1915;scaffold1.t670;scaffold3.t1274;scaffold4.t1419;scaffold6.t916;scaffold7.t87;	PLB43608.1;PLB46112.1;PLB46422.1;PLB49644.1;PLB53851.1;	KAG2413105.1;KAG2419761.1;KAG2421225.1;KAG2421349.1;	QMW28338.1;QMW28849.1;QMW33900.1;QMW34180.1;QMW36250.1;QMW36390.1;	GKZ43627.1;GKZ47317.1;GKZ50337.1;GKZ50512.1;	CEL02224.1;CEL05734.1;CEL10038.1;	PLB37643.1;	OOF92065.1;OOF96856.1;OOF98832.1;	KAF7179361.1;KAF7179598.1;	EAW17166.1;EAW19900.1;EAW25740.1;	KAF4228546.1;KAF4242981.1;	EAL85004.1;	KAF7122281.1;	RAH77225.1;RAH79221.1;RAH84628.1;	GFF37938.1;GFF37948.1;GFF41962.1;	BCS10480.1;BCS12363.1;BCS12849.1;BCS14805.1;	KAH8422329.1;KAH8428038.1;KAH8431109.1;KAH8432835.1;	CBF73897.1;CBF84315.1;	GLA10678.1;GLA10957.1;GLA13336.1;GLA18088.1;GLA19257.1;	PKX90123.1;	KAB8200028.1;KAB8200690.1;KAB8207122.1;KAB8207288.1;KAB8211443.1;	GIJ90552.1;GIJ92496.1;		KAA8649572.1;	RHZ50600.1;RHZ50991.1;RHZ54412.1;	GLB18450.1;GLB19477.1;GLB22722.1;	GFF42026.1;GFF57468.1;GFF61022.1;GFF62088.1;GFF62462.1;GFF62466.1;	XP_025491229.1;XP_025492616.1;XP_025493776.1;XP_025495471.1;XP_025496933.1;	XP_043130877.1;	XP_026622074.1;XP_026622107.1;XP_026622235.1;XP_026627226.1;XP_026632692.1;	KAE8157551.1;KAE8160842.1;KAE8163487.1;KAE8165803.1;KAE8168246.1;	KAJ5244375.1;KAJ5245462.1;KAJ5251938.1;
OG0000089(101 genes,30 taxa):	scaffold1.t1099;scaffold3.t1379;scaffold7.t354;	PLB46217.1;PLB46697.1;PLB54745.1;	KAG2414577.1;KAG2416103.1;	QMW31115.1;QMW34753.1;	GKZ41479.1;GKZ41480.1;GKZ43723.1;GKZ46177.1;GKZ48239.1;GKZ49704.1;GKZ50678.1;GKZ51950.1;	CEL06564.1;	PLB42129.1;	OOF98681.1;OOF98683.1;	KAF7176341.1;KAF7177796.1;KAF7179998.1;KAF7182337.1;KAF7183978.1;	EAW20261.1;	KAF4227742.1;KAF4241465.1;KAF4242088.1;KAF4242127.1;		KAF7118424.1;	RAH75887.1;RAH76708.1;RAH79245.1;RAH81748.1;RAH86792.1;	GFF48647.1;GFF48651.1;	BCS06633.1;BCS06634.1;BCS07910.1;BCS10711.1;BCS14440.1;BCS16342.1;	KAH8422619.1;KAH8423969.1;KAH8429965.1;KAH8432048.1;		GLA11331.1;GLA14539.1;GLA17454.1;GLA18826.1;GLA21409.1;	PKX88190.1;PKX88404.1;PKX88417.1;PKX99683.1;	KAB8200189.1;KAB8203979.1;KAB8209605.1;	GIJ83188.1;GIJ86750.1;GIJ88196.1;	XP_040696488.1;XP_040697982.1;XP_040700220.1;	KAA8643970.1;KAA8644636.1;KAA8645746.1;KAA8649480.1;KAA8651296.1;	RHZ44088.1;RHZ55554.1;RHZ63242.1;RHZ63432.1;	GLB13623.1;GLB14829.1;GLB17622.1;GLB20520.1;GLB20871.1;	GFF43429.1;GFF48367.1;GFF53836.1;GFF60321.1;	XP_025488234.1;XP_025488773.1;XP_025491212.1;	XP_043121103.1;XP_043121104.1;XP_043129288.1;XP_043130710.1;	XP_026622700.1;XP_026623322.1;XP_026625347.1;XP_026626885.1;	KAE8163405.1;KAE8167844.1;	KAJ5229104.1;KAJ5245316.1;
OG0000090(101 genes,30 taxa):	scaffold4.t122;scaffold4.t214;scaffold5.t365;scaffold7.t265;	PLB46601.1;PLB47581.1;PLB47619.1;PLB47678.1;PLB51017.1;	KAG2414491.1;KAG2417484.1;KAG2419395.1;	QMW24896.1;QMW25466.1;QMW36546.1;	GKZ43618.1;GKZ45196.1;GKZ47338.1;GKZ50419.1;GKZ50657.1;GKZ50658.1;GKZ51160.1;	CEL02873.1;CEL05518.1;CEL10059.1;CEN59833.1;		OOF90914.1;OOF92042.1;OOF96846.1;OOF97626.1;OOF98237.1;	KAF7176371.1;KAF7182643.1;KAF7183032.1;		KAF4226581.1;KAF4243002.1;KAF4243840.1;	EAL86781.1;	KAF7114982.1;KAF7117636.1;KAF7125587.1;KAF7133983.1;	RAH76500.1;RAH79193.1;	GFF39375.1;GFF53615.1;GFF54831.1;	BCS12341.1;BCS14814.1;BCS15910.1;BCS16956.1;	KAH8422517.1;KAH8424905.1;KAH8424936.1;KAH8429666.1;KAH8433778.1;	CBF77158.1;CBF85192.1;	GLA13063.1;GLA13357.1;GLA18079.1;GLA18401.1;	PKX88347.1;PKX88370.1;PKX88875.1;PKX91166.1;	KAB8203469.1;KAB8206149.1;KAB8207234.1;	GIJ88139.1;GIJ89296.1;GIJ89297.1;GIJ90537.1;GIJ91410.1;GIJ92129.1;	XP_040700709.1;XP_040708377.1;	KAA8648326.1;KAA8650832.1;	RHZ52834.1;RHZ62451.1;	GLB17215.1;GLB19467.1;GLB22744.1;GLB23236.1;	GFF42065.1;GFF59917.1;	XP_025487041.1;XP_025493475.1;	XP_043123546.1;XP_043130437.1;	XP_026621884.1;XP_026622068.1;XP_026622244.1;XP_026628957.1;XP_026629678.1;	KAE8159545.1;KAE8167560.1;KAE8167860.1;KAE8167861.1;	KAJ5244382.1;
OG0000091(101 genes,32 taxa):	scaffold1.t2033;scaffold1.t378;scaffold3.t1384;scaffold3.t5;scaffold4.t250;	PLB44093.1;PLB46223.1;PLB47722.1;PLB53719.1;PLB55512.1;	KAG2411786.1;KAG2413080.1;KAG2417446.1;KAG2419447.1;	QMW33455.1;QMW34848.1;	GKZ46852.1;GKZ49705.1;GKZ51944.1;	CEL00909.1;CEL04907.1;CEL05273.1;CEL06965.1;CEL08621.1;CEL08710.1;CEL10931.1;CEL10958.1;CEL11273.1;CEN60631.1;	PLB38597.1;	OOF96334.1;OOF99088.1;	KAF7180409.1;KAF7180587.1;KAF7180919.1;KAF7181284.1;KAF7181875.1;KAF7183628.1;	EAW19985.1;EAW20411.1;EAW20753.1;	KAF4229001.1;KAF4232833.1;KAF4239257.1;KAF4242818.1;	EAL84864.1;EAL89233.1;EBA27209.1;	KAF7121611.1;KAF7122756.1;	RAH79307.1;RAH87309.1;	GFF37717.1;GFF43277.1;GFF51697.1;	BCS16005.1;	KAH8427700.1;KAH8427701.1;KAH8432401.1;	CBF70352.1;CBF73965.1;CBF80419.1;CBF82272.1;CBF85559.1;CBF87267.1;	GLA12977.1;	PKX88477.1;PKX90204.1;PKX90478.1;PKX90511.1;PKX91336.1;PKX95412.1;	KAB8201029.1;KAB8209413.1;	GIJ90853.1;GIJ91797.1;GIJ91831.1;	XP_040696280.1;XP_040706177.1;XP_040709110.1;	KAA8641723.1;KAA8644330.1;KAA8644449.1;KAA8652631.1;	RHZ54852.1;RHZ57403.1;	GLB12677.1;GLB17305.1;	GFF34320.1;	XP_025489176.1;XP_025495156.1;	XP_043125123.1;XP_043127542.1;XP_043128427.1;XP_043129938.1;	XP_026621611.1;XP_026629575.1;	KAE8159777.1;KAE8161298.1;	KAJ5229178.1;KAJ5251868.1;
OG0000092(101 genes,29 taxa):	scaffold1.t1305;scaffold3.t1265;scaffold4.t132;scaffold4.t897;scaffold5.t1227;scaffold8.t477;	PLB44827.1;PLB46102.1;PLB47594.1;PLB48509.1;PLB50096.1;PLB54519.1;PLB55438.1;	KAG2414586.1;KAG2420969.1;	QMW25961.1;QMW27171.1;QMW28635.1;QMW30194.1;QMW32393.1;QMW35078.1;	GKZ48233.1;GKZ48667.1;GKZ51431.1;GKZ51766.1;GKZ51981.1;	CEL04103.1;CEL07098.1;CEL10333.1;CEL11015.1;CEL11504.1;CEN60538.1;CEN60774.1;CEN61240.1;	PLB34927.1;PLB39336.1;PLB39788.1;	OOF96458.1;OOG00614.1;		EAW16918.1;EAW17031.1;EAW25500.1;		EAL90166.1;		RAH80117.1;RAH81647.1;RAH87413.1;	GFF25404.1;	BCS11440.1;BCS11441.1;BCS16349.1;	KAH8423691.1;KAH8425398.1;KAH8427776.1;KAH8432470.1;	CBF71241.1;CBF80752.1;CBF82224.1;	GLA12755.1;GLA16190.1;GLA20134.1;GLA20224.1;	PKX93186.1;	KAB8204113.1;KAB8206324.1;KAB8207879.1;KAB8211687.1;KAB8212553.1;	GIJ82455.1;GIJ86518.1;	XP_040696619.1;XP_040698335.1;XP_040698967.1;XP_040699178.1;XP_040699191.1;XP_040703434.1;XP_040704140.1;XP_040705929.1;XP_040706798.1;	KAA8643910.1;KAA8645080.1;KAA8651299.1;	RHZ48556.1;RHZ59807.1;	GLB17629.1;GLB19529.1;GLB21951.1;	GFF56966.1;	XP_025487646.1;XP_025490285.1;XP_025490475.1;	XP_043126933.1;	XP_026620454.1;XP_026627786.1;XP_026628532.1;XP_026629263.1;	KAE8161978.1;KAE8167039.1;KAE8168502.1;	KAJ5228320.1;KAJ5229736.1;KAJ5236102.1;
OG0000093(101 genes,32 taxa):	scaffold4.t825;scaffold5.t503;scaffold6.t161;scaffold6.t657;	PLB48429.1;PLB48795.1;PLB49361.1;PLB50868.1;	KAG2413427.1;KAG2418891.1;	QMW25241.1;QMW26506.1;QMW33546.1;	GKZ48442.1;GKZ49971.1;GKZ50020.1;	CEL10932.1;	PLB35574.1;PLB38300.1;PLB41680.1;	OOF91221.1;OOF94573.1;OOF98965.1;OOG00531.1;	KAF7174989.1;KAF7176450.1;KAF7181225.1;KAF7182590.1;	EAW15670.1;EAW23630.1;	KAF4240480.1;KAF4242097.1;	EAL85677.1;EAL89008.2;EBA27325.1;	KAF7113926.1;KAF7114429.1;	RAH82428.1;RAH85897.1;RAH86007.1;RAH86127.1;	GFF50771.1;GFF51622.1;	BCS12399.1;BCS12737.1;BCS13919.1;BCS16127.1;	KAH8424134.1;KAH8424838.1;KAH8431437.1;KAH8433164.1;	CBF78970.1;CBF79122.1;CBF81578.1;CBF84282.1;	GLA13297.1;GLA14659.1;GLA16464.1;	PKX89863.1;PKX95944.1;	KAB8204083.1;KAB8205449.1;KAB8210766.1;	GIJ81540.1;GIJ84852.1;GIJ90035.1;	XP_040697640.1;XP_040701039.1;	KAA8642713.1;KAA8642745.1;KAA8647961.1;	RHZ57417.1;RHZ57491.1;RHZ59824.1;	GLB13380.1;GLB17411.1;GLB18556.1;GLB20008.1;GLB22677.1;	GFF34957.1;GFF35986.1;GFF43399.1;	XP_025486450.1;XP_025492900.1;XP_025493410.1;XP_025493460.1;XP_025495199.1;XP_025495396.1;	XP_043125178.1;XP_043129547.1;	XP_026621868.1;XP_026629467.1;XP_026630492.1;	KAE8156021.1;KAE8164085.1;KAE8165060.1;KAE8167463.1;KAE8167684.1;	KAJ5229200.1;KAJ5229764.1;KAJ5252910.1;
OG0000094(100 genes,30 taxa):	scaffold1.t957;scaffold2.t1962;scaffold3.t55;scaffold5.t1365;scaffold6.t1013;scaffold7.t792;	PLB44146.1;PLB47161.1;PLB49194.1;PLB49757.1;PLB49956.1;PLB51514.1;PLB54903.1;	KAG2413237.1;KAG2417895.1;	QMW31280.1;QMW31663.1;QMW36369.1;	GKZ45198.1;GKZ50853.1;GKZ51592.1;	CEL04018.1;CEL06001.1;CEL06002.1;CEL06003.1;CEL10924.1;CEL11462.1;CEL11463.1;	PLB41019.1;	OOF93889.1;OOF93890.1;OOF97131.1;OOF97222.1;OOF98650.1;OOF98687.1;OOF98798.1;	KAF7180531.1;	EAW23691.1;	KAF4229149.1;	EAL84353.1;EAL87789.1;EAL91131.1;	KAF7125332.1;KAF7125333.1;KAF7125526.1;	RAH82396.1;RAH86258.1;	GFF30235.1;GFF47801.1;	BCS09229.1;BCS11581.1;BCS12935.1;BCS13497.1;BCS15908.1;BCS16879.1;	KAH8425311.1;KAH8425312.1;KAH8427347.1;KAH8429875.1;KAH8430763.1;KAH8430843.1;KAH8435045.1;KAH8435165.1;	CBF78703.1;	GLA12051.1;GLA13147.1;GLA18015.1;	PKX96286.1;PKX97275.1;PKX97902.1;PKX99251.1;PKX99465.1;	KAB8200109.1;KAB8206386.1;KAB8206652.1;	GIJ83906.1;	XP_040695755.1;XP_040704370.1;XP_040706486.1;			GLB17213.1;GLB18359.1;GLB19609.1;GLB21813.1;GLB23307.1;	GFF42576.1;	XP_025485596.1;XP_025492071.1;XP_025492872.1;XP_025495330.1;	XP_043121260.1;XP_043123276.1;XP_043126072.1;XP_043130688.1;	XP_026619501.1;XP_026620001.1;XP_026624218.1;	KAE8156213.1;KAE8164684.1;	KAJ5229340.1;KAJ5244411.1;
OG0000095(100 genes,32 taxa):	scaffold5.t1373;	PLB49947.1;PLB49948.1;	KAG2413490.1;KAG2414811.1;KAG2421451.1;	QMW29013.1;QMW30509.1;QMW35797.1;QMW36262.1;	GKZ47955.1;GKZ47956.1;	CEL04064.1;CEL09637.1;CEL09638.1;CEL09827.1;CEL10975.1;CEL11339.1;CEL11699.1;CEN62473.1;	PLB35368.1;PLB40594.1;	OOG00371.1;OOG00372.1;	KAF7178984.1;KAF7179265.1;	EAW16655.1;EAW16656.1;EAW19936.1;	KAF4242941.1;KAF4243694.1;	EAL84974.1;EAL89259.1;EAL89260.1;	KAF7114590.1;KAF7117605.1;KAF7121781.1;	RAH76698.1;RAH86954.1;	GFF37838.1;GFF49866.1;GFF49870.1;	BCS13308.1;BCS13309.1;	KAH8434369.1;KAH8435142.1;KAH8435143.1;	CBF70076.1;CBF82069.1;CBF82070.1;	GLA14259.1;GLA14260.1;	PKX90156.1;PKX94901.1;PKX94902.1;	KAB8205553.1;KAB8205791.1;KAB8205793.1;KAB8207064.1;KAB8208117.1;KAB8211080.1;	GIJ90909.1;GIJ92360.1;GIJ92361.1;	XP_040697182.1;XP_040698051.1;XP_040698052.1;XP_040698384.1;XP_040699368.1;XP_040701101.1;XP_040701228.1;XP_040701435.1;	KAA8645112.1;KAA8649294.1;KAA8649541.1;	RHZ52845.1;RHZ59269.1;RHZ62569.1;	GLB16217.1;GLB16218.1;	GFF30687.1;GFF30691.1;GFF34117.1;	XP_025489426.1;XP_025490769.1;	XP_043129183.1;XP_043129184.1;XP_043129892.1;XP_043130771.1;	XP_026624634.1;XP_026624635.1;	KAE8156372.1;KAE8158691.1;KAE8158693.1;KAE8160391.1;KAE8162272.1;KAE8162637.1;KAE8165754.1;	KAJ5231238.1;KAJ5243580.1;
OG0000096(99 genes,32 taxa):	scaffold1.t1864;scaffold1.t56;scaffold3.t244;scaffold6.t1005;	PLB44342.1;PLB49748.1;PLB53910.1;PLB55878.1;	KAG2416368.1;KAG2416533.1;KAG2420767.1;	QMW33244.1;QMW36172.1;	GKZ46267.1;GKZ46400.1;GKZ50743.1;	CEL01984.1;CEL03392.1;CEL07709.1;	PLB38069.1;	OOF93198.1;OOF93343.1;	KAF7181276.1;KAF7181825.1;	EAW16460.1;EAW17496.1;EAW22122.1;	KAF4226455.1;KAF4228482.1;KAF4232971.1;	EAL89056.2;EAL91065.1;EAL91319.1;	KAF7122138.1;KAF7122600.1;KAF7128386.1;	RAH76210.1;RAH79713.1;	GFF31557.1;GFF32067.1;GFF40281.1;	BCS11856.1;BCS14714.1;	KAH8427230.1;KAH8427350.1;KAH8430978.1;KAH8431670.1;KAH8432917.1;	CBF71585.1;CBF78271.1;	GLA12326.1;GLA19190.1;	PKX93580.1;PKX95102.1;PKX97596.1;	KAB8200074.1;KAB8205650.1;	GIJ83294.1;GIJ86230.1;GIJ92166.1;	XP_040695680.1;XP_040695786.1;XP_040696034.1;XP_040696038.1;XP_040699882.1;XP_040705678.1;	KAA8649265.1;	RHZ56147.1;RHZ66529.1;	GLB20780.1;GLB21547.1;	GFF31326.1;GFF46021.1;GFF61122.1;	XP_025486126.1;XP_025490810.1;XP_025491410.1;	XP_043122988.1;XP_043128209.1;XP_043128994.1;	XP_026619657.1;XP_026619817.1;XP_026620027.1;XP_026622001.1;XP_026630857.1;	KAE8156366.1;KAE8158152.1;	KAJ5228482.1;KAJ5244823.1;KAJ5244826.1;KAJ5244866.1;KAJ5244883.1;KAJ5244889.1;KAJ5244995.1;KAJ5245005.1;KAJ5250669.1;KAJ5253164.1;KAJ5253169.1;KAJ5253173.1;
OG0000097(99 genes,32 taxa):	scaffold1.t442;scaffold3.t1105;scaffold4.t1462;	PLB43561.1;PLB45921.1;PLB55443.1;	KAG2414454.1;KAG2415249.1;	QMW31024.1;QMW32237.1;QMW33708.1;	GKZ46904.1;GKZ48991.1;GKZ49482.1;	CEL02952.1;CEN62623.1;	PLB36428.1;PLB37517.1;PLB37966.1;PLB39064.1;PLB39866.1;	OOF94748.1;OOG00806.1;	KAF7179956.1;	EAW17881.1;EAW22572.1;	KAF4232056.1;KAF4238960.1;	EAL90626.1;EAL91689.2;	KAF7113692.1;KAF7114142.1;KAF7118493.1;	RAH76284.1;RAH78224.1;	GFF26531.1;GFF45261.1;	BCS07333.1;BCS09643.1;BCS10233.1;	KAH8423528.1;KAH8426202.1;KAH8427764.1;KAH8431687.1;	CBF77037.1;CBF88327.1;	GLA11726.1;GLA15854.1;GLA16842.1;	PKX94073.1;PKX97174.1;	KAB8198853.1;KAB8205160.1;KAB8211377.1;	GIJ83740.1;GIJ85832.1;	XP_040700810.1;XP_040707513.1;XP_040708946.1;	KAA8647087.1;KAA8651819.1;	RHZ52040.1;RHZ61330.1;	GLB14287.1;GLB16648.1;GLB22199.1;	GFF51815.1;GFF57825.1;	XP_025489309.1;XP_025490562.1;	XP_043123389.1;XP_043127754.1;	XP_026619461.1;XP_026624924.1;XP_026626617.1;XP_026631632.1;	KAE8157050.1;KAE8161393.1;KAE8167199.1;	KAJ5227991.1;KAJ5228107.1;KAJ5228483.1;KAJ5244293.1;KAJ5244539.1;KAJ5244558.1;KAJ5244649.1;KAJ5244666.1;KAJ5244671.1;KAJ5244697.1;KAJ5244754.1;KAJ5244828.1;KAJ5244845.1;KAJ5244891.1;KAJ5244996.1;KAJ5250688.1;KAJ5253142.1;KAJ5253190.1;KAJ5253218.1;KAJ5253219.1;
OG0000098(98 genes,27 taxa):	scaffold1.t891;scaffold2.t1485;	PLB44193.1;PLB52031.1;PLB54977.1;	KAG2411537.1;KAG2412112.1;KAG2413054.1;	QMW36744.1;	GKZ45243.1;GKZ50974.1;GKZ51258.1;		PLB40399.1;	OOF95831.1;OOF98734.1;OOG00576.1;	KAF7174983.1;KAF7175422.1;KAF7183520.1;	EAW16256.1;EAW17080.1;EAW17365.1;EAW21380.1;EAW23512.1;	KAF4227011.1;KAF4232836.1;KAF4233427.1;KAF4237754.1;KAF4241430.1;		KAF7115783.1;KAF7115986.1;KAF7118525.1;KAF7122570.1;KAF7125503.1;	RAH87422.1;RAH87443.1;	GFF24197.1;GFF31197.1;GFF32096.1;GFF35461.1;GFF47225.1;GFF55197.1;	BCS07108.1;BCS08648.1;BCS13620.1;	KAH8424097.1;KAH8429186.1;KAH8429187.1;KAH8434087.1;		GLA11926.1;GLA16001.1;GLA16002.1;	PKX91341.1;PKX93569.1;PKX95322.1;PKX95323.1;PKX97713.1;		GIJ84717.1;GIJ86344.1;GIJ86920.1;		KAA8651548.1;	RHZ49643.1;RHZ51558.1;RHZ52843.1;RHZ67515.1;RHZ67743.1;	GLB14076.1;GLB15562.1;GLB19735.1;	GFF30573.1;GFF38254.1;GFF40427.1;GFF42942.1;GFF50753.1;GFF58629.1;	XP_025490259.1;XP_025490276.1;	XP_043121915.1;XP_043122874.1;XP_043123469.1;XP_043125307.1;XP_043125513.1;XP_043128421.1;XP_043128507.1;	XP_026620932.1;XP_026626419.1;XP_026632311.1;	KAE8158007.1;KAE8158726.1;KAE8162472.1;KAE8168309.1;	KAJ5227850.1;KAJ5231097.1;KAJ5236282.1;KAJ5236499.1;KAJ5236621.1;KAJ5237539.1;KAJ5244115.1;
OG0000099(97 genes,27 taxa):	scaffold4.t142;scaffold4.t47;scaffold5.t755;scaffold6.t120;scaffold7.t814;	PLB47188.1;PLB47502.1;PLB47605.1;PLB48716.1;PLB50604.1;PLB50903.1;PLB52288.1;PLB55925.1;	KAG2416665.1;KAG2418182.1;	QMW26641.1;QMW33324.1;	GKZ40258.1;			OOF92857.1;OOF99380.1;	KAF7177692.1;KAF7178367.1;KAF7181756.1;KAF7181866.1;	EAW16612.1;EAW18826.1;EAW20278.1;EAW22496.1;EAW22564.1;EAW24526.1;	KAF4228384.1;KAF4232240.1;KAF4233043.1;	EAL85413.1;EAL86190.1;EAL94067.1;	KAF7114477.1;KAF7122027.1;KAF7122030.1;KAF7128277.1;KAF7128761.1;		GFF26498.1;GFF38728.1;GFF43923.1;GFF53403.1;	BCS14991.1;	KAH8424781.1;KAH8424826.1;KAH8424953.1;KAH8424978.1;KAH8425042.1;KAH8430265.1;KAH8432329.1;		GLA13246.1;	PKX89817.1;PKX91150.1;PKX91488.1;PKX94949.1;PKX94993.1;PKX94996.1;PKX96145.1;PKX96377.1;	KAB8198989.1;KAB8202720.1;KAB8208231.1;KAB8210164.1;KAB8211162.1;	GIJ83734.1;GIJ84795.1;GIJ90555.1;GIJ90701.1;GIJ92275.1;GIJ92344.1;	XP_040696516.1;XP_040702873.1;	KAA8650103.1;	RHZ43300.1;RHZ43414.1;RHZ50592.1;RHZ65828.1;	GLB18575.1;GLB19287.1;	GFF35114.1;GFF42014.1;GFF42945.1;		XP_043125236.1;XP_043129167.1;XP_043130457.1;XP_043130458.1;	XP_026622164.1;	KAE8162113.1;KAE8163721.1;KAE8164299.1;KAE8165674.1;KAE8166166.1;	KAJ5231037.1;KAJ5243608.1;
OG0000100(97 genes,32 taxa):	scaffold1.t1709;scaffold3.t770;scaffold6.t1030;	PLB45582.1;PLB49774.1;PLB54084.1;	KAG2411898.1;KAG2413001.1;KAG2418488.1;	QMW25483.1;QMW32900.1;	GKZ40688.1;GKZ48500.1;GKZ49699.1;	CEL04000.1;CEL04150.1;CEL06507.1;CEN61766.1;	PLB34899.1;PLB36005.1;PLB38167.1;	OOF89833.1;OOF96068.1;	KAF7175957.1;KAF7178070.1;KAF7179437.1;	EAW16783.1;EAW17116.1;EAW18119.1;	KAF4229834.1;KAF4232617.1;KAF4240893.1;	EAL86354.1;EAL86578.1;EAL87477.1;	KAF7114187.1;KAF7115318.1;KAF7117617.1;	RAH77019.1;RAH78570.1;RAH87264.1;	GFF44872.1;GFF52350.1;GFF56020.1;	BCS05666.1;BCS06987.1;BCS07872.1;	KAH8423157.1;KAH8430959.1;KAH8432767.1;	CBF75346.1;CBF80601.1;CBF87500.1;	GLA13852.1;GLA15320.1;GLA17037.1;	PKX89236.1;PKX91357.1;PKX98304.1;	KAB8204901.1;KAB8206129.1;KAB8207225.1;	GIJ81673.1;GIJ82749.1;GIJ86618.1;GIJ86998.1;	XP_040696775.1;XP_040698505.1;XP_040703660.1;	KAA8642012.1;KAA8647373.1;KAA8649270.1;	RHZ49211.1;RHZ49924.1;RHZ66764.1;	GLB12672.1;GLB13964.1;GLB14798.1;	GFF42732.1;GFF58602.1;GFF60664.1;	XP_025488914.1;XP_025490863.1;XP_025496508.1;	XP_043122368.1;XP_043128399.1;XP_043128657.1;	XP_026619791.1;XP_026620047.1;XP_026621615.1;XP_026632166.1;	KAE8158200.1;KAE8163696.1;KAE8166115.1;	KAJ5236294.1;KAJ5245090.1;KAJ5245165.1;
OG0000101(97 genes,30 taxa):	scaffold1.t1648;scaffold1.t413;scaffold6.t217;	PLB46509.1;PLB54152.1;PLB55474.1;	KAG2420111.1;	QMW34782.1;	GKZ41061.1;GKZ41860.1;GKZ42812.1;GKZ45842.1;	CEL05550.1;CEL09674.1;CEL10427.1;CEL11281.1;CEN60990.1;		OOF90075.1;OOF90595.1;OOF90671.1;OOF90672.1;OOF92160.1;OOF98665.1;OOG00092.1;OOG00596.1;	KAF7175149.1;KAF7179366.1;	EAW17058.1;EAW19818.1;	KAF4232821.1;KAF4236538.1;	EAL85073.2;EAL86554.1;	KAF7131368.1;	RAH75841.1;RAH76890.1;RAH78020.1;RAH81320.1;RAH84935.1;	GFF39562.1;GFF55236.1;	BCS06473.1;BCS11645.1;BCS15629.1;BCS15643.1;BCS16522.1;	KAH8422428.1;KAH8427733.1;KAH8432703.1;KAH8434237.1;	CBF71465.1;CBF75950.1;CBF87346.1;CBF88306.1;CBF88998.1;	GLA11154.1;GLA12119.1;GLA12565.1;GLA15076.1;GLA15089.1;	PKX90031.1;PKX91323.1;	KAB8201894.1;KAB8211047.1;KAB8211048.1;	GIJ91087.1;GIJ92503.1;	XP_040698753.1;XP_040700008.1;XP_040706587.1;	KAA8642048.1;KAA8642493.1;KAA8645767.1;KAA8645768.1;KAA8651483.1;	RHZ48793.1;RHZ61461.1;	GLB13461.1;GLB17813.1;GLB21752.1;GLB23574.1;GLB23587.1;	GFF37907.1;GFF57364.1;	XP_025486948.1;XP_025487258.1;XP_025496703.1;XP_025497224.1;		XP_026622814.1;XP_026624317.1;XP_026628177.1;XP_026628191.1;XP_026631105.1;	KAE8157710.1;KAE8166603.1;	KAJ5236537.1;KAJ5251143.1;
OG0000102(97 genes,32 taxa):	scaffold1.t1194;scaffold2.t54;scaffold3.t1387;	PLB46227.1;PLB53529.1;PLB54638.1;	KAG2417847.1;KAG2420867.1;	QMW29449.1;QMW31092.1;	GKZ42854.1;GKZ43665.1;GKZ46153.1;	CEL04962.1;CEL04963.1;CEL10703.1;	PLB35232.1;PLB39833.1;	OOF89825.1;OOF94094.1;OOF94165.1;OOF97998.1;	KAF7178083.1;KAF7180787.1;KAF7182128.1;KAF7184184.1;	EAW21096.1;EAW24500.1;EAW25252.1;	KAF4230839.1;KAF4236817.1;	EAL86170.1;EAL89914.1;EAL92119.1;	KAF7117317.1;KAF7125805.1;	RAH77897.1;RAH82802.1;RAH84790.1;	GFF24750.1;GFF26017.1;GFF42985.1;GFF44349.1;	BCS06661.1;BCS10767.1;BCS12789.1;	KAH8424433.1;KAH8425270.1;KAH8427020.1;KAH8428530.1;	CBF80117.1;CBF85345.1;	GLA10610.1;GLA10895.1;GLA17512.1;	PKX88706.1;PKX92914.1;PKX96410.1;	KAB8199812.1;KAB8207896.1;KAB8209627.1;	GIJ82204.1;GIJ84640.1;GIJ85123.1;GIJ88074.1;	XP_040698532.1;XP_040707833.1;	KAA8641268.1;KAA8641294.1;KAA8641349.1;KAA8641483.1;KAA8641484.1;KAA8648966.1;	RHZ49185.1;RHZ55155.1;RHZ60121.1;	GLB13649.1;GLB18509.1;GLB20935.1;	GFF29150.1;GFF34534.1;GFF42686.1;GFF60060.1;	XP_025489584.1;XP_025491529.1;XP_025495010.1;	XP_043124072.1;XP_043125068.1;XP_043126678.1;	XP_026622722.1;XP_026625402.1;XP_026632619.1;	KAE8158972.1;KAE8164084.1;KAE8167286.1;KAE8168523.1;	KAJ5236485.1;
OG0000103(97 genes,30 taxa):	scaffold3.t20;scaffold6.t333;	PLB44110.1;PLB48975.1;	KAG2411624.1;KAG2414261.1;KAG2416085.1;KAG2416092.1;	QMW27130.1;QMW29977.1;QMW33409.1;	GKZ43544.1;GKZ48140.1;GKZ50246.1;	CEL01203.1;CEL02485.1;CEL02822.1;		OOF89800.1;OOF90576.1;OOF95729.1;	KAF7176313.1;KAF7180804.1;KAF7181999.1;KAF7182002.1;KAF7182130.1;	EAW17766.1;EAW18426.1;EAW21487.1;EAW25644.1;EAW25653.1;	KAF4229768.1;KAF4231926.1;		KAF7125444.1;KAF7125445.1;KAF7133739.1;KAF7134104.1;	RAH83729.1;RAH85150.1;	GFF32791.1;GFF41783.1;GFF47228.1;	BCS08326.1;BCS16223.1;	KAH8422324.1;KAH8433733.1;KAH8434056.1;KAH8434159.1;	CBF86065.1;	GLA16364.1;GLA20875.1;	PKX90100.1;PKX91772.1;PKX98454.1;PKX98640.1;	KAB8202382.1;KAB8202579.1;KAB8202580.1;KAB8212121.1;	GIJ88226.1;GIJ92577.1;GIJ92580.1;	XP_040696755.1;XP_040697244.1;XP_040697245.1;XP_040698364.1;XP_040701220.1;XP_040702466.1;	KAA8648290.1;KAA8648338.1;	RHZ52611.1;RHZ60687.1;	GLB15253.1;GLB17522.1;	GFF41154.1;GFF41160.1;GFF46472.1;	XP_025494849.1;XP_025495568.1;XP_025497448.1;	XP_043125387.1;XP_043125389.1;XP_043129064.1;XP_043130806.1;XP_043130910.1;	XP_026619283.1;XP_026622309.1;XP_026623181.1;XP_026629147.1;	KAE8156606.1;KAE8158015.1;KAE8158947.1;KAE8159808.1;KAE8160737.1;KAE8168007.1;	KAJ5250028.1;KAJ5251482.1;KAJ5252185.1;
OG0000104(97 genes,29 taxa):	scaffold3.t144;scaffold3.t145;scaffold3.t146;scaffold5.t1310;scaffold6.t999;	PLB44232.1;PLB44233.1;PLB44234.1;PLB49740.1;PLB49742.1;PLB50013.1;PLB54869.1;	KAG2416814.1;KAG2416815.1;KAG2421798.1;	QMW26281.1;QMW26330.1;	GKZ43962.1;GKZ43963.1;	CEL01125.1;CEL03174.1;CEL06956.1;CEL06957.1;CEL08537.1;CEL08538.1;CEL08542.1;CEL10463.1;CEN61105.1;		OOF90610.1;OOG00526.1;	KAF7179382.1;KAF7179383.1;	EAW16627.1;EAW17081.1;	KAF4230472.1;	EBA27279.1;	KAF7117608.1;		GFF23932.1;GFF40882.1;GFF55194.1;	BCS13125.1;BCS13761.1;BCS13762.1;	KAH8422601.1;KAH8431024.1;KAH8431025.1;KAH8431026.1;KAH8431027.1;	CBF70275.1;	GLA20798.1;	PKX90747.1;PKX91342.1;PKX91343.1;PKX92379.1;	KAB8205997.1;KAB8212188.1;	GIJ86921.1;GIJ86922.1;	XP_040696886.1;XP_040696890.1;XP_040697930.1;XP_040701736.1;XP_040702551.1;XP_040704635.1;XP_040707257.1;XP_040708883.1;	KAA8643587.1;KAA8645625.1;KAA8649261.1;	RHZ52842.1;	GLB16398.1;GLB19871.1;	GFF58627.1;		XP_043128419.1;XP_043128420.1;	XP_026630670.1;XP_026631349.1;	KAE8155714.1;KAE8165420.1;KAE8166791.1;	KAJ5228035.1;KAJ5228581.1;KAJ5229858.1;KAJ5236266.1;KAJ5236578.1;KAJ5236579.1;KAJ5238139.1;KAJ5243606.1;KAJ5243607.1;KAJ5243827.1;KAJ5245728.1;KAJ5249699.1;KAJ5249700.1;KAJ5250653.1;KAJ5251626.1;KAJ5252132.1;KAJ5252780.1;
OG0000105(97 genes,32 taxa):	scaffold1.t2132;scaffold4.t1229;scaffold6.t585;scaffold7.t100;scaffold8.t287;scaffold8.t341;	PLB43805.1;PLB44986.1;PLB45042.1;PLB49276.1;PLB53617.1;PLB55543.1;	KAG2413218.1;KAG2414834.1;KAG2417821.1;	QMW26961.1;QMW28755.1;QMW30591.1;QMW30806.1;QMW32880.1;QMW35992.1;	GKZ45882.1;	CEL05130.1;CEL11464.1;CEN59406.1;CEN61088.1;	PLB33194.1;PLB33712.1;PLB37591.1;PLB38637.1;PLB42594.1;	OOF95015.1;	KAF7175029.1;KAF7175519.1;	EAW15407.1;EAW17367.1;EAW20729.1;	KAF4226156.1;KAF4238171.1;KAF4240420.1;KAF4242121.1;	EAL84879.1;EAL91204.1;	KAF7117675.1;	RAH80506.1;RAH81309.1;	GFF51209.1;	BCS07604.1;	KAH8422342.1;KAH8423601.1;KAH8429814.1;KAH8431364.1;KAH8431533.1;KAH8433271.1;KAH8433882.1;	CBF71430.1;CBF85584.1;	GLA14501.1;	PKX94872.1;PKX95988.1;	KAB8204925.1;KAB8206556.1;KAB8207567.1;KAB8210973.1;KAB8211119.1;KAB8211555.1;KAB8211924.1;	GIJ86534.1;GIJ90091.1;	XP_040696218.1;XP_040698775.1;XP_040707980.1;	KAA8643393.1;KAA8643843.1;KAA8644126.1;KAA8647916.1;KAA8648402.1;KAA8650319.1;KAA8650351.1;	RHZ47018.1;RHZ62538.1;	GLB14544.1;	GFF30602.1;GFF53990.1;GFF61192.1;	XP_025487268.1;XP_025488837.1;	XP_043129511.1;	XP_026624104.1;	KAE8161573.1;KAE8162360.1;KAE8162641.1;KAE8162936.1;KAE8166918.1;KAE8168014.1;	KAJ5237293.1;KAJ5245486.1;
OG0000106(96 genes,32 taxa):	scaffold3.t699;scaffold4.t605;scaffold7.t112;	PLB45500.1;PLB46446.1;PLB48134.1;	KAG2412498.1;KAG2419241.1;KAG2421197.1;	QMW25446.1;QMW35398.1;	GKZ40655.1;GKZ40799.1;GKZ44834.1;	CEL08201.1;CEN60313.1;CEN61341.1;	PLB33869.1;PLB39100.1;PLB39443.1;	OOF95328.1;OOF96098.1;OOF96426.1;	KAF7174798.1;KAF7175848.1;KAF7178983.1;KAF7180974.1;	EAW15969.1;EAW16380.1;EAW18548.1;EAW19937.1;	KAF4227128.1;KAF4242940.1;KAF4245388.1;	EAL88602.1;EAL89005.1;EAL93248.1;	KAF7117903.1;KAF7128450.1;KAF7131051.1;	RAH77302.1;RAH86665.1;RAH87444.1;	GFF24539.1;GFF27617.1;GFF29271.1;GFF37833.1;	BCS06045.1;BCS06954.1;BCS15279.1;	KAH8422356.1;KAH8423096.1;KAH8432212.1;	CBF81096.1;CBF87793.1;	GLA13816.1;GLA18780.1;GLA21759.1;	PKX90157.1;PKX95184.1;PKX95626.1;PKX98768.1;	KAB8202385.1;KAB8206170.1;	GIJ88621.1;GIJ89747.1;GIJ90908.1;GIJ92108.1;	XP_040700279.1;	KAA8647413.1;	RHZ44165.1;RHZ48510.1;RHZ59270.1;RHZ62123.1;	GLB19007.1;	GFF30110.1;GFF32653.1;GFF34120.1;GFF35652.1;	XP_025489216.1;XP_025490258.1;XP_025490819.1;XP_025495474.1;	XP_043121942.1;XP_043128949.1;XP_043129893.1;XP_043130107.1;	XP_026623194.1;XP_026626313.1;XP_026632113.1;	KAE8157998.1;KAE8159567.1;KAE8167804.1;	KAJ5229523.1;KAJ5236190.1;KAJ5251876.1;
OG0000107(96 genes,28 taxa):	scaffold1.t393;scaffold2.t122;scaffold2.t2005;scaffold3.t1250;scaffold4.t1201;scaffold8.t730;	PLB43836.1;PLB46086.1;PLB51470.1;PLB53462.1;PLB55493.1;	KAG2417816.1;	QMW24758.1;QMW26947.1;QMW29219.1;QMW35848.1;QMW36593.1;	GKZ42813.1;GKZ43109.1;GKZ46652.1;GKZ46975.1;GKZ49075.1;GKZ50007.1;	CEL03201.1;CEL11568.1;		OOF90417.1;OOF91989.1;OOF94304.1;OOF98666.1;		EAW23589.1;	KAF4233046.1;			RAH78028.1;RAH84787.1;RAH86991.1;	GFF53391.1;	BCS11160.1;BCS13089.1;BCS13715.1;BCS13894.1;BCS16512.1;BCS16521.1;BCS16970.1;BCS17036.1;	KAH8423681.1;KAH8424655.1;KAH8427343.1;KAH8427417.1;KAH8429190.1;KAH8435275.1;KAH8435276.1;	CBF90081.1;	GLA12566.1;GLA14089.1;GLA15546.1;GLA16100.1;GLA18388.1;GLA19856.1;	PKX89820.1;	KAB8201350.1;KAB8201502.1;KAB8202558.1;KAB8207170.1;KAB8210938.1;KAB8211901.1;	GIJ84798.1;	XP_040700167.1;	KAA8645083.1;KAA8645317.1;KAA8649679.1;	RHZ57300.1;	GLB16434.1;GLB17812.1;GLB19829.1;GLB21297.1;GLB23221.1;	GFF35103.1;	XP_025489386.1;XP_025493981.1;XP_025497216.1;XP_025497314.1;	XP_043125235.1;	XP_026624316.1;XP_026625188.1;XP_026625777.1;XP_026628972.1;XP_026630708.1;XP_026631393.1;	KAE8159810.1;KAE8162908.1;KAE8162994.1;KAE8165666.1;KAE8167511.1;	KAJ5230109.1;KAJ5236137.1;KAJ5244525.1;KAJ5244526.1;
OG0000108(96 genes,32 taxa):	scaffold1.t829;	PLB55043.1;	KAG2418156.1;KAG2419175.1;KAG2419540.1;KAG2420544.1;KAG2420675.1;	QMW26631.1;QMW28465.1;QMW32896.1;QMW36033.1;	GKZ43392.1;GKZ46946.1;GKZ49289.1;	CEL02926.1;CEL10778.1;CEN59501.1;CEN59913.1;CEN60234.1;CEN60805.1;CEN62192.1;	PLB35112.1;	OOF96459.1;OOF98131.1;	KAF7176409.1;KAF7180618.1;KAF7183625.1;	EAW19507.1;EAW25030.1;	KAF4228468.1;KAF4229498.1;KAF4239762.1;KAF4242984.1;KAF4243557.1;	EAL86987.1;EAL89665.1;	KAF7117747.1;KAF7118651.1;KAF7125575.1;	RAH85757.1;	GFF23234.1;GFF29109.1;GFF32388.1;GFF53314.1;	BCS12916.1;BCS13749.1;	KAH8424324.1;	CBF81562.1;	GLA14542.1;GLA18159.1;GLA18286.1;GLA20551.1;	PKX88423.1;PKX89470.1;PKX90762.1;PKX91426.1;PKX92652.1;PKX99607.1;	KAB8204744.1;KAB8204905.1;KAB8210152.1;KAB8211912.1;	GIJ81674.1;GIJ81936.1;GIJ89530.1;GIJ90392.1;GIJ91052.1;GIJ91466.1;	XP_040699163.1;XP_040700510.1;XP_040703307.1;	KAA8648717.1;	RHZ55549.1;RHZ59991.1;RHZ67975.1;	GLB18381.1;GLB19862.1;	GFF27085.1;GFF32065.1;GFF40332.1;GFF53813.1;GFF59928.1;	XP_025494522.1;	XP_043126094.1;XP_043126422.1;XP_043126987.1;XP_043127230.1;XP_043128405.1;XP_043130704.1;	XP_026630678.1;XP_026632778.1;	KAE8158303.1;KAE8164289.1;	KAJ5230613.1;KAJ5231266.1;KAJ5251026.1;
OG0000109(95 genes,26 taxa):	scaffold3.t40;scaffold4.t188;scaffold6.t988;	PLB44131.1;PLB47649.1;PLB49728.1;	KAG2413119.1;KAG2413123.1;KAG2416355.1;KAG2416817.1;KAG2419149.1;KAG2419537.1;KAG2420003.1;	QMW28781.1;QMW29177.1;QMW31096.1;QMW33800.1;	GKZ40347.1;GKZ42891.1;GKZ43325.1;GKZ44565.1;GKZ44771.1;GKZ47619.1;GKZ47906.1;GKZ51977.1;	CEL00441.1;CEL03654.1;CEL03660.1;CEL03918.1;CEL04052.1;CEL11549.1;CEN59978.1;		OOF96362.1;OOF97964.1;	KAF7177654.1;KAF7177664.1;		KAF4244451.1;		KAF7125709.1;	RAH82757.1;RAH84244.1;RAH84247.1;RAH86746.1;RAH87164.1;	GFF41178.1;GFF53365.1;	BCS05757.1;BCS12747.1;BCS15351.1;	KAH8425125.1;KAH8428284.1;KAH8429483.1;KAH8429484.1;KAH8430251.1;	CBF80110.1;CBF80628.1;	GLA10858.1;GLA16186.1;GLA18718.1;GLA19469.1;		KAB8203058.1;KAB8208424.1;KAB8209624.1;KAB8210430.1;KAB8210957.1;KAB8211521.1;	GIJ90954.1;	XP_040696329.1;XP_040698437.1;XP_040698678.1;XP_040702132.1;XP_040708950.1;XP_040708956.1;		RHZ50383.1;RHZ52902.1;RHZ56272.1;RHZ66783.1;	GLB12765.1;GLB18546.1;GLB18938.1;GLB23651.1;	GFF56976.1;	XP_025487828.1;XP_025488630.1;XP_025489150.1;		XP_026621680.1;XP_026624708.1;XP_026631313.1;XP_026632572.1;	KAE8159190.1;KAE8160023.1;KAE8162827.1;KAE8164473.1;KAE8166892.1;KAE8167289.1;	KAJ5252285.1;
OG0000110(95 genes,31 taxa):	scaffold4.t1558;scaffold6.t639;scaffold6.t640;	PLB43457.1;PLB49343.1;	KAG2414562.1;KAG2419195.1;KAG2419398.1;KAG2419500.1;KAG2419697.1;	QMW26821.1;QMW29312.1;QMW33520.1;QMW35667.1;QMW36186.1;QMW36749.1;	GKZ41013.1;GKZ45020.1;	CEL05493.1;CEN59580.1;CEN59739.1;CEN61419.1;	PLB33726.1;PLB34248.1;PLB34863.1;PLB35125.1;PLB36518.1;	OOF99971.1;	KAF7179588.1;KAF7182457.1;KAF7183359.1;KAF7183368.1;	EAW16157.1;	KAF4228494.1;KAF4230455.1;KAF4231158.1;		KAF7122257.1;	RAH78799.1;	GFF23967.1;GFF40298.1;GFF54756.1;	BCS06333.1;BCS06334.1;	KAH8433934.1;	CBF69449.1;CBF81446.1;CBF83149.1;CBF86225.1;	GLA11284.1;GLA16687.1;GLA21537.1;	PKX91335.1;PKX95426.1;	KAB8200550.1;KAB8204051.1;KAB8204990.1;KAB8205636.1;KAB8207642.1;	GIJ83167.1;GIJ88500.1;GIJ89544.1;	XP_040695901.1;XP_040696237.1;XP_040703237.1;	KAA8641725.1;KAA8644051.1;KAA8647973.1;KAA8650689.1;KAA8652914.1;	RHZ43693.1;RHZ45200.1;RHZ66779.1;	GLB13330.1;	GFF50697.1;GFF59912.1;GFF61337.1;	XP_025496632.1;	XP_043128333.1;XP_043128428.1;XP_043129229.1;XP_043130304.1;	XP_026619901.1;XP_026626937.1;	KAE8155462.1;KAE8155779.1;KAE8158123.1;KAE8160461.1;KAE8162392.1;KAE8163382.1;KAE8167652.1;	KAJ5229672.1;KAJ5230362.1;KAJ5243794.1;KAJ5250800.1;KAJ5252698.1;
OG0000111(95 genes,32 taxa):	scaffold1.t1692;scaffold3.t1271;scaffold4.t170;	PLB46109.1;PLB47632.1;PLB54105.1;	KAG2412922.1;KAG2414672.1;	QMW26408.1;QMW28975.1;QMW29790.1;QMW31652.1;QMW35898.1;	GKZ44121.1;GKZ46294.1;	CEL06302.1;CEN59818.1;CEN61206.1;	PLB35828.1;PLB39594.1;PLB41744.1;PLB41853.1;PLB42264.1;	OOF94891.1;OOF97566.1;	KAF7176034.1;KAF7176092.1;KAF7180397.1;	EAW19582.1;EAW19642.1;	KAF4245054.1;KAF4245112.1;	EAL86880.1;	KAF7121717.1;KAF7125372.1;	RAH77044.1;RAH77664.1;RAH79717.1;RAH80367.1;RAH80559.1;RAH82799.1;RAH83197.1;RAH87408.1;	GFF32611.1;GFF44728.1;	BCS07488.1;BCS14686.1;	KAH8423696.1;KAH8432749.1;	CBF71346.1;CBF74628.1;	GLA11577.1;GLA14263.1;GLA19163.1;GLA21854.1;GLA21861.1;GLA21867.1;	PKX90634.1;PKX90693.1;	KAB8202313.1;KAB8203852.1;KAB8206065.1;KAB8211464.1;KAB8211991.1;	GIJ91305.1;GIJ91367.1;	XP_040698902.1;XP_040701391.1;	KAA8646895.1;KAA8651207.1;	RHZ44284.1;RHZ50798.1;RHZ65965.1;	GLB13013.1;GLB14437.1;GLB20753.1;	GFF57710.1;GFF58959.1;	XP_025488673.1;XP_025488785.1;XP_025490377.1;XP_025490888.1;XP_025491331.1;XP_025491417.1;	XP_043127091.1;XP_043127152.1;	XP_026621975.1;XP_026623991.1;	KAE8156170.1;KAE8160550.1;KAE8160763.1;KAE8161911.1;KAE8166727.1;	KAJ5227848.1;KAJ5251826.1;
OG0000112(95 genes,32 taxa):	scaffold4.t615;scaffold6.t1079;scaffold7.t185;	PLB46523.1;PLB48145.1;PLB49826.1;	KAG2414612.1;	QMW26202.1;QMW26329.1;QMW28733.1;QMW30413.1;QMW36031.1;QMW36565.1;	GKZ45459.1;GKZ47473.1;GKZ51144.1;	CEL00642.1;CEL06395.1;CEL06475.1;CEL09219.1;	PLB40001.1;PLB41830.1;	OOF90916.1;OOF98106.1;OOF99340.1;OOG00609.1;	KAF7179617.1;KAF7183833.1;KAF7184562.1;	EAW25688.1;	KAF4229670.1;KAF4230610.1;KAF4244415.1;KAF4245590.1;KAF4245608.1;	EAL84357.1;	KAF7115506.1;KAF7121619.1;KAF7128651.1;	RAH79184.1;RAH81512.1;RAH81686.1;RAH82451.1;RAH86639.1;	GFF32858.1;GFF41022.1;GFF56060.1;	BCS13057.1;BCS14479.1;BCS16880.1;	KAH8422440.1;KAH8424843.1;KAH8429760.1;	CBF80318.1;	GLA15496.1;GLA18860.1;GLA19491.1;GLA19828.1;GLA20237.1;	PKX88960.1;PKX98446.1;	KAB8201469.1;KAB8205996.1;KAB8207523.1;KAB8211579.1;	GIJ82625.1;GIJ92524.1;GIJ92634.1;	XP_040701393.1;	KAA8642485.1;KAA8642735.1;KAA8643723.1;KAA8649313.1;	RHZ44432.1;RHZ50658.1;RHZ53908.1;	GLB16042.1;GLB16460.1;GLB20564.1;GLB23306.1;	GFF44809.1;GFF59982.1;	XP_025490509.1;XP_025492918.1;	XP_043122245.1;XP_043130759.1;XP_043130863.1;	XP_026621717.1;XP_026623357.1;XP_026625135.1;XP_026631421.1;	KAE8156019.1;KAE8166792.1;KAE8166941.1;	KAJ5230320.1;
OG0000113(95 genes,28 taxa):	scaffold2.t1914;scaffold3.t1176;scaffold4.t769;scaffold5.t470;scaffold6.t1021;scaffold6.t973;scaffold8.t841;	PLB43320.1;PLB44154.1;PLB45998.1;PLB47715.1;PLB48369.1;PLB49711.1;PLB49766.1;PLB50904.1;PLB51562.1;		QMW32317.1;		CEL01360.1;CEL11941.1;	PLB35955.1;		KAF7179732.1;KAF7183375.1;KAF7184605.1;	EAW16767.1;EAW20787.1;EAW20816.1;EAW24583.1;	KAF4227835.1;KAF4228539.1;KAF4239913.1;KAF4239926.1;	EAL84837.1;EAL86763.1;	KAF7116900.1;KAF7131105.1;	RAH76681.1;RAH79241.1;RAH82833.1;	GFF31215.1;GFF31734.1;GFF31737.1;GFF43357.1;GFF43400.1;	BCS06015.1;BCS16096.1;BCS16097.1;	KAH8423671.1;KAH8429486.1;KAH8430034.1;KAH8430190.1;KAH8430209.1;KAH8430968.1;KAH8430992.1;KAH8431009.1;KAH8432671.1;KAH8435402.1;KAH8435418.1;	CBF71491.1;CBF80439.1;CBF82958.1;CBF86026.1;	GLA16491.1;	PKX90454.1;PKX90474.1;PKX91400.1;PKX93693.1;PKX95130.1;PKX97021.1;	KAB8207967.1;KAB8210315.1;	GIJ83100.1;GIJ85685.1;GIJ88172.1;GIJ91799.1;GIJ91800.1;	XP_040696551.1;XP_040696673.1;XP_040697451.1;XP_040700349.1;	KAA8647887.1;KAA8651673.1;	RHZ43474.1;	GLB13008.1;GLB17381.1;	GFF36999.1;GFF54066.1;	XP_025488580.1;	XP_043127519.1;XP_043129346.1;	XP_026629494.1;		KAJ5230972.1;KAJ5237719.1;KAJ5238010.1;KAJ5238014.1;KAJ5243896.1;
OG0000114(94 genes,28 taxa):			KAG2411990.1;KAG2418549.1;	QMW26515.1;QMW31028.1;QMW33471.1;QMW36466.1;	GKZ40905.1;GKZ44005.1;GKZ49389.1;GKZ51320.1;	CEL03564.1;CEL08739.1;CEL10889.1;	PLB33951.1;PLB39887.1;	OOF99519.1;	KAF7175071.1;KAF7176455.1;KAF7181306.1;KAF7184533.1;	EAW16447.1;EAW19876.1;EAW24673.1;	KAF4228322.1;KAF4228458.1;KAF4228566.1;KAF4228567.1;KAF4242803.1;KAF4245017.1;	EAL89047.1;EAL94093.1;		RAH77173.1;RAH81741.1;	GFF39417.1;GFF40023.1;GFF52946.1;	BCS08763.1;BCS08771.1;BCS13147.1;	KAH8425225.1;KAH8425226.1;KAH8427321.1;KAH8427331.1;	CBF74093.1;CBF87185.1;CBF90103.1;	GLA12056.1;GLA17528.1;GLA19272.1;GLA21498.1;GLA21505.1;	PKX90091.1;PKX92299.1;	KAB8201005.1;KAB8201033.1;KAB8204201.1;KAB8205461.1;	GIJ81545.1;GIJ83210.1;GIJ83211.1;GIJ91004.1;GIJ91427.1;	XP_040698569.1;XP_040703440.1;XP_040705834.1;XP_040708925.1;	KAA8642769.1;KAA8648032.1;	RHZ46415.1;RHZ46420.1;RHZ49216.1;RHZ54870.1;RHZ67176.1;	GLB15671.1;GLB15678.1;	GFF48251.1;GFF57140.1;GFF57188.1;GFF57191.1;	XP_025488867.1;XP_025495800.1;XP_025496554.1;		XP_026620368.1;XP_026620376.1;XP_026624286.1;XP_026625419.1;	KAE8155443.1;KAE8159760.1;KAE8164101.1;KAE8164973.1;	KAJ5230310.1;KAJ5245036.1;KAJ5245480.1;KAJ5251326.1;
OG0000115(94 genes,30 taxa):	scaffold2.t1219;scaffold2.t1525;scaffold4.t176;scaffold7.t129;	PLB46463.1;PLB47638.1;PLB51990.1;PLB52312.1;	KAG2414759.1;KAG2416283.1;KAG2418504.1;	QMW30147.1;QMW33724.1;QMW35833.1;	GKZ45330.1;GKZ45886.1;GKZ46283.1;GKZ51566.1;	CEL01021.1;CEL03627.1;CEL04941.1;CEL05101.1;		OOF89897.1;OOF93260.1;OOF93870.1;OOF94048.1;OOF94118.1;	KAF7177801.1;KAF7181644.1;KAF7183031.1;	EAW19764.1;EAW19899.1;EAW24799.1;EAW24800.1;	KAF4232437.1;KAF4239397.1;KAF4241109.1;KAF4242093.1;	EAL84477.1;EAL85138.1;EAL89441.1;	KAF7122185.1;	RAH83875.1;	GFF22681.1;GFF41942.1;GFF54707.1;	BCS05793.1;BCS08819.1;BCS11920.1;BCS14698.1;	KAH8422408.1;KAH8422409.1;KAH8424926.1;KAH8426341.1;KAH8427723.1;KAH8430539.1;KAH8432086.1;	CBF85553.1;	GLA12392.1;GLA14521.1;GLA19174.1;GLA19510.1;	PKX88646.1;PKX89961.1;PKX92438.1;	KAB8201332.1;KAB8210044.1;	GIJ81735.1;GIJ88150.1;GIJ89480.1;	XP_040696544.1;XP_040707958.1;	KAA8644345.1;KAA8648642.1;KAA8651243.1;		GLB12803.1;GLB15725.1;GLB20764.1;GLB21481.1;	GFF27812.1;GFF36898.1;GFF43411.1;GFF62145.1;	XP_025487995.1;	XP_043125131.1;XP_043126218.1;	XP_026621737.1;XP_026621985.1;XP_026630785.1;	KAE8158284.1;KAE8162440.1;KAE8165990.1;KAE8168545.1;	KAJ5244456.1;
OG0000116(94 genes,31 taxa):	scaffold3.t1002;scaffold6.t442;scaffold7.t492;	PLB45811.1;PLB46845.1;PLB49112.1;	KAG2415696.1;KAG2417191.1;KAG2419076.1;	QMW29205.1;QMW30818.1;QMW33404.1;QMW36500.1;	GKZ45520.1;GKZ50569.1;	CEL01990.1;CEL03568.1;CEL05875.1;CEL06286.1;CEL06293.1;	PLB33157.1;PLB39035.1;PLB40010.1;	OOF90332.1;OOF91868.1;OOF97522.1;	KAF7177732.1;KAF7181241.1;KAF7181893.1;	EAW17786.1;EAW22301.1;EAW23333.1;	KAF4236410.1;KAF4241568.1;	EAL88145.1;	KAF7126036.1;	RAH84572.1;RAH84609.1;RAH86017.1;	GFF33108.1;GFF42314.1;	BCS10522.1;BCS14665.1;	KAH8423409.1;KAH8430541.1;KAH8431720.1;	CBF78048.1;CBF84160.1;CBF85184.1;CBF89384.1;	GLA12822.1;GLA16546.1;GLA20223.1;	PKX89528.1;PKX89628.1;PKX97283.1;	KAB8202585.1;KAB8203414.1;KAB8205702.1;KAB8205715.1;KAB8208447.1;KAB8211133.1;	GIJ84478.1;GIJ85941.1;	XP_040700930.1;XP_040701194.1;XP_040702998.1;XP_040706276.1;	KAA8643498.1;	RHZ51075.1;RHZ59794.1;RHZ63611.1;	GLB15723.1;GLB19530.1;GLB20725.1;GLB22480.1;	GFF39323.1;GFF42967.1;GFF46776.1;GFF56631.1;GFF63007.1;	XP_025493450.1;XP_025496981.1;	XP_043123266.1;XP_043125497.1;	XP_026621421.1;XP_026627811.1;XP_026628533.1;	KAE8160974.1;KAE8164449.1;KAE8165479.1;KAE8165480.1;KAE8168022.1;KAE8168378.1;
OG0000117(93 genes,32 taxa):	scaffold1.t1058;scaffold1.t139;scaffold1.t1745;scaffold1.t1769;scaffold2.t1969;scaffold3.t1411;scaffold4.t603;	PLB46252.1;PLB48132.1;PLB48984.1;PLB51509.1;PLB54020.1;PLB54046.1;PLB54788.1;PLB55792.1;	KAG2412512.1;KAG2415611.1;KAG2416671.1;KAG2421281.1;	QMW28190.1;QMW30513.1;QMW33677.1;QMW36333.1;	GKZ45322.1;GKZ50735.1;GKZ52031.1;GKZ52087.1;GKZ52123.1;	CEL08937.1;CEN60646.1;	PLB40899.1;	OOF96813.1;OOF99382.1;	KAF7175191.1;KAF7176355.1;KAF7177670.1;KAF7183363.1;	EAW22732.1;EAW24748.1;	KAF4238152.1;	EAL90463.1;	KAF7128350.1;	RAH77219.1;RAH80188.1;RAH87323.1;	GFF26024.1;GFF48152.1;GFF53001.1;GFF55073.1;	BCS11912.1;BCS14752.1;BCS14753.1;	KAH8422565.1;KAH8427043.1;KAH8428361.1;KAH8432814.1;KAH8432832.1;	CBF78393.1;	GLA12384.1;GLA19226.1;GLA21553.1;	PKX88357.1;PKX88481.1;PKX89901.1;	KAB8200462.1;KAB8205432.1;KAB8206826.1;KAB8211076.1;	GIJ91135.1;	XP_040701157.1;	KAA8646815.1;KAA8652875.1;	RHZ55739.1;	GLB20818.1;GLB21489.1;GLB23154.1;	GFF38010.1;GFF56595.1;GFF61576.1;	XP_025487208.1;XP_025489198.1;XP_025493771.1;	XP_043124168.1;	XP_026622038.1;XP_026629056.1;XP_026630792.1;	KAE8159631.1;KAE8162634.1;KAE8164071.1;KAE8165705.1;KAE8166096.1;	KAJ5229181.1;KAJ5238145.1;
OG0000118(92 genes,31 taxa):	scaffold2.t212;scaffold2.t252;	PLB53319.1;PLB53362.1;	KAG2419066.1;	QMW27027.1;QMW27099.1;QMW28339.1;QMW29619.1;QMW30472.1;	GKZ40511.1;GKZ46854.1;	CEL00636.1;CEL00925.1;CEL02112.1;CEL03700.1;CEL05102.1;CEL07053.1;CEL08795.1;CEL08796.1;CEN60372.1;CEN60913.1;	PLB33156.1;	OOF92901.1;OOF95927.1;OOF96776.1;OOF97599.1;OOF97940.1;OOF98089.1;OOF98108.1;OOF99090.1;	KAF7177622.1;	EAW17370.1;	KAF4233505.1;	EAL91207.2;	KAF7114171.1;	RAH77149.1;RAH79288.1;RAH84783.1;		BCS16002.1;	KAH8423683.1;KAH8424133.1;KAH8424230.1;KAH8424257.1;KAH8427153.1;KAH8435279.1;	CBF73993.1;CBF80176.1;CBF87761.1;	GLA12979.1;GLA15545.1;GLA18796.1;	PKX89463.1;PKX89938.1;	KAB8200270.1;KAB8200689.1;KAB8203746.1;KAB8209558.1;KAB8212013.1;KAB8212071.1;	GIJ87108.1;GIJ89440.1;	XP_040697199.1;XP_040697558.1;XP_040705556.1;XP_040707723.1;XP_040709021.1;	KAA8642484.1;KAA8642749.1;KAA8643861.1;KAA8646472.1;KAA8647785.1;KAA8652006.1;	RHZ57680.1;RHZ66787.1;	GLB17302.1;	GFF27448.1;GFF42849.1;	XP_025488382.1;XP_025495777.1;	XP_043128804.1;	XP_026625187.1;XP_026628363.1;XP_026629005.1;XP_026629577.1;	KAE8157807.1;KAE8160781.1;KAE8163488.1;	KAJ5228665.1;KAJ5229488.1;KAJ5236761.1;KAJ5253074.1;
OG0000119(92 genes,32 taxa):	scaffold2.t660;scaffold3.t777;scaffold5.t971;	PLB45593.1;PLB50366.1;PLB52884.1;	KAG2414293.1;KAG2419793.1;KAG2420443.1;	QMW27411.1;QMW30108.1;	GKZ40946.1;GKZ42970.1;GKZ47444.1;GKZ49592.1;	CEL03932.1;CEL10232.1;CEL10462.1;CEN59308.1;	PLB35579.1;PLB39676.1;PLB39784.1;	OOF95395.1;OOF97879.1;OOF98752.1;	KAF7177593.1;KAF7181892.1;	EAW17249.1;EAW17788.1;	KAF4227203.1;KAF4241564.1;	EAL86668.1;EAL91597.1;	KAF7121607.1;KAF7125522.1;	RAH81569.1;RAH81964.1;RAH82688.1;RAH86336.1;	GFF38343.1;GFF42332.1;	BCS12667.1;BCS13137.1;BCS16459.1;	KAH8423167.1;KAH8434884.1;	CBF75222.1;CBF84655.1;	GLA10777.1;GLA12606.1;GLA12644.1;GLA17657.1;GLA19763.1;	PKX91511.1;PKX97280.1;	KAB8207203.1;KAB8209013.1;KAB8210014.1;KAB8211065.1;KAB8211068.1;	GIJ85938.1;GIJ87131.1;	XP_040696308.1;XP_040697348.1;XP_040698190.1;	KAA8643915.1;	RHZ62477.1;RHZ63246.1;RHZ63621.1;	GLB15890.1;GLB16386.1;GLB17750.1;GLB18625.1;GLB23052.1;	GFF51632.1;GFF54649.1;	XP_025485788.1;XP_025485917.1;XP_025493544.1;	XP_043123270.1;XP_043128305.1;	XP_026627115.1;XP_026629377.1;XP_026629885.1;XP_026631320.1;	KAE8160016.1;KAE8161240.1;KAE8166411.1;	KAJ5228266.1;KAJ5230298.1;KAJ5250384.1;KAJ5252160.1;
OG0000120(92 genes,31 taxa):	scaffold2.t658;scaffold3.t534;scaffold5.t969;	PLB44650.1;PLB50368.1;PLB52886.1;	KAG2414291.1;KAG2420445.1;	QMW27413.1;QMW30111.1;QMW32843.1;	GKZ40948.1;GKZ47442.1;GKZ48475.1;GKZ51156.1;	CEL10305.1;CEL10461.1;CEN59306.1;	PLB35354.1;PLB35581.1;PLB36388.1;PLB39680.1;PLB39704.1;PLB39782.1;	OOF94472.1;	KAF7177581.1;KAF7181890.1;	EAW17263.1;EAW17790.1;	KAF4228815.1;KAF4240819.1;KAF4241561.1;	EAL86680.1;EAL91599.1;	KAF7118973.1;KAF7125524.1;	RAH78559.1;RAH81572.1;RAH86334.1;	GFF42337.1;GFF51060.1;	BCS07842.1;BCS13139.1;BCS13171.1;	KAH8433576.1;KAH8434882.1;	CBF75220.1;CBF82299.1;CBF84658.1;	GLA15349.1;GLA17659.1;GLA17698.1;GLA19761.1;	PKX91524.1;PKX97277.1;PKX97844.1;	KAB8204964.1;KAB8209011.1;KAB8210016.1;KAB8211063.1;KAB8211070.1;	GIJ85936.1;GIJ87145.1;	XP_040696534.1;XP_040697267.1;XP_040698188.1;		RHZ62479.1;RHZ63227.1;RHZ63623.1;RHZ67153.1;	GLB14768.1;GLB15892.1;GLB16357.1;GLB16384.1;	GFF32891.1;GFF51638.1;GFF54616.1;	XP_025485914.1;XP_025488904.1;XP_025491979.1;	XP_043123272.1;XP_043128296.1;	XP_026620476.1;XP_026622284.1;XP_026624487.1;XP_026629883.1;XP_026631318.1;	KAE8161242.1;KAE8161609.1;KAE8166409.1;	KAJ5235839.1;KAJ5250382.1;
OG0000121(92 genes,31 taxa):	scaffold1.t1772;scaffold2.t275;scaffold2.t276;scaffold4.t120;	PLB47579.1;PLB53287.1;PLB53288.1;PLB54011.1;	KAG2419752.1;	QMW27596.1;QMW29669.1;QMW34683.1;	GKZ40994.1;GKZ47376.1;GKZ48729.1;GKZ51330.1;	CEL11007.1;CEN59905.1;CEN62905.1;		OOF90673.1;OOF92727.1;OOG00394.1;	KAF7179580.1;KAF7179868.1;KAF7180799.1;KAF7181767.1;	EAW18880.1;EAW19226.1;	KAF4226463.1;KAF4229763.1;KAF4232230.1;KAF4239435.1;KAF4239442.1;KAF4242985.1;KAF4242989.1;KAF4243078.1;	EAL93612.1;EAL93957.1;	KAF7128598.1;	RAH78084.1;RAH80370.1;	GFF28863.1;GFF32803.1;GFF38778.1;GFF50971.1;GFF53209.1;GFF53231.1;	BCS12214.1;BCS13783.1;	KAH8434160.1;KAH8435207.1;	CBF75415.1;	GLA13479.1;GLA20774.1;	PKX89469.1;PKX89637.1;PKX89638.1;PKX96916.1;PKX96919.1;PKX96920.1;PKX99123.1;PKX99492.1;	KAB8199082.1;KAB8202072.1;KAB8206704.1;	GIJ84582.1;GIJ84807.1;GIJ85026.1;GIJ88971.1;GIJ90437.1;	XP_040696205.1;XP_040700328.1;	KAA8650604.1;	RHZ57087.1;	GLB19890.1;GLB22870.1;GLB23694.1;	GFF36111.1;GFF36113.1;GFF48546.1;GFF58225.1;GFF59533.1;	XP_025486485.1;	XP_043121594.1;	XP_026622526.1;XP_026630647.1;	KAE8160611.1;KAE8163214.1;KAE8166777.1;KAE8166778.1;KAE8167599.1;	KAJ5237929.1;
OG0000122(92 genes,30 taxa):	scaffold1.t1912;scaffold6.t602;scaffold8.t115;	PLB45226.1;PLB49298.1;PLB53855.1;	KAG2413129.1;KAG2413409.1;KAG2418932.1;	QMW26794.1;QMW29805.1;	GKZ43924.1;GKZ48360.1;	CEL00995.1;CEL01849.1;CEL03037.1;CEL03038.1;CEL06442.1;CEL07723.1;CEL10011.1;CEN59807.1;	PLB37539.1;PLB40928.1;PLB41234.1;	OOF92101.1;OOF93536.1;	KAF7183716.1;	EAW15595.1;	KAF4227643.1;KAF4232178.1;	EAL85736.2;	KAF7114789.1;	RAH76355.1;RAH76957.1;RAH79614.1;RAH84680.1;	GFF53266.1;GFF54032.1;	BCS11980.1;BCS12424.1;BCS13130.1;BCS13447.1;BCS14495.1;		CBF78087.1;CBF79162.1;CBF87325.1;	GLA13275.1;GLA17634.1;GLA18868.1;GLA21575.1;GLA21650.1;	PKX96032.1;	KAB8200573.1;KAB8204006.1;KAB8204809.1;KAB8205196.1;KAB8211249.1;KAB8211955.1;	GIJ81528.1;GIJ90133.1;	XP_040696694.1;XP_040699211.1;XP_040699687.1;XP_040701121.1;XP_040702917.1;XP_040705363.1;XP_040706417.1;XP_040706609.1;XP_040707767.1;		RHZ44195.1;RHZ50521.1;	GLB16393.1;GLB19546.1;GLB20573.1;GLB22656.1;	GFF45373.1;	XP_025492117.1;XP_025494886.1;XP_025495992.1;XP_025496874.1;	XP_043129468.1;	XP_026620603.1;XP_026620610.1;XP_026622134.1;XP_026623368.1;XP_026631341.1;	KAE8156693.1;KAE8158896.1;KAE8159352.1;KAE8160196.1;	KAJ5229187.1;KAJ5244094.1;
OG0000123(91 genes,27 taxa):	scaffold4.t117;scaffold4.t724;scaffold6.t188;scaffold6.t923;	PLB47575.1;PLB48316.1;PLB48732.1;PLB48828.1;PLB49652.1;	KAG2413371.1;KAG2413752.1;KAG2420172.1;	QMW30283.1;QMW30921.1;QMW32585.1;QMW33383.1;	GKZ41743.1;GKZ42375.1;GKZ42402.1;GKZ42819.1;GKZ48953.1;GKZ48956.1;			OOF96678.1;OOF99282.1;OOG00278.1;OOG00552.1;OOG00675.1;	KAF7176097.1;KAF7177833.1;	EAW17177.1;	KAF4226250.1;KAF4229879.1;KAF4239910.1;	EAL84981.1;	KAF7128348.1;	RAH75736.1;RAH75916.1;	GFF29731.1;GFF43412.1;	BCS07264.1;BCS12877.1;BCS12999.1;	KAH8423949.1;KAH8424146.1;KAH8424191.1;KAH8434181.1;KAH8434257.1;	CBF73633.1;CBF85473.1;	GLA11789.1;GLA12570.1;GLA14183.1;GLA16723.1;GLA21669.1;		KAB8200817.1;KAB8201500.1;KAB8205045.1;KAB8208632.1;KAB8208854.1;KAB8209767.1;KAB8210317.1;KAB8211171.1;KAB8211268.1;	GIJ82953.1;GIJ91759.1;	XP_040700068.1;		RHZ67334.1;	GLB14220.1;GLB14244.1;GLB16523.1;GLB18420.1;		XP_025493353.1;	XP_043122575.1;XP_043123983.1;XP_043126069.1;XP_043127516.1;	XP_026619316.1;XP_026624312.1;XP_026625664.1;XP_026626560.1;XP_026631487.1;XP_026632472.1;	KAE8157759.1;	KAJ5228097.1;KAJ5228111.1;KAJ5228749.1;KAJ5229886.1;KAJ5236927.1;KAJ5244570.1;KAJ5250647.1;KAJ5251114.1;
OG0000124(91 genes,32 taxa):	scaffold2.t1415;scaffold3.t1359;scaffold5.t1389;	PLB46197.1;PLB49927.1;PLB52107.1;	KAG2414697.1;	QMW26392.1;QMW26944.1;QMW32096.1;QMW34684.1;	GKZ41848.1;GKZ44984.1;GKZ46797.1;GKZ48726.1;GKZ50362.1;GKZ51333.1;	CEL06959.1;CEN61922.1;	PLB36290.1;	OOF90675.1;OOF92961.1;OOF93267.1;OOF96460.1;OOF97366.1;OOF97597.1;OOF98855.1;OOG00393.1;	KAF7179287.1;KAF7179578.1;	EAW19224.1;EAW19690.1;	KAF4234672.1;	EAL86836.1;EAL93955.1;	KAF7114960.1;	RAH78087.1;RAH79238.1;RAH79649.1;RAH86075.1;	GFF28855.1;GFF48163.1;	BCS11585.1;BCS11634.1;BCS13786.1;BCS17154.1;	KAH8423774.1;KAH8433193.1;KAH8435136.1;	CBF75140.1;CBF83972.1;	GLA12062.1;GLA12108.1;GLA20777.1;	PKX90578.1;PKX91163.1;PKX91425.1;PKX96914.1;PKX99490.1;	KAB8202071.1;KAB8202935.1;KAB8206049.1;KAB8210724.1;KAB8211899.1;	GIJ85028.1;GIJ89537.1;GIJ91237.1;	XP_040703775.1;XP_040705221.1;XP_040708018.1;XP_040709090.1;	KAA8646870.1;	RHZ58015.1;	GLB17446.1;GLB19893.1;GLB21763.1;GLB23695.1;	GFF55015.1;	XP_025486488.1;XP_025495345.1;XP_025496029.1;	XP_043127043.1;	XP_026630650.1;XP_026631116.1;XP_026631168.1;	KAE8158092.1;KAE8164272.1;KAE8165664.1;KAE8166742.1;KAE8167721.1;	KAJ5237931.1;
OG0000125(91 genes,30 taxa):	scaffold2.t30;scaffold2.t328;scaffold3.t315;scaffold7.t242;scaffold7.t88;	PLB44413.1;PLB46423.1;PLB46579.1;PLB53237.1;PLB53553.1;	KAG2417786.1;KAG2417824.1;	QMW28850.1;QMW29006.1;QMW32424.1;QMW34567.1;QMW34749.1;	GKZ43680.1;	CEL08176.1;CEL11130.1;	PLB35026.1;PLB38467.1;		KAF7176346.1;KAF7182771.1;KAF7183283.1;KAF7183351.1;	EAW21049.1;EAW21255.1;EAW25615.1;	KAF4225771.1;KAF4232114.1;KAF4233204.1;KAF4239888.1;KAF4241470.1;	EAL92085.1;EAL92270.1;	KAF7116938.1;KAF7131362.1;	RAH78363.1;RAH87299.1;	GFF34942.1;GFF37131.1;GFF44422.1;	BCS10752.1;	KAH8422330.1;KAH8422500.1;KAH8424461.1;KAH8424904.1;KAH8434280.1;	CBF87102.1;CBF87366.1;	GLA17495.1;	PKX88419.1;PKX88479.1;PKX88564.1;PKX88611.1;PKX88677.1;	KAB8203975.1;KAB8208107.1;KAB8211442.1;	GIJ85016.1;GIJ87920.1;GIJ88097.1;GIJ88191.1;	XP_040696643.1;XP_040699288.1;XP_040704195.1;	KAA8646418.1;	RHZ46683.1;RHZ49457.1;RHZ67308.1;	GLB20919.1;	GFF30137.1;GFF34833.1;GFF36823.1;GFF41409.1;GFF53828.1;GFF58541.1;GFF61026.1;	XP_025488164.1;XP_025496547.1;	XP_043124923.1;XP_043125092.1;XP_043130708.1;		KAE8157552.1;KAE8162280.1;KAE8163401.1;KAE8164525.1;	KAJ5228771.1;KAJ5228818.1;KAJ5245470.1;
OG0000126(91 genes,32 taxa):	scaffold3.t992;	PLB45800.1;PLB48767.1;PLB48781.1;	KAG2420239.1;KAG2421772.1;	QMW29353.1;QMW34787.1;QMW35131.1;	GKZ48168.1;GKZ48515.1;GKZ51918.1;GKZ51961.1;GKZ52094.1;GKZ52108.1;	CEL01378.1;CEL06331.1;CEL07553.1;CEL12034.1;	PLB34869.1;PLB39122.1;	OOF92570.1;OOG00583.1;OOG00879.1;	KAF7175033.1;KAF7180986.1;	EAW16392.1;EAW23560.1;	KAF4238613.1;KAF4241384.1;KAF4244280.1;	EAL84364.1;EAL86719.2;EAL89031.1;EAL92228.1;	KAF7114502.1;KAF7128631.1;	RAH76996.1;	GFF24574.1;GFF46676.1;	BCS09188.1;BCS09219.1;BCS10819.1;BCS15804.1;	KAH8423399.1;KAH8430046.1;KAH8430192.1;KAH8431352.1;KAH8435414.1;	CBF81685.1;CBF87743.1;	GLA17574.1;GLA20973.1;	PKX88605.1;PKX95175.1;	KAB8200829.1;KAB8201903.1;KAB8205023.1;KAB8205565.1;KAB8206265.1;	GIJ92120.1;	XP_040696021.1;XP_040701186.1;XP_040706431.1;	KAA8641672.1;KAA8644647.1;KAA8646751.1;KAA8647165.1;KAA8651295.1;	RHZ43794.1;RHZ65702.1;	GLB17115.1;GLB20984.1;	GFF30072.1;GFF56498.1;GFF57072.1;GFF61244.1;GFF61682.1;	XP_025486359.1;XP_025488251.1;	XP_043128960.1;	XP_026619548.1;XP_026619722.1;XP_026619920.1;XP_026625466.1;XP_026629792.1;	KAE8157718.1;KAE8164942.1;	KAJ5244565.1;KAJ5244593.1;KAJ5252048.1;
OG0000127(90 genes,31 taxa):	scaffold2.t987;scaffold3.t1282;scaffold6.t382;scaffold7.t194;	PLB44176.1;PLB46120.1;PLB46530.1;PLB48363.1;PLB49031.1;PLB52557.1;	KAG2414849.1;	QMW32873.1;QMW32938.1;	GKZ43953.1;GKZ45141.1;GKZ46785.1;	CEL01235.1;CEN60250.1;CEN62062.1;	PLB33711.1;	OOF90077.1;OOF93541.1;OOF99118.1;	KAF7180673.1;	EAW19028.1;	KAF4230188.1;KAF4232253.1;KAF4244804.1;	EAL84811.1;EAL86782.1;EAL93758.1;	KAF7117310.1;KAF7133940.1;	RAH76003.1;RAH76402.1;RAH81567.1;RAH84600.1;RAH85132.1;RAH85133.1;RAH85213.1;RAH86134.1;RAH86135.1;	GFF28577.1;GFF54835.1;	BCS14478.1;BCS15970.1;		CBF83197.1;	GLA12072.1;GLA18859.1;	PKX90748.1;PKX91165.1;PKX95669.1;PKX99286.1;	KAB8199956.1;KAB8201421.1;KAB8202457.1;KAB8204936.1;	GIJ83163.1;GIJ86479.1;GIJ90538.1;	XP_040696275.1;XP_040701912.1;	KAA8642797.1;	RHZ43578.1;RHZ44866.1;RHZ50508.1;	GLB20563.1;GLB21802.1;	GFF41067.1;GFF46812.1;	XP_025485919.1;XP_025487446.1;XP_025489764.1;XP_025491492.1;XP_025493423.1;XP_025493499.1;XP_025496900.1;XP_025496952.1;	XP_043130066.1;XP_043130438.1;	XP_026623356.1;XP_026629616.1;	KAE8156605.1;KAE8158338.1;KAE8165419.1;KAE8168443.1;	KAJ5243705.1;KAJ5250234.1;KAJ5252631.1;KAJ5252847.1;
OG0000128(90 genes,31 taxa):	scaffold1.t975;scaffold2.t1313;scaffold2.t1895;scaffold3.t1403;	PLB46243.1;PLB51583.1;PLB52213.1;PLB54882.1;	KAG2420033.1;	QMW25763.1;QMW26905.1;QMW28753.1;QMW35730.1;	GKZ44528.1;GKZ46196.1;GKZ48285.1;	CEL06620.1;CEL06879.1;CEL06880.1;CEL09299.1;CEN61075.1;	PLB37571.1;	OOF90969.1;OOF92697.1;OOF95348.1;OOF98867.1;OOG00095.1;OOG00882.1;	KAF7176158.1;	EAW20883.1;	KAF4236941.1;KAF4245609.1;	EAL84749.1;	KAF7121620.1;KAF7125307.1;	RAH76589.1;RAH77722.1;RAH80476.1;RAH84982.1;RAH86030.1;		BCS14323.1;BCS16268.1;BCS16854.1;	KAH8427034.1;KAH8427127.1;KAH8427761.1;KAH8429078.1;	CBF83057.1;CBF85489.1;	GLA12054.1;GLA12817.1;GLA17987.1;GLA19676.1;	PKX90384.1;PKX90385.1;PKX95961.1;	KAB8203293.1;KAB8205709.1;KAB8211557.1;KAB8211855.1;	GIJ90052.1;	XP_040698767.1;	KAA8642817.1;KAA8644966.1;KAA8645372.1;KAA8645424.1;KAA8649255.1;	RHZ47025.1;RHZ53727.1;RHZ65529.1;	GLB17563.1;GLB20411.1;GLB23334.1;	GFF44317.1;GFF54116.1;	XP_025488861.1;XP_025490717.1;XP_025493438.1;XP_025495607.1;XP_025497059.1;	XP_043129530.1;	XP_026628440.1;XP_026628834.1;XP_026629202.1;	KAE8160047.1;KAE8160097.1;KAE8160725.1;KAE8166920.1;	KAJ5237726.1;KAJ5252888.1;
OG0000129(90 genes,32 taxa):	scaffold2.t1218;scaffold2.t944;scaffold5.t229;scaffold6.t151;	PLB48752.1;PLB51157.1;PLB52313.1;PLB52594.1;	KAG2419494.1;	QMW27399.1;QMW29443.1;QMW32503.1;QMW36324.1;	GKZ45453.1;GKZ48870.1;	CEL08874.1;CEN60508.1;CEN60635.1;CEN60636.1;	PLB35331.1;	OOF91691.1;OOF93992.1;OOG00603.1;	KAF7175195.1;KAF7178086.1;	EAW16816.1;	KAF4228916.1;KAF4229996.1;	EAL86367.1;	KAF7114201.1;	RAH80150.1;RAH80343.1;RAH81663.1;RAH82627.1;RAH83666.1;RAH84361.1;RAH87050.1;RAH87702.1;	GFF41159.1;GFF43042.1;	BCS05646.1;BCS13063.1;	KAH8426643.1;KAH8429542.1;KAH8434327.1;	CBF77678.1;CBF78556.1;CBF78732.1;	GLA17059.1;GLA19833.1;	PKX88894.1;PKX89267.1;	KAB8199818.1;KAB8206594.1;KAB8209024.1;KAB8209849.1;KAB8211439.1;	GIJ86636.1;GIJ91139.1;	XP_040708866.1;	KAA8641456.1;KAA8642442.1;KAA8642505.1;KAA8642624.1;KAA8646661.1;KAA8648207.1;KAA8650872.1;	RHZ66749.1;	GLB12648.1;GLB16455.1;	GFF38021.1;GFF42677.1;	XP_025486033.1;XP_025487676.1;XP_025487680.1;XP_025490490.1;XP_025491358.1;XP_025494745.1;XP_025496167.1;	XP_043124165.1;XP_043128642.1;XP_043131114.1;	XP_026621637.1;XP_026631416.1;	KAE8163636.1;KAE8164834.1;KAE8166424.1;KAE8168161.1;	KAJ5236249.1;KAJ5251064.1;
OG0000130(90 genes,31 taxa):	scaffold1.t1901;scaffold1.t282;scaffold5.t422;scaffold8.t433;	PLB44878.1;PLB50954.1;PLB53866.1;PLB55636.1;	KAG2412066.1;KAG2416248.1;KAG2416516.1;KAG2419204.1;KAG2420266.1;	QMW26781.1;QMW34880.1;QMW35358.1;	GKZ48178.1;GKZ49538.1;	CEL02233.1;CEL04495.1;CEL09011.1;CEL11602.1;CEN61028.1;	PLB38891.1;PLB40427.1;	OOF91413.1;OOF99287.1;	KAF7174786.1;KAF7176285.1;KAF7176539.1;	EAW18537.1;EAW20592.1;EAW24735.1;	KAF4226989.1;KAF4245400.1;	EAL84469.1;EAL89382.1;EAL93235.1;	KAF7117450.1;KAF7128398.1;	RAH81249.1;RAH85517.1;RAH85865.1;	GFF34438.1;GFF36407.1;GFF39838.1;	BCS11530.1;BCS15815.1;	KAH8427591.1;KAH8429720.1;KAH8432961.1;KAH8433783.1;	CBF78915.1;CBF79598.1;CBF82125.1;	GLA20298.1;GLA20984.1;	PKX92362.1;PKX93416.1;PKX98755.1;	KAB8202338.1;KAB8209373.1;KAB8210326.1;	GIJ81645.1;GIJ88257.1;GIJ88608.1;	XP_040698101.1;XP_040699423.1;XP_040701794.1;		RHZ49509.1;RHZ56406.1;RHZ60472.1;RHZ61546.1;	GLB17123.1;GLB21862.1;	GFF32615.1;GFF46362.1;GFF52638.1;	XP_025489613.1;XP_025494619.1;XP_025495837.1;	XP_043121953.1;XP_043130942.1;	XP_026629781.1;XP_026631228.1;	KAE8158358.1;KAE8158600.1;KAE8161270.1;	KAJ5228738.1;KAJ5249835.1;
OG0000131(89 genes,30 taxa):	scaffold2.t1025;scaffold4.t1070;scaffold4.t875;	PLB43979.1;PLB48484.1;PLB48719.1;PLB52337.1;PLB52521.1;PLB53753.1;	KAG2420624.1;KAG2421730.1;	QMW31860.1;QMW32044.1;	GKZ40584.1;GKZ44927.1;GKZ45690.1;GKZ48651.1;	CEL05744.1;CEL05746.1;CEL11256.1;	PLB37065.1;PLB37645.1;PLB41075.1;PLB41078.1;	OOF96171.1;OOF99512.1;	KAF7177673.1;KAF7181474.1;	EAW16182.1;EAW20409.1;	KAF4228456.1;KAF4228461.1;KAF4233273.1;KAF4237435.1;	EAL88813.1;EAL89235.1;EAL94101.1;		RAH76083.1;RAH83280.1;RAH84278.1;	GFF24029.1;GFF29214.1;GFF51689.1;	BCS06882.1;BCS10977.1;BCS14338.1;BCS14339.1;BCS15420.1;	KAH8425780.1;KAH8426548.1;KAH8429785.1;KAH8432457.1;KAH8433069.1;	CBF69364.1;CBF87247.1;	GLA10406.1;GLA13916.1;GLA19651.1;GLA20923.1;	PKX93966.1;PKX95392.1;	KAB8199565.1;KAB8201366.1;KAB8203108.1;	GIJ83203.1;GIJ83249.1;	XP_040704178.1;XP_040708362.1;	KAA8645779.1;KAA8652168.1;	RHZ50989.1;RHZ57401.1;	GLB13862.1;GLB18866.1;GLB20425.1;GLB21115.1;	GFF52763.1;GFF56999.1;GFF57478.1;	XP_025491396.1;XP_025491822.1;XP_025494826.1;	XP_043128337.1;	XP_026621201.1;XP_026625525.1;XP_026628416.1;XP_026632031.1;	KAE8165124.1;KAE8168439.1;
OG0000132(89 genes,32 taxa):	scaffold4.t213;scaffold4.t449;	PLB46008.1;PLB47677.1;PLB47969.1;	KAG2413061.1;KAG2413617.1;	QMW30007.1;QMW32883.1;QMW36073.1;	GKZ44049.1;GKZ49930.1;	CEL01355.1;CEL06644.1;CEL08439.1;	PLB37621.1;	OOF92999.1;OOF99568.1;OOF99684.1;	KAF7175446.1;KAF7176093.1;KAF7176469.1;KAF7181456.1;	EAW16240.1;EAW16902.1;EAW24719.1;	KAF4237485.1;KAF4237530.1;KAF4242766.1;KAF4245113.1;	EAL86437.1;EAL88861.1;EAL89368.2;	KAF7114694.1;KAF7118391.1;KAF7125371.1;	RAH84176.1;	GFF24160.1;GFF39898.1;GFF44725.1;GFF46313.1;	BCS08809.1;BCS08923.1;	KAH8424612.1;KAH8424903.1;KAH8427050.1;KAH8427051.1;	CBF87159.1;	GLA17761.1;GLA21224.1;	PKX89369.1;PKX92336.1;PKX95341.1;	KAB8199451.1;KAB8204922.1;KAB8207151.1;KAB8207481.1;KAB8209905.1;	GIJ81558.1;GIJ86726.1;GIJ91304.1;GIJ91944.1;	XP_040700125.1;XP_040702651.1;	KAA8650628.1;KAA8650801.1;	RHZ46891.1;RHZ50797.1;	GLB15712.1;GLB15829.1;	GFF40353.1;GFF43961.1;GFF60213.1;	XP_025488320.1;	XP_043127090.1;XP_043128552.1;XP_043128786.1;	XP_026623259.1;XP_026624854.1;	KAE8161569.1;KAE8161682.1;KAE8161887.1;KAE8166044.1;KAE8166046.1;	KAJ5230314.1;KAJ5235803.1;KAJ5245714.1;KAJ5245715.1;KAJ5252600.1;
OG0000133(88 genes,31 taxa):	scaffold2.t140;scaffold3.t713;scaffold5.t1222;scaffold8.t871;scaffold8.t896;	PLB43352.1;PLB43376.1;PLB45519.1;PLB50101.1;PLB53445.1;	KAG2413066.1;KAG2417102.1;KAG2418561.1;	QMW25461.1;QMW26204.1;QMW36249.1;	GKZ40668.1;GKZ45115.1;GKZ45516.1;GKZ47451.1;GKZ51322.1;GKZ51497.1;	CEL10148.1;CEL10327.1;CEN60398.1;CEN60982.1;CEN61325.1;		OOF89981.1;OOF91819.1;OOF97622.1;OOF98720.1;	KAF7175981.1;KAF7181165.1;	EAW18143.1;	KAF4232640.1;	EAL87500.1;EAL94095.1;	KAF7114981.1;KAF7115296.1;	RAH77317.1;RAH80179.1;RAH81588.1;	GFF48953.1;GFF56465.1;	BCS06967.1;BCS13135.1;BCS16482.1;	KAH8423113.1;KAH8430221.1;KAH8430656.1;KAH8432001.1;KAH8433776.1;	CBF74610.1;CBF81125.1;CBF87444.1;	GLA12601.1;GLA13831.1;GLA21791.1;	PKX98332.1;	KAB8206153.1;KAB8212278.1;	GIJ82724.1;GIJ88148.1;	XP_040696138.1;XP_040699197.1;XP_040700295.1;XP_040707166.1;	KAA8647399.1;	RHZ49293.1;	GLB13944.1;GLB16388.1;GLB17782.1;	GFF58062.1;GFF58608.1;	XP_025485900.1;XP_025487196.1;XP_025490835.1;	XP_043122343.1;XP_043122775.1;XP_043128331.1;	XP_026629417.1;XP_026631329.1;XP_026632132.1;	KAE8159550.1;KAE8162550.1;	KAJ5236174.1;KAJ5245127.1;KAJ5252857.1;
OG0000134(88 genes,28 taxa):	scaffold1.t1145;scaffold2.t1298;scaffold8.t208;	PLB45129.1;PLB52228.1;PLB54695.1;	KAG2413019.1;	QMW29391.1;QMW30135.1;QMW31973.1;	GKZ40810.1;GKZ42201.1;GKZ46746.1;GKZ50379.1;	CEL05511.1;CEL09081.1;CEL10215.1;CEL10289.1;CEN60317.1;CEN60463.1;CEN62753.1;		OOF89816.1;OOF99186.1;			KAF4227357.1;KAF4228909.1;KAF4230964.1;	EAL86207.1;	KAF7113851.1;KAF7131343.1;	RAH81232.1;RAH85546.1;RAH86202.1;RAH86797.1;RAH87257.1;	GFF26127.1;	BCS06055.1;BCS10566.1;BCS13678.1;BCS14403.1;BCS15711.1;BCS15900.1;	KAH8424251.1;KAH8427094.1;KAH8428470.1;KAH8431799.1;	CBF74829.1;CBF78470.1;CBF78847.1;CBF87282.1;CBF87284.1;	GLA16589.1;GLA18819.1;GLA20069.1;GLA20420.1;	PKX90532.1;PKX96360.1;PKX97746.1;	KAB8205068.1;KAB8210031.1;	GIJ85071.1;GIJ86829.1;	XP_040698837.1;XP_040700310.1;XP_040708373.1;XP_040708936.1;	KAA8644925.1;KAA8651095.1;	RHZ63052.1;	GLB13049.1;GLB17206.1;GLB20474.1;GLB22523.1;GLB23673.1;		XP_025487788.1;XP_025489644.1;XP_025491257.1;XP_025492021.1;XP_025495855.1;	XP_043124122.1;	XP_026623315.1;XP_026626324.1;XP_026628089.1;XP_026629687.1;	KAE8160114.1;KAE8163680.1;KAE8166002.1;	KAJ5236686.1;KAJ5236687.1;
OG0000135(88 genes,31 taxa):	scaffold1.t3;scaffold4.t157;scaffold4.t845;scaffold6.t126;	PLB47618.1;PLB48450.1;PLB48723.1;PLB55929.1;	KAG2415602.1;KAG2417768.1;KAG2419948.1;	QMW25948.1;QMW30474.1;QMW31492.1;QMW36719.1;	GKZ43156.1;GKZ47336.1;	CEL04159.1;CEN60267.1;		OOF92009.1;OOF92044.1;OOF94347.1;	KAF7177765.1;KAF7177898.1;KAF7180566.1;KAF7180856.1;	EAW19338.1;	KAF4231447.1;KAF4238144.1;KAF4242051.1;	EAL94057.1;	KAF7117489.1;	RAH76911.1;RAH85066.1;	GFF48781.1;GFF52977.1;GFF54159.1;GFF54266.1;	BCS11211.1;BCS12343.1;	KAH8422508.1;KAH8423424.1;KAH8423425.1;KAH8424937.1;KAH8432989.1;KAH8434285.1;	CBF74114.1;CBF80184.1;	GLA13355.1;GLA14142.1;	PKX88367.1;PKX88468.1;PKX99651.1;	KAB8200515.1;KAB8203745.1;KAB8207674.1;KAB8209263.1;KAB8212569.1;	GIJ83127.1;GIJ86424.1;GIJ86449.1;GIJ89449.1;	XP_040697709.1;	KAA8641742.1;KAA8642766.1;KAA8644083.1;KAA8644445.1;KAA8647041.1;KAA8650833.1;KAA8652573.1;	RHZ44133.1;RHZ64910.1;	GLB21345.1;GLB22742.1;	GFF34766.1;GFF43505.1;GFF54278.1;GFF59006.1;	XP_025486968.1;XP_025488717.1;	XP_043121135.1;XP_043122802.1;	XP_026621882.1;XP_026625714.1;	KAE8157900.1;KAE8161809.1;KAE8167359.1;	KAJ5251373.1;
OG0000136(88 genes,31 taxa):	scaffold2.t1851;scaffold4.t257;	PLB47729.1;PLB51633.1;	KAG2417518.1;KAG2417933.1;KAG2420107.1;KAG2421339.1;	QMW27196.1;QMW27806.1;QMW32089.1;QMW36662.1;	GKZ43561.1;GKZ46230.1;GKZ50751.1;	CEL05479.1;CEL06580.1;CEN61417.1;	PLB37528.1;	OOF90936.1;OOF96805.1;OOF98890.1;	KAF7175402.1;KAF7181794.1;	EAW18255.1;	KAF4244427.1;	EAL87618.1;	KAF7125974.1;	RAH75936.1;RAH76554.1;RAH78023.1;RAH84579.1;RAH85974.1;		BCS10812.1;BCS14849.1;BCS16234.1;BCS16907.1;	KAH8424820.1;KAH8432044.1;	CBF73492.1;CBF82819.1;CBF83145.1;CBF86048.1;CBF86206.1;CBF88297.1;CBF89299.1;	GLA16354.1;GLA17558.1;GLA18037.1;GLA20858.1;	PKX98458.1;	KAB8201834.1;KAB8204146.1;KAB8207736.1;	GIJ82613.1;GIJ86780.1;GIJ90412.1;	XP_040699297.1;XP_040705382.1;XP_040708352.1;	KAA8642431.1;KAA8645401.1;KAA8652915.1;KAA8652927.1;	RHZ43938.1;RHZ46590.1;RHZ51789.1;	GLB17531.1;GLB19429.1;GLB20977.1;GLB22682.1;GLB23277.1;	GFF44753.1;GFF60582.1;	XP_025495285.1;XP_025496974.1;XP_025497032.1;XP_025497220.1;	XP_043122231.1;XP_043127594.1;	XP_026622289.1;XP_026625450.1;XP_026628931.1;XP_026629160.1;	KAE8156082.1;KAE8163574.1;KAE8167418.1;	KAJ5250362.1;
OG0000137(88 genes,31 taxa):	scaffold4.t823;scaffold4.t901;	PLB48427.1;PLB48514.1;		QMW25921.1;QMW26583.1;QMW27102.1;QMW30746.1;QMW36755.1;	GKZ48430.1;GKZ49078.1;GKZ50883.1;GKZ50925.1;GKZ51718.1;	CEL11265.1;	PLB35926.1;PLB37659.1;PLB41650.1;	OOF91985.1;	KAF7177586.1;KAF7177672.1;KAF7181544.1;KAF7183360.1;KAF7184402.1;	EAW15627.1;EAW21035.1;	KAF4230461.1;KAF4233216.1;	EAL85707.1;	KAF7117600.1;KAF7117601.1;KAF7136789.1;	RAH77876.1;RAH80001.1;RAH80522.1;RAH81990.1;RAH87432.1;	GFF44461.1;GFF46346.1;GFF48160.1;	BCS06255.1;BCS10654.1;BCS14341.1;BCS16973.1;	KAH8424830.1;KAH8433161.1;	CBF80430.1;	GLA13882.1;GLA14940.1;GLA18385.1;	PKX88478.1;PKX88661.1;	KAB8203622.1;KAB8205540.1;KAB8207650.1;KAB8212074.1;	GIJ84794.1;GIJ88110.1;	XP_040696629.1;XP_040707411.1;	KAA8648039.1;KAA8651056.1;	RHZ44057.1;RHZ49052.1;RHZ57482.1;	GLB21453.1;GLB22599.1;GLB23218.1;	GFF41297.1;GFF57320.1;	XP_025488821.1;XP_025490267.1;XP_025490695.1;XP_025491552.1;XP_025493521.1;XP_025493942.1;	XP_043123544.1;XP_043125107.1;XP_043128265.1;	XP_026622557.1;XP_026625489.1;XP_026628975.1;XP_026629978.1;	KAE8157644.1;KAE8158281.1;KAE8158965.1;	KAJ5228512.1;KAJ5229175.1;
OG0000138(88 genes,30 taxa):	scaffold3.t876;		KAG2413158.1;KAG2418599.1;	QMW27044.1;QMW31793.1;QMW33441.1;	GKZ49431.1;GKZ50729.1;	CEL01985.1;CEL09623.1;	PLB37662.1;	OOF92541.1;	KAF7182772.1;KAF7182901.1;	EAW18991.1;EAW19884.1;EAW21256.1;EAW25675.1;	KAF4228330.1;KAF4229691.1;KAF4232113.1;KAF4235176.1;	EAL84345.1;EAL85015.1;EAL92271.1;EAL93727.1;	KAF7116110.1;KAF7117197.1;KAF7119065.1;KAF7133837.1;	RAH79704.1;RAH79708.1;RAH86321.1;	GFF28431.1;GFF34945.1;GFF39396.1;GFF40960.1;	BCS07925.1;BCS14762.1;		CBF78280.1;CBF82097.1;	GLA15261.1;GLA19235.1;GLA21728.1;	PKX88563.1;PKX88979.1;PKX90102.1;PKX99245.1;	KAB8202544.1;KAB8208726.1;	GIJ87919.1;GIJ89081.1;GIJ90988.1;GIJ92600.1;	XP_040696031.1;XP_040698066.1;XP_040699879.1;XP_040709214.1;	KAA8641975.1;	RHZ45588.1;RHZ49458.1;RHZ58941.1;RHZ67192.1;	GLB14843.1;GLB20826.1;	GFF33475.1;GFF41037.1;GFF41411.1;GFF48302.1;	XP_025491392.1;XP_025491405.1;XP_025491992.1;	XP_043121483.1;XP_043124922.1;XP_043129842.1;XP_043130783.1;	XP_026622048.1;XP_026625927.1;	KAE8159797.1;KAE8166580.1;	KAJ5227866.1;KAJ5235993.1;KAJ5237084.1;KAJ5243842.1;KAJ5244716.1;KAJ5244898.1;KAJ5250059.1;KAJ5253222.1;
OG0000139(87 genes,31 taxa):	scaffold4.t599;scaffold5.t195;	PLB48129.1;PLB51194.1;	KAG2412495.1;KAG2416660.1;	QMW24780.1;QMW31771.1;QMW35395.1;	GKZ40861.1;GKZ44623.1;GKZ46258.1;GKZ48375.1;GKZ49011.1;	CEL08842.1;	PLB39436.1;	OOF90559.1;OOF93568.1;OOF93651.1;OOG00284.1;	KAF7174801.1;KAF7183948.1;	EAW19221.1;	KAF4243073.1;KAF4245385.1;		KAF7118123.1;KAF7131048.1;	RAH80385.1;RAH82456.1;RAH85322.1;RAH86799.1;RAH86837.1;RAH87675.1;	GFF28835.1;	BCS06110.1;BCS12441.1;BCS13396.1;BCS13513.1;BCS14727.1;	KAH8429478.1;KAH8432210.1;	CBF78606.1;	GLA13259.1;GLA14348.1;GLA15894.1;GLA19201.1;GLA20101.1;GLA20419.1;	PKX98772.1;PKX99485.1;	KAB8202380.1;KAB8205393.1;KAB8208685.1;	GIJ88624.1;GIJ89326.1;	XP_040708905.1;	KAA8645762.1;KAA8648183.1;	RHZ55412.1;RHZ63044.1;	GLB13106.1;GLB16133.1;GLB19625.1;GLB20793.1;GLB22641.1;	GFF32661.1;GFF42624.1;	XP_025486016.1;XP_025491260.1;XP_025491316.1;XP_025491486.1;XP_025492924.1;XP_025493052.1;XP_025496143.1;	XP_043121240.1;	XP_026622011.1;XP_026622149.1;XP_026623878.1;XP_026624199.1;XP_026626379.1;XP_026628090.1;	KAE8156009.1;KAE8157991.1;KAE8166609.1;	KAJ5229520.1;KAJ5245367.1;KAJ5250046.1;
OG0000140(86 genes,32 taxa):	scaffold1.t1784;scaffold1.t2122;scaffold2.t1046;scaffold6.t1098;	PLB49844.1;PLB52502.1;PLB53627.1;PLB53995.1;	KAG2413128.1;KAG2413134.1;KAG2416191.1;KAG2416257.1;KAG2419162.1;KAG2419172.1;KAG2421674.1;	QMW26612.1;QMW32226.1;QMW33873.1;QMW36028.1;	GKZ40474.1;GKZ42271.1;GKZ48706.1;GKZ49437.1;GKZ51841.1;	CEL00500.1;CEL08878.1;CEL11550.1;	PLB33136.1;	OOF92709.1;OOF96477.1;	KAF7175254.1;KAF7184622.1;	EAW17200.1;EAW18033.1;	KAF4230496.1;KAF4243846.1;	EAL86627.2;EAL91844.1;EAL94097.1;	KAF7122869.1;KAF7128513.1;KAF7136897.1;	RAH76606.1;	GFF33796.1;GFF38450.1;	BCS13144.1;BCS15222.1;	KAH8426503.1;KAH8430888.1;KAH8433261.1;	CBF78548.1;CBF80076.1;CBF81681.1;	GLA17296.1;GLA17526.1;	PKX91461.1;PKX97005.1;	KAB8200121.1;KAB8205172.1;KAB8207527.1;KAB8209231.1;KAB8210128.1;	GIJ85675.1;GIJ87091.1;GIJ90957.1;	XP_040697431.1;XP_040699337.1;XP_040702098.1;XP_040708862.1;	KAA8641804.1;KAA8645202.1;	RHZ52629.1;RHZ65482.1;	GLB19063.1;	GFF28580.1;	XP_025490700.1;XP_025491429.1;	XP_043123551.1;XP_043123552.1;XP_043128347.1;	XP_026625417.1;XP_026627367.1;XP_026629042.1;	KAE8158262.1;KAE8161381.1;	KAJ5249734.1;
OG0000141(86 genes,32 taxa):	scaffold3.t1431;scaffold5.t1402;scaffold8.t882;	PLB43363.1;PLB46275.1;PLB49914.1;	KAG2414802.1;KAG2414843.1;KAG2418638.1;	QMW26793.1;QMW35767.1;	GKZ42511.1;GKZ42995.1;GKZ47606.1;GKZ49764.1;GKZ50077.1;	CEL00993.1;CEL00994.1;CEL03112.1;CEL09017.1;CEL09310.1;CEL09311.1;CEN61262.1;	PLB35380.1;	OOF92551.1;OOF93899.1;OOF95787.1;OOG00337.1;OOG01129.1;	KAF7179274.1;	EAW16665.1;	KAF4243686.1;	EAL89269.1;	KAF7114599.1;	RAH79613.1;RAH82617.1;	GFF49908.1;	BCS05770.1;BCS08382.1;BCS09993.1;BCS11979.1;BCS13352.1;BCS14326.1;	KAH8426372.1;KAH8430648.1;KAH8430649.1;KAH8435126.1;	CBF74975.1;CBF78035.1;	GLA14304.1;GLA19482.1;GLA19667.1;GLA19998.1;GLA21574.1;	PKX94892.1;	KAB8205759.1;KAB8210895.1;	GIJ92370.1;	XP_040699030.1;XP_040701245.1;XP_040703895.1;XP_040705190.1;	KAA8648001.1;KAA8648014.1;KAA8649533.1;	RHZ62560.1;	GLB12778.1;GLB16177.1;GLB16996.1;GLB20414.1;	GFF30658.1;	XP_025487696.1;XP_025495991.1;	XP_043129193.1;	XP_026620611.1;XP_026621693.1;XP_026622369.1;XP_026623808.1;XP_026628431.1;	KAE8158656.1;KAE8158895.1;	KAJ5228698.1;KAJ5229141.1;KAJ5229750.1;KAJ5231249.1;KAJ5252790.1;
OG0000142(86 genes,22 taxa):	scaffold1.t1768;scaffold1.t2157;scaffold3.t1401;scaffold3.t822;scaffold4.t1421;scaffold5.t614;scaffold5.t615;scaffold7.t269;	PLB43606.1;PLB45640.1;PLB46240.1;PLB46605.1;PLB50747.1;PLB50748.1;PLB53593.1;PLB54021.1;		QMW26902.1;QMW31929.1;	GKZ44109.1;GKZ45393.1;GKZ47463.1;GKZ47603.1;	CEL02870.1;CEL05869.1;CEL05870.1;CEL07871.1;CEL10039.1;		OOF93895.1;OOF95249.1;OOF95250.1;OOF98181.1;OOF99329.1;				EAL94094.1;	KAF7115858.1;	RAH76898.1;RAH77218.1;RAH80197.1;RAH80198.1;RAH80534.1;RAH81755.1;RAH85827.1;RAH86867.1;		BCS05773.1;BCS07505.1;BCS09144.1;BCS12970.1;	KAH8422521.1;KAH8423245.1;KAH8427033.1;KAH8432831.1;KAH8433306.1;	CBF73898.1;CBF76259.1;CBF77160.1;CBF78397.1;	GLA11564.1;GLA15483.1;GLA18230.1;GLA18269.1;GLA19485.1;	PKX88483.1;	KAB8201241.1;KAB8205136.1;KAB8211851.1;		XP_040696311.1;XP_040704769.1;XP_040708598.1;	KAA8647303.1;		GLB12781.1;GLB14454.1;GLB16051.1;GLB18324.1;		XP_025485750.1;XP_025486956.1;XP_025487213.1;XP_025487214.1;XP_025488810.1;XP_025493770.1;XP_025494595.1;		XP_026621696.1;XP_026621778.1;XP_026624004.1;XP_026625120.1;	KAE8160042.1;KAE8165189.1;	KAJ5252095.1;
OG0000143(86 genes,31 taxa):	scaffold3.t723;scaffold6.t41;scaffold6.t471;scaffold8.t425;	PLB44887.1;PLB48622.1;PLB49144.1;PLB52714.1;	KAG2414363.1;KAG2417416.1;	QMW26998.1;QMW33268.1;QMW35647.1;	GKZ44271.1;GKZ46231.1;	CEL02408.1;CEL05245.1;CEL05863.1;CEL07380.1;	PLB38395.1;PLB39919.1;	OOF91285.1;OOF98892.1;OOG00192.1;	KAF7179494.1;	EAW16109.1;EAW20464.1;	KAF4229564.1;KAF4238389.1;	EAL84589.1;EAL87729.1;EAL88789.1;	KAF7131481.1;	RAH80840.1;RAH81187.1;RAH81682.1;RAH82930.1;RAH83776.1;RAH85253.1;	GFF23836.1;GFF54516.1;	BCS11360.1;BCS16232.1;	KAH8426790.1;KAH8427891.1;KAH8431658.1;KAH8434458.1;		GLA16272.1;GLA16355.1;	PKX93276.1;PKX95483.1;PKX99530.1;	KAB8200175.1;KAB8201562.1;KAB8204430.1;KAB8211970.1;	GIJ89608.1;	XP_040701431.1;XP_040704569.1;XP_040708113.1;	KAA8644498.1;KAA8650387.1;	RHZ54360.1;RHZ60595.1;	GLB17530.1;GLB22033.1;	GFF39474.1;	XP_025489932.1;XP_025490503.1;XP_025491191.1;XP_025491650.1;XP_025495896.1;	XP_043130249.1;XP_043131069.1;	XP_026619940.1;XP_026620708.1;XP_026629158.1;	KAE8155375.1;KAE8155592.1;KAE8155683.1;KAE8159746.1;KAE8160747.1;KAE8161131.1;	KAJ5227983.1;KAJ5237265.1;KAJ5237267.1;
OG0000144(86 genes,28 taxa):	scaffold2.t109;scaffold4.t275;scaffold7.t804;	PLB47177.1;PLB47748.1;PLB53474.1;	KAG2416664.1;	QMW32917.1;	GKZ45461.1;GKZ50210.1;GKZ51171.1;	CEL04645.1;CEL04646.1;CEL04647.1;CEL05854.1;CEN61433.1;CEN61434.1;CEN61435.1;	PLB36191.1;PLB36576.1;	OOG00335.1;OOG00336.1;OOG00338.1;OOG00339.1;OOG00616.1;		EAW21006.1;EAW24525.1;		EAL84365.1;	KAF7131483.1;KAF7134055.1;KAF7136788.1;KAF7136930.1;KAF7136931.1;KAF7139714.1;KAF7139739.1;	RAH82415.1;RAH82469.1;RAH82470.1;		BCS13055.1;	KAH8424367.1;KAH8424368.1;KAH8424802.1;KAH8424803.1;KAH8425541.1;KAH8434444.1;KAH8434445.1;	CBF79793.1;CBF82339.1;	GLA19826.1;	PKX96378.1;	KAB8198913.1;KAB8202936.1;KAB8202944.1;KAB8204880.1;KAB8205158.1;KAB8209354.1;	GIJ92739.1;	XP_040700156.1;XP_040700318.1;XP_040701932.1;	KAA8641632.1;KAA8641673.1;KAA8641674.1;KAA8646741.1;KAA8646742.1;KAA8646743.1;KAA8646750.1;	RHZ44136.1;RHZ47759.1;RHZ47792.1;RHZ48747.1;	GLB16462.1;GLB23049.1;		XP_025493768.1;	XP_043126150.1;	XP_026619717.1;XP_026620292.1;XP_026620556.1;XP_026631423.1;	KAE8163715.1;KAE8164519.1;KAE8167339.1;KAE8167729.1;	KAJ5244984.1;KAJ5252150.1;KAJ5252865.1;
OG0000145(86 genes,31 taxa):	scaffold2.t1520;scaffold5.t954;	PLB50385.1;PLB51995.1;	KAG2412236.1;KAG2412237.1;KAG2412939.1;KAG2417273.1;KAG2420177.1;	QMW26312.1;QMW33555.1;QMW35812.1;QMW36607.1;	GKZ47733.1;GKZ48035.1;GKZ48408.1;	CEL02521.1;CEL04045.1;CEL04046.1;CEL04099.1;CEL05241.1;CEL05242.1;CEL09661.1;CEL11507.1;	PLB39911.1;	OOF89870.1;OOF90354.1;OOF90688.1;OOF90718.1;OOF92995.1;	KAF7184221.1;	EAW16867.1;EAW17027.1;EAW20692.1;EAW24588.1;	KAF4237563.1;KAF4238166.1;	EAL86274.1;EAL86406.1;EAL90432.1;	KAF7114656.1;KAF7117684.1;	RAH86778.1;	GFF43158.1;GFF51186.1;	BCS10624.1;BCS17094.1;	KAH8434473.1;KAH8434860.1;	CBF71829.1;CBF77732.1;CBF80612.1;CBF85763.1;	GLA16648.1;GLA20375.1;	PKX89326.1;PKX96246.1;	KAB8201517.1;KAB8204094.1;KAB8205809.1;KAB8205979.1;	GIJ86690.1;	XP_040696863.1;XP_040703427.1;XP_040705587.1;XP_040708110.1;	KAA8646687.1;KAA8649913.1;	RHZ46115.1;RHZ53928.1;RHZ55829.1;	GLB22573.1;GLB23103.1;	GFF40254.1;		XP_043128592.1;XP_043129277.1;	XP_026621000.1;XP_026627697.1;	KAE8155852.1;KAE8158011.1;KAE8165219.1;KAE8167482.1;KAE8167694.1;	KAJ5227729.1;KAJ5236105.1;KAJ5243570.1;
OG0000146(85 genes,32 taxa):	scaffold3.t1421;scaffold4.t17;scaffold5.t623;scaffold7.t38;	PLB46264.1;PLB46370.1;PLB47474.1;PLB50740.1;	KAG2412965.1;KAG2415087.1;	QMW25849.1;QMW26349.1;QMW26750.1;QMW30403.1;QMW32058.1;QMW34239.1;QMW36511.1;	GKZ40495.1;GKZ46287.1;	CEL10611.1;	PLB38003.1;	OOF90397.1;OOF93363.1;	KAF7179929.1;KAF7180848.1;	EAW17317.1;EAW24567.1;	KAF4228663.1;KAF4234133.1;	EAL86230.1;EAL91153.1;	KAF7122229.1;KAF7125869.1;	RAH80371.1;	GFF26180.1;GFF31053.1;	BCS14694.1;BCS15246.1;	KAH8422280.1;KAH8425073.1;KAH8429863.1;	CBF82898.1;CBF82901.1;	GLA17274.1;GLA19170.1;	PKX96335.1;PKX97799.1;	KAB8199955.1;KAB8201383.1;KAB8202191.1;KAB8203427.1;KAB8203831.1;KAB8206015.1;KAB8207059.1;KAB8210292.1;	GIJ85041.1;GIJ86412.1;	XP_040705909.1;XP_040707152.1;	KAA8648467.1;KAA8650990.1;KAA8651163.1;KAA8651298.1;KAA8652777.1;	RHZ55399.1;RHZ61796.1;	GLB19041.1;GLB20760.1;	GFF34730.1;GFF54357.1;	XP_025491329.1;	XP_043122817.1;XP_043124147.1;	XP_026621981.1;XP_026627341.1;	KAE8158634.1;KAE8163870.1;KAE8165418.1;KAE8165751.1;KAE8166773.1;KAE8167893.1;KAE8168394.1;KAE8168449.1;	KAJ5244108.1;KAJ5250511.1;
OG0000147(85 genes,32 taxa):	scaffold2.t654;scaffold3.t1414;	PLB46255.1;PLB52890.1;	KAG2412207.1;KAG2417996.1;KAG2421276.1;	QMW28095.1;QMW28910.1;	GKZ41361.1;GKZ46687.1;	CEL07075.1;CEL08051.1;CEL12007.1;CEL12008.1;CEN59288.1;	PLB40709.1;PLB41035.1;	OOF99807.1;OOG00528.1;	KAF7175078.1;KAF7175816.1;	EAW19870.1;EAW21438.1;EAW22054.1;	KAF4228314.1;KAF4239555.1;	EAL85027.1;EAL86728.1;EAL92453.2;	KAF7114070.1;KAF7116132.1;KAF7134057.1;KAF7136863.1;KAF7139719.1;	RAH82142.1;RAH84404.1;	GFF39432.1;GFF48042.1;	BCS06167.1;BCS13123.1;	KAH8426975.1;KAH8427048.1;	CBF76583.1;CBF81882.1;	GLA11448.1;GLA17626.1;	PKX90082.1;PKX92144.1;PKX97857.1;	KAB8200947.1;KAB8207988.1;	GIJ84933.1;GIJ87742.1;GIJ91012.1;	XP_040695827.1;XP_040696070.1;XP_040696081.1;XP_040696092.1;XP_040703474.1;XP_040704977.1;	KAA8641422.1;KAA8646237.1;KAA8646805.1;	RHZ43202.1;RHZ67168.1;	GLB13164.1;GLB16400.1;	GFF48214.1;GFF48604.1;GFF61535.1;	XP_025487507.1;XP_025494470.1;	XP_043124743.1;XP_043129826.1;	XP_026619518.1;XP_026623471.1;XP_026629832.1;XP_026631351.1;	KAE8161089.1;KAE8165432.1;	KAJ5228312.1;KAJ5230924.1;KAJ5231013.1;KAJ5231170.1;
OG0000148(85 genes,32 taxa):	scaffold2.t91;scaffold2.t993;scaffold8.t885;	PLB43365.1;PLB52551.1;PLB53491.1;	KAG2413937.1;KAG2415384.1;	QMW26364.1;QMW29257.1;QMW33430.1;QMW33927.1;	GKZ42415.1;GKZ48424.1;GKZ49906.1;GKZ51301.1;	CEL11314.1;CEL11805.1;CEN60828.1;	PLB34835.1;PLB37774.1;	OOF91943.1;OOF93592.1;OOF94724.1;	KAF7175104.1;KAF7179599.1;	EAW19844.1;	KAF4228547.1;KAF4231437.1;KAF4236563.1;	EAL85050.1;	KAF7116151.1;	RAH80420.1;RAH80453.1;RAH84672.1;	GFF39490.1;	BCS06503.1;BCS07303.1;BCS10651.1;BCS14417.1;BCS16533.1;	KAH8423211.1;KAH8424383.1;KAH8426592.1;KAH8430645.1;	CBF87147.1;	GLA11127.1;GLA11754.1;GLA16176.1;GLA16678.1;GLA18811.1;	PKX90056.1;	KAB8202557.1;KAB8207320.1;KAB8208503.1;	GIJ91040.1;GIJ92497.1;	XP_040698713.1;XP_040700787.1;XP_040701140.1;XP_040703620.1;XP_040704107.1;	KAA8645791.1;	RHZ53587.1;RHZ67132.1;	GLB13492.1;GLB14259.1;GLB20498.1;GLB22595.1;	GFF48124.1;GFF49112.1;	XP_025490541.1;XP_025491281.1;XP_025496883.1;	XP_043129804.1;XP_043130876.1;	XP_026623305.1;XP_026626578.1;XP_026627664.1;XP_026631303.1;	KAE8159809.1;KAE8160813.1;KAE8164401.1;KAE8166760.1;	KAJ5230466.1;
OG0000149(85 genes,32 taxa):	scaffold1.t1100;scaffold1.t2133;scaffold4.t222;scaffold7.t164;	PLB46501.1;PLB47690.1;PLB53616.1;PLB54744.1;	KAG2421073.1;	QMW29015.1;QMW30423.1;	GKZ45281.1;GKZ46942.1;	CEL06885.1;CEN59987.1;CEN61048.1;	PLB42593.1;	OOF90437.1;OOF90444.1;OOG00381.1;	KAF7176373.1;KAF7178978.1;	EAW19540.1;EAW19943.1;EAW25280.1;	KAF4226975.1;KAF4241534.1;KAF4242935.1;	EAL84970.1;EAL89943.1;	KAF7121777.1;KAF7133826.1;	RAH80478.1;RAH86632.1;	GFF24211.1;GFF24828.1;GFF32497.1;GFF37819.1;	BCS13665.1;BCS13753.1;	KAH8424291.1;KAH8433272.1;	CBF73461.1;	GLA16051.1;GLA20803.1;	PKX88824.1;PKX90162.1;PKX90731.1;PKX92950.1;PKX96340.1;PKX96900.1;	KAB8203798.1;	GIJ82236.1;GIJ90902.1;GIJ91412.1;	XP_040699730.1;XP_040701044.1;XP_040705346.1;	KAA8641769.1;	RHZ65998.1;	GLB19779.1;GLB19866.1;	GFF29038.1;GFF32179.1;GFF34136.1;GFF34850.1;GFF60410.1;	XP_025488858.1;XP_025490698.1;XP_025492863.1;XP_025493584.1;XP_025495436.1;	XP_043126707.1;XP_043127190.1;XP_043127191.1;XP_043129224.1;XP_043129898.1;	XP_026630676.1;XP_026630755.1;	KAE8162270.1;KAE8167597.1;KAE8167873.1;	KAJ5243574.1;KAJ5251129.1;KAJ5252293.1;
OG0000150(85 genes,32 taxa):	scaffold6.t1036;	PLB49781.1;	KAG2413298.1;KAG2418490.1;	QMW32881.1;QMW36691.1;	GKZ45841.1;GKZ48497.1;GKZ49227.1;GKZ49653.1;	CEL03466.1;CEL08480.1;CEL11455.1;	PLB39757.1;	OOF94489.1;OOF95212.1;OOG00096.1;	KAF7178479.1;KAF7183725.1;	EAW15604.1;EAW21197.1;EAW23583.1;	KAF4232169.1;KAF4233039.1;	EAL85729.1;EAL87881.1;	KAF7114480.1;KAF7114779.1;	RAH76006.1;RAH78566.1;RAH81749.1;RAH85987.1;RAH87244.1;	GFF53419.1;GFF54000.1;	BCS06474.1;BCS07867.1;BCS10872.1;BCS10873.1;BCS16392.1;	KAH8430956.1;	CBF87513.1;	GLA11153.1;GLA12715.1;GLA15324.1;GLA16923.1;	PKX89813.1;PKX96022.1;	KAB8204924.1;KAB8207705.1;	GIJ84788.1;GIJ90120.1;GIJ90396.1;GIJ90981.1;	XP_040696783.1;	KAA8642627.1;KAA8649274.1;KAA8652362.1;	RHZ46325.1;RHZ54005.1;RHZ63239.1;	GLB13462.1;GLB14794.1;GLB17671.1;GLB21026.1;	GFF34801.1;GFF35126.1;GFF45334.1;	XP_025488236.1;XP_025488911.1;XP_025491494.1;XP_025495295.1;XP_025496490.1;	XP_043125240.1;XP_043129480.1;XP_043129481.1;	XP_026620041.1;XP_026620625.1;XP_026620860.1;XP_026622813.1;XP_026629304.1;	KAE8161571.1;KAE8167387.1;KAE8167913.1;	KAJ5252960.1;
OG0000151(85 genes,32 taxa):	scaffold8.t390;	PLB44926.1;	KAG2414614.1;KAG2420368.1;	QMW34640.1;	GKZ46794.1;GKZ48506.1;	CEL01048.1;CEL01774.1;CEL02071.1;CEL02152.1;CEL07009.1;CEL10117.1;CEL11899.1;CEN59795.1;CEN61000.1;	PLB33742.1;	OOF91467.1;OOF94500.1;	KAF7176324.1;KAF7180001.1;KAF7183646.1;	EAW17136.1;EAW19970.1;EAW20637.1;	KAF4226971.1;KAF4227739.1;KAF4232312.1;	EAL84431.1;EAL84952.1;	KAF7116129.1;KAF7122372.1;	RAH77138.1;RAH79246.1;RAH82720.1;	GFF26238.1;GFF49366.1;	BCS07877.1;BCS11588.1;BCS15603.1;	KAH8433830.1;	CBF75857.1;CBF82342.1;CBF83194.1;CBF88877.1;	GLA12065.1;GLA15062.1;GLA15314.1;	PKX89394.1;PKX93458.1;PKX97774.1;	KAB8202116.1;	GIJ85596.1;GIJ86754.1;GIJ88214.1;	XP_040697602.1;XP_040698011.1;XP_040699366.1;XP_040700063.1;XP_040701385.1;XP_040708918.1;	KAA8643772.1;KAA8649483.1;	RHZ55758.1;RHZ63436.1;	GLB14804.1;GLB19333.1;GLB21809.1;GLB23558.1;	GFF31707.1;GFF44688.1;GFF46506.1;GFF48376.1;GFF54054.1;	XP_025488592.1;XP_025491211.1;XP_025495767.1;	XP_043128458.1;XP_043128537.1;	XP_026620053.1;XP_026628207.1;XP_026631165.1;	KAE8159848.1;	KAJ5229874.1;KAJ5237032.1;
OG0000152(85 genes,22 taxa):		PLB46199.1;	KAG2420160.1;		GKZ48450.1;		PLB33758.1;PLB36721.1;	OOF90161.1;OOF91994.1;OOF95825.1;	KAF7175272.1;KAF7177207.1;KAF7179812.1;KAF7180525.1;	EAW18238.1;EAW18766.1;EAW19001.1;EAW21326.1;EAW22743.1;EAW23906.1;	KAF4226874.1;KAF4226897.1;KAF4240333.1;KAF4244614.1;	EAL87334.1;EAL92344.1;EAL93498.1;EBA27320.1;	KAF7115979.1;KAF7118935.1;KAF7121680.1;KAF7122079.1;KAF7125147.1;KAF7125330.1;KAF7125876.1;KAF7125882.1;KAF7128647.1;KAF7133717.1;		GFF27081.1;GFF36500.1;GFF40714.1;	BCS13928.1;BCS17113.1;BCS17114.1;				PKX94235.1;PKX94236.1;PKX94237.1;PKX97257.1;PKX98147.1;PKX98436.1;PKX98944.1;PKX99005.1;		GIJ82631.1;GIJ82887.1;GIJ83898.1;GIJ83899.1;GIJ88790.1;GIJ88851.1;GIJ89091.1;	XP_040703421.1;XP_040703422.1;XP_040703845.1;		RHZ54405.1;RHZ59999.1;RHZ60000.1;RHZ67507.1;RHZ68287.1;	GLB20017.1;	GFF44830.1;GFF46863.1;GFF49552.1;		XP_043121473.1;XP_043121710.1;XP_043121768.1;XP_043122251.1;XP_043122510.1;XP_043126083.1;XP_043126084.1;	XP_026622583.1;	KAE8156608.1;	KAJ5236006.1;KAJ5236513.1;KAJ5237209.1;KAJ5237210.1;KAJ5237650.1;KAJ5250499.1;KAJ5250500.1;
OG0000153(84 genes,27 taxa):	scaffold2.t1389;scaffold2.t984;	PLB52133.1;		QMW26914.1;QMW27026.1;QMW31039.1;	GKZ40512.1;GKZ43951.1;GKZ46694.1;GKZ49457.1;GKZ50521.1;GKZ50760.1;	CEL02113.1;CEL03960.1;CEL05890.1;CEL09354.1;CEL11801.1;CEN61219.1;	PLB41683.1;	OOF89960.1;OOF91494.1;OOF94524.1;		EAW20574.1;	KAF4231921.1;KAF4243546.1;	EAL84491.1;		RAH76562.1;RAH78586.1;RAH80178.1;RAH84784.1;RAH86787.1;RAH87506.1;	GFF36367.1;GFF51488.1;GFF53346.1;	BCS07142.1;BCS07942.1;BCS16918.1;	KAH8426602.1;KAH8434292.1;KAH8434310.1;	CBF74654.1;CBF79169.1;CBF82503.1;CBF87431.1;	GLA15243.1;GLA17589.1;GLA18441.1;	PKX89939.1;PKX93394.1;	KAB8209271.1;KAB8210716.1;KAB8211391.1;KAB8211866.1;KAB8212012.1;	GIJ81671.1;GIJ83171.1;GIJ88277.1;	XP_040696713.1;XP_040698193.1;XP_040699251.1;XP_040701070.1;XP_040705286.1;			GLB14861.1;GLB19281.1;GLB23268.1;	GFF34212.1;GFF58612.1;	XP_025488929.1;XP_025497024.1;XP_025497423.1;	XP_043130961.1;	XP_026625479.1;XP_026625940.1;XP_026628924.1;XP_026629006.1;	KAE8160780.1;KAE8161945.1;KAE8164589.1;KAE8165102.1;	KAJ5228130.1;KAJ5237678.1;KAJ5245126.1;KAJ5252691.1;
OG0000154(84 genes,32 taxa):	scaffold1.t1902;scaffold2.t1673;	PLB51832.1;PLB53865.1;	KAG2412704.1;KAG2413505.1;KAG2415969.1;	QMW25302.1;QMW33525.1;QMW34881.1;	GKZ41143.1;GKZ41729.1;	CEL05031.1;CEL09977.1;	PLB34681.1;PLB35273.1;PLB36814.1;	OOF92227.1;OOF98313.1;	KAF7176538.1;KAF7178306.1;KAF7184086.1;	EAW19893.1;EAW22083.1;EAW24131.1;EAW24734.1;	KAF4232593.1;KAF4238136.1;KAF4242744.1;KAF4242997.1;	EAL85692.1;EAL89381.1;EAL91987.1;	KAF7115030.1;KAF7122625.1;	RAH76549.1;RAH83893.1;RAH85558.1;	GFF39840.1;GFF41192.1;GFF49834.1;	BCS09391.1;BCS15545.1;	KAH8432962.1;KAH8434667.1;	CBF86562.1;	GLA13616.1;GLA15007.1;	PKX90113.1;PKX92361.1;PKX96801.1;	KAB8204057.1;KAB8209381.1;KAB8210832.1;KAB8210849.1;	GIJ81644.1;GIJ85494.1;GIJ90332.1;GIJ91165.1;	XP_040703076.1;XP_040708657.1;	KAA8641945.1;KAA8642496.1;KAA8643122.1;	RHZ49508.1;	GLB18181.1;GLB23503.1;	GFF28024.1;GFF52642.1;GFF59773.1;GFF60357.1;	XP_025489657.1;XP_025496786.1;XP_025497037.1;	XP_043123700.1;XP_043126140.1;	XP_026626532.1;XP_026628276.1;	KAE8164992.1;KAE8167657.1;KAE8167808.1;	KAJ5231228.1;KAJ5237241.1;KAJ5251809.1;
OG0000155(84 genes,32 taxa):	scaffold6.t369;scaffold8.t421;	PLB44892.1;PLB49016.1;	KAG2412057.1;KAG2420085.1;	QMW31721.1;QMW36418.1;	GKZ41904.1;GKZ44940.1;GKZ46808.1;	CEL02222.1;	PLB33738.1;PLB40415.1;PLB42219.1;	OOF90285.1;OOF91423.1;OOF91458.1;	KAF7176295.1;KAF7176711.1;KAF7182500.1;	EAW17722.1;EAW20602.1;EAW20998.1;	KAF4227457.1;KAF4232282.1;KAF4241634.1;	EAL84459.1;EAL91537.1;	KAF7118023.1;KAF7122143.1;KAF7122287.1;KAF7122348.1;	RAH81260.1;RAH82260.1;	GFF38207.1;	BCS10992.1;BCS11573.1;BCS11689.1;	KAH8433795.1;KAH8434064.1;	CBF86932.1;	GLA12163.1;GLA13932.1;GLA20340.1;	PKX89128.1;PKX90260.1;PKX93426.1;PKX97351.1;	KAB8204273.1;KAB8208628.1;	GIJ86012.1;GIJ88246.1;GIJ88247.1;GIJ91587.1;GIJ92483.1;GIJ92484.1;	XP_040696345.1;XP_040699405.1;	KAA8645537.1;KAA8649322.1;KAA8650266.1;KAA8650368.1;	RHZ43103.1;RHZ50984.1;RHZ56416.1;RHZ59446.1;	GLB21130.1;GLB21709.1;GLB21822.1;	GFF45644.1;GFF46403.1;	XP_025487544.1;XP_025495828.1;	XP_043123205.1;XP_043127325.1;XP_043130932.1;	XP_026625541.1;XP_026631052.1;XP_026631178.1;	KAE8166669.1;KAE8168277.1;	KAJ5236974.1;KAJ5244760.1;
OG0000156(84 genes,32 taxa):	scaffold1.t772;scaffold2.t1330;scaffold2.t134;scaffold2.t21;scaffold4.t1069;scaffold5.t1366;	PLB43980.1;PLB49955.1;PLB52196.1;PLB53451.1;PLB53563.1;PLB55103.1;	KAG2419477.1;	QMW28420.1;QMW31974.1;	GKZ42609.1;GKZ43601.1;GKZ49670.1;	CEL06087.1;CEN59443.1;	PLB35251.1;PLB36799.1;PLB42461.1;	OOF91781.1;OOF95792.1;OOF96826.1;	KAF7178218.1;KAF7183840.1;KAF7184014.1;	EAW24956.1;EAW25691.1;	KAF4227272.1;KAF4229666.1;	EAL84361.1;EAL89614.2;	KAF7115504.1;KAF7118170.1;	RAH79106.1;RAH85418.1;RAH86878.1;	GFF23098.1;GFF41033.1;	BCS11058.1;BCS12087.1;BCS14828.1;	KAH8422608.1;KAH8424470.1;KAH8425779.1;KAH8428152.1;KAH8430844.1;	CBF81669.1;CBF89612.1;	GLA13998.1;GLA18062.1;GLA19081.1;	PKX88954.1;PKX92604.1;	KAB8200464.1;KAB8201659.1;	GIJ81888.1;GIJ92641.1;	XP_040696018.1;XP_040703359.1;	KAA8648654.1;	RHZ50663.1;RHZ68580.1;	GLB19452.1;GLB21199.1;GLB22989.1;	GFF27251.1;GFF58193.1;	XP_025489495.1;XP_025491777.1;XP_025496437.1;	XP_043126373.1;XP_043130755.1;	XP_026622261.1;XP_026622947.1;	KAE8157616.1;KAE8165230.1;KAE8167820.1;KAE8168471.1;	KAJ5229568.1;KAJ5236650.1;
OG0000157(84 genes,32 taxa):	scaffold1.t1687;scaffold1.t1946;scaffold2.t26;	PLB53557.1;PLB53815.1;PLB54111.1;	KAG2411514.1;KAG2415601.1;KAG2419971.1;	QMW26316.1;QMW26489.1;QMW26875.1;QMW30281.1;QMW34997.1;	GKZ45905.1;GKZ47128.1;	CEL04181.1;CEL07721.1;	PLB38274.1;PLB40367.1;PLB41614.1;	OOF94983.1;OOF98451.1;	KAF7182928.1;	EAW16852.1;EAW16856.1;EAW20274.1;	KAF4237573.1;	EAL85408.1;EAL86399.1;	KAF7126006.1;	RAH87267.1;	GFF38740.1;GFF43128.1;	BCS07581.1;BCS09269.1;	KAH8424464.1;KAH8432748.1;KAH8433007.1;	CBF71397.1;CBF78242.1;CBF84015.1;	GLA14479.1;GLA19313.1;	PKX89307.1;PKX89308.1;PKX91146.1;	KAB8205424.1;KAB8205983.1;KAB8206610.1;KAB8208852.1;KAB8209238.1;KAB8211814.1;	GIJ86675.1;GIJ86676.1;GIJ90561.1;	XP_040697320.1;XP_040700002.1;XP_040705185.1;XP_040705490.1;XP_040705512.1;XP_040707494.1;	KAA8642966.1;	RHZ53916.1;	GLB14521.1;GLB18057.1;	GFF40219.1;GFF40222.1;GFF41999.1;	XP_025496511.1;	XP_043128604.1;XP_043130462.1;	XP_026621071.1;XP_026624083.1;	KAE8160011.1;KAE8163825.1;KAE8164061.1;KAE8164611.1;KAE8166808.1;KAE8168410.1;	KAJ5243566.1;KAJ5245134.1;KAJ5245657.1;KAJ5252358.1;
OG0000158(83 genes,32 taxa):	scaffold4.t680;scaffold5.t981;scaffold8.t968;	PLB43455.1;PLB48269.1;PLB50356.1;	KAG2417108.1;	QMW30339.1;QMW32509.1;QMW35077.1;QMW36000.1;	GKZ42283.1;GKZ43443.1;	CEL00598.1;CEL00599.1;CEL03772.1;CEL04110.1;CEN60942.1;CEN60958.1;	PLB34827.1;	OOF97379.1;OOF98751.1;	KAF7183062.1;KAF7183621.1;	EAW17198.1;EAW17224.1;	KAF4229852.1;KAF4230494.1;	EAL86626.2;EAL86646.1;	KAF7136898.1;	RAH76503.1;RAH80326.1;RAH84360.1;	GFF38456.1;GFF53590.1;	BCS07167.1;BCS12191.1;	KAH8432268.1;KAH8434896.1;KAH8434897.1;KAH8435200.1;	CBF69883.1;CBF80391.1;CBF80759.1;CBF83286.1;	GLA11880.1;GLA13502.1;	PKX91430.1;PKX91459.1;	KAB8207558.1;KAB8208932.1;KAB8209842.1;	GIJ87089.1;GIJ90387.1;	XP_040698594.1;XP_040700548.1;XP_040701061.1;XP_040701711.1;XP_040702818.1;	KAA8643826.1;KAA8645138.1;	RHZ43170.1;RHZ50669.1;RHZ65483.1;	GLB14128.1;GLB22893.1;	GFF59935.1;GFF60694.1;	XP_025491372.1;XP_025493472.1;XP_025494746.1;	XP_043128349.1;	XP_026622552.1;XP_026632370.1;	KAE8160439.1;KAE8161977.1;KAE8163738.1;KAE8164841.1;	KAJ5229416.1;KAJ5229726.1;KAJ5231054.1;KAJ5252959.1;
OG0000159(83 genes,30 taxa):	scaffold8.t257;scaffold8.t304;	PLB45027.1;PLB45076.1;	KAG2413302.1;	QMW26279.1;QMW28142.1;	GKZ42340.1;GKZ44819.1;GKZ45280.1;GKZ47947.1;GKZ51283.1;GKZ51774.1;	CEL09189.1;CEL10380.1;CEN60390.1;		OOF94646.1;OOF96411.1;OOF98735.1;	KAF7180696.1;KAF7180995.1;KAF7182278.1;	EAW20202.1;EAW20317.1;	KAF4224528.1;KAF4226545.1;KAF4243465.1;	EAL85322.1;EAL85445.1;	KAF7122210.1;KAF7122884.1;	RAH78758.1;	GFF32824.1;GFF38951.1;GFF48438.1;GFF48848.1;	BCS07229.1;BCS13663.1;BCS15299.1;BCS17147.1;	KAH8431741.1;KAH8434289.1;	CBF85087.1;	GLA11822.1;GLA16050.1;GLA18766.1;GLA19251.1;	PKX88874.1;PKX89631.1;PKX91067.1;PKX91197.1;	KAB8202888.1;KAB8212190.1;	GIJ90504.1;GIJ90634.1;GIJ92122.1;	XP_040701199.1;XP_040706845.1;XP_040706875.1;	KAA8643499.1;	RHZ48407.1;RHZ49390.1;RHZ59799.1;RHZ62472.1;	GLB14186.1;GLB18987.1;GLB19777.1;	GFF42153.1;GFF48944.1;GFF50244.1;GFF57164.1;GFF57329.1;GFF61890.1;	XP_025496597.1;	XP_043130400.1;XP_043130517.1;	XP_026621711.1;XP_026622066.1;XP_026623213.1;XP_026630756.1;XP_026632436.1;	KAE8158399.1;KAE8166847.1;
OG0000160(83 genes,32 taxa):	scaffold1.t1206;scaffold1.t1964;scaffold6.t105;	PLB48697.1;PLB53798.1;PLB54621.1;	KAG2416112.1;KAG2420855.1;	QMW29459.1;QMW29840.1;	GKZ42864.1;GKZ45908.1;	CEL10235.1;CEL10766.1;CEN61915.1;	PLB36029.1;PLB39280.1;PLB41682.1;PLB42152.1;	OOF94968.1;OOF97988.1;	KAF7180928.1;KAF7184351.1;	EAW19973.1;EAW25266.1;	KAF4235028.1;KAF4239246.1;	EAL84937.1;EAL89929.1;	KAF7122461.1;KAF7122744.1;	RAH80473.1;RAH82783.1;	GFF24789.1;GFF37745.1;	BCS07578.1;BCS12779.1;	KAH8424763.1;KAH8428542.1;KAH8429020.1;KAH8433026.1;	CBF74652.1;CBF84421.1;CBF85372.1;	GLA10885.1;GLA14476.1;	PKX90193.1;PKX92934.1;	KAB8199446.1;KAB8204493.1;KAB8205229.1;	GIJ82222.1;GIJ90863.1;	XP_040696598.1;XP_040697351.1;XP_040698194.1;XP_040701733.1;XP_040707853.1;	KAA8641921.1;KAA8648978.1;KAA8650816.1;	RHZ54865.1;RHZ62768.1;	GLB14518.1;GLB18519.1;	GFF29090.1;GFF34287.1;	XP_025488656.1;XP_025488862.1;XP_025491471.1;	XP_043126693.1;XP_043129929.1;	XP_026624080.1;XP_026632601.1;	KAE8158551.1;KAE8158982.1;KAE8159377.1;	KAJ5229516.1;KAJ5229697.1;KAJ5235896.1;KAJ5235900.1;KAJ5236498.1;KAJ5252690.1;
OG0000161(83 genes,32 taxa):	scaffold5.t1434;scaffold5.t379;scaffold7.t180;	PLB46518.1;PLB49872.1;PLB51003.1;	KAG2420311.1;	QMW25940.1;QMW28742.1;QMW30869.1;	GKZ44850.1;GKZ46751.1;	CEL00866.1;CEL02123.1;CEL02295.1;CEL02296.1;CEL08712.1;CEL08713.1;CEN60027.1;CEN61415.1;	PLB34762.1;	OOF91551.1;OOF94200.1;OOF96683.1;	KAF7174683.1;KAF7175630.1;KAF7180998.1;	EAW19068.1;	KAF4244840.1;	EAL93797.1;	KAF7113793.1;KAF7118220.1;	RAH76765.1;RAH77748.1;RAH84370.1;RAH86217.1;	GFF28690.1;	BCS10571.1;BCS13823.1;	KAH8422435.1;KAH8429679.1;KAH8435094.1;	CBF74471.1;CBF78527.1;CBF79175.1;CBF83141.1;	GLA16594.1;GLA20506.1;	PKX99329.1;	KAB8211202.1;KAB8211569.1;KAB8211992.1;KAB8212576.1;	GIJ89165.1;GIJ92126.1;	XP_040701508.1;XP_040703637.1;XP_040709113.1;	KAA8642561.1;KAA8644050.1;KAA8646599.1;KAA8648343.1;	RHZ46918.1;RHZ47889.1;RHZ60436.1;	GLB19927.1;GLB22528.1;	GFF30061.1;GFF53363.1;	XP_025489029.1;XP_025491184.1;XP_025492035.1;XP_025494736.1;	XP_043121395.1;XP_043128961.1;	XP_026627758.1;XP_026630589.1;	KAE8160764.1;KAE8161547.1;KAE8163389.1;KAE8166931.1;KAE8168081.1;	KAJ5229987.1;
OG0000162(83 genes,31 taxa):	scaffold1.t526;scaffold2.t1229;scaffold2.t1823;scaffold5.t1437;scaffold7.t270;	PLB46606.1;PLB49869.1;PLB51662.1;PLB55356.1;	KAG2421331.1;	QMW34807.1;QMW35041.1;QMW36653.1;	GKZ46277.1;GKZ48250.1;GKZ50174.1;	CEL06572.1;CEL10792.1;CEN61716.1;		OOF91957.1;OOF93355.1;OOF98845.1;	KAF7176123.1;	EAW20848.1;	KAF4239880.1;KAF4243109.1;	EAL84785.1;	KAF7116946.1;	RAH77293.1;RAH79234.1;RAH79731.1;RAH81977.1;	GFF37107.1;	BCS09294.1;BCS14704.1;BCS16320.1;BCS17019.1;	KAH8427865.1;KAH8428997.1;KAH8435092.1;	CBF82870.1;CBF85157.1;CBF85456.1;	GLA12771.1;GLA18352.1;GLA19180.1;GLA19339.1;	PKX90422.1;	KAB8201926.1;KAB8204209.1;KAB8205232.1;KAB8206363.1;KAB8207746.1;	GIJ90596.1;GIJ91735.1;	XP_040698285.1;XP_040698349.1;XP_040705377.1;	KAA8645421.1;KAA8649460.1;	RHZ47696.1;RHZ60125.1;RHZ67299.1;	GLB17610.1;GLB18083.1;GLB20770.1;GLB23181.1;	GFF36809.1;	XP_025487871.1;XP_025489989.1;XP_025493535.1;	XP_043127492.1;	XP_026621991.1;XP_026629024.1;XP_026629244.1;	KAE8158064.1;KAE8161940.1;KAE8167433.1;KAE8168330.1;KAE8168660.1;	KAJ5228906.1;KAJ5251187.1;KAJ5251911.1;
OG0000163(83 genes,32 taxa):	scaffold1.t1146;scaffold8.t505;	PLB44798.1;PLB54694.1;	KAG2416546.1;KAG2420919.1;KAG2421707.1;	QMW27118.1;QMW29400.1;QMW35028.1;	GKZ48621.1;GKZ50342.1;	CEL08468.1;CEN60859.1;	PLB37982.1;	OOF90090.1;OOF90221.1;OOF96114.1;	KAF7179151.1;KAF7182532.1;KAF7182800.1;	EAW20550.1;EAW24504.1;EAW25205.1;	KAF4226007.1;KAF4226735.1;KAF4227428.1;	EAL84510.1;EAL86172.1;EAL89866.2;	KAF7113802.1;KAF7119027.1;KAF7136770.1;	RAH85537.1;RAH85972.1;	GFF26037.1;GFF36279.1;GFF52495.1;	BCS11491.1;BCS12840.1;	KAH8428471.1;KAH8433719.1;	CBF85221.1;CBF89954.1;	GLA10945.1;GLA16141.1;	PKX92867.1;PKX93365.1;PKX96405.1;	KAB8199228.1;KAB8205071.1;KAB8212089.1;	GIJ81530.1;GIJ82155.1;GIJ85117.1;GIJ88300.1;	XP_040696550.1;XP_040705915.1;XP_040706738.1;XP_040706803.1;	KAA8648923.1;KAA8650174.1;	RHZ44078.1;RHZ47008.1;RHZ49191.1;RHZ57668.1;	GLB18460.1;GLB21898.1;	GFF29314.1;GFF33932.1;GFF34546.1;	XP_025489635.1;XP_025495283.1;	XP_043124075.1;XP_043126631.1;XP_043130986.1;	XP_026631269.1;XP_026632679.1;	KAE8158954.1;KAE8163678.1;	KAJ5236410.1;KAJ5236436.1;KAJ5236933.1;
OG0000164(83 genes,32 taxa):	scaffold2.t1499;scaffold2.t79;scaffold4.t882;scaffold4.t97;	PLB47555.1;PLB48493.1;PLB52017.1;PLB53503.1;	KAG2411635.1;KAG2421893.1;	QMW27811.1;QMW29012.1;QMW33540.1;	GKZ48898.1;GKZ48930.1;GKZ50637.1;GKZ51377.1;	CEL10340.1;CEL10638.1;	PLB37503.1;	OOF94538.1;OOF95367.1;OOG00047.1;	KAF7179738.1;KAF7184083.1;	EAW20807.1;	KAF4226279.1;KAF4239921.1;KAF4243538.1;	EAL84821.1;	KAF7116909.1;	RAH78577.1;RAH80966.1;RAH86871.1;	GFF43376.1;GFF51455.1;	BCS05626.1;BCS05994.1;BCS06440.1;BCS07961.1;	KAH8424407.1;KAH8424992.1;KAH8425228.1;KAH8425259.1;	CBF83899.1;CBF87420.1;	GLA11191.1;GLA15226.1;GLA17079.1;GLA17122.1;	PKX89075.1;PKX90464.1;	KAB8201826.1;KAB8204076.1;KAB8208115.1;	GIJ83247.1;GIJ91162.1;GIJ91788.1;	XP_040699028.1;XP_040699218.1;XP_040708358.1;	KAA8642956.1;KAA8646922.1;KAA8650827.1;	RHZ67343.1;	GLB12627.1;GLB12990.1;GLB13425.1;GLB14879.1;	GFF36964.1;	XP_025485754.1;XP_025488921.1;XP_025493853.1;	XP_043127531.1;	XP_026620624.1;XP_026622857.1;XP_026625959.1;XP_026626267.1;	KAE8162274.1;KAE8162794.1;KAE8163586.1;KAE8167678.1;	KAJ5245488.1;
OG0000165(83 genes,32 taxa):	scaffold2.t2041;scaffold5.t450;scaffold6.t81;	PLB48668.1;PLB50929.1;PLB51433.1;	KAG2416323.1;KAG2420254.1;	QMW26372.1;QMW26740.1;QMW27321.1;QMW28336.1;QMW31676.1;QMW33970.1;QMW36251.1;QMW36263.1;	GKZ49966.1;	CEL05137.1;CEL10976.1;CEL11771.1;	PLB35286.1;PLB36482.1;PLB36779.1;PLB37647.1;	OOF92081.1;	KAF7178985.1;KAF7183341.1;	EAW19935.1;EAW21058.1;	KAF4227344.1;KAF4233194.1;KAF4242942.1;	EAL84975.2;EAL92093.2;	KAF7121782.1;	RAH86102.1;	GFF37841.1;GFF44393.1;	BCS12394.1;	KAH8429231.1;KAH8429749.1;KAH8434365.1;	CBF75894.1;CBF84602.1;	GLA13304.1;	PKX88687.1;PKX90155.1;	KAB8200692.1;KAB8206523.1;KAB8208576.1;KAB8209114.1;KAB8209719.1;KAB8209720.1;KAB8210280.1;	GIJ88084.1;GIJ90910.1;	XP_040697181.1;XP_040701053.1;XP_040704073.1;XP_040707985.1;	KAA8645116.1;KAA8648409.1;	RHZ43924.1;RHZ59268.1;	GLB22685.1;	GFF34114.1;GFF58568.1;	XP_025492018.1;XP_025495371.1;	XP_043125079.1;XP_043129891.1;	XP_026621860.1;	KAE8155949.1;KAE8158644.1;KAE8163485.1;KAE8164177.1;KAE8166311.1;KAE8166506.1;KAE8166752.1;KAE8168099.1;	KAJ5227667.1;KAJ5236585.1;KAJ5252575.1;
OG0000166(82 genes,30 taxa):	scaffold1.t1256;scaffold2.t1214;scaffold2.t1383;scaffold2.t306;scaffold5.t1189;	PLB50137.1;PLB52140.1;PLB52318.1;PLB53256.1;PLB54567.1;	KAG2419155.1;	QMW25152.1;QMW30378.1;QMW30571.1;	GKZ40536.1;GKZ48511.1;	CEL00459.1;CEL01001.1;CEL02114.1;CEL03441.1;CEL06520.1;CEL09243.1;CEL10139.1;		OOF96659.1;OOF97589.1;	KAF7178680.1;KAF7181003.1;	EAW16161.1;EAW16198.1;EAW22619.1;	KAF4237452.1;KAF4241112.1;KAF4241137.1;KAF4242421.1;	EAL90577.1;	KAF7113643.1;	RAH84669.1;	GFF23981.1;GFF24071.1;GFF26702.1;GFF41874.1;GFF41930.1;		KAH8423956.1;KAH8426346.1;KAH8428601.1;KAH8430780.1;KAH8434151.1;KAH8435299.1;	CBF82374.1;CBF84544.1;	GLA16433.1;	PKX94123.1;PKX95375.1;	KAB8210658.1;KAB8210995.1;	GIJ83789.1;GIJ84628.1;GIJ88152.1;	XP_040697276.1;XP_040698000.1;XP_040701470.1;XP_040705497.1;	KAA8642910.1;KAA8647843.1;KAA8648397.1;KAA8651010.1;	RHZ64299.1;	GLB22681.1;	GFF34227.1;GFF43841.1;GFF47937.1;GFF50668.1;	XP_025495390.1;XP_025496886.1;XP_025497295.1;	XP_043127705.1;XP_043128743.1;	XP_026629074.1;	KAE8156792.1;	KAJ5229494.1;KAJ5237266.1;KAJ5250604.1;
OG0000167(82 genes,29 taxa):	scaffold2.t236;scaffold2.t289;scaffold7.t207;scaffold7.t26;	PLB46357.1;PLB46542.1;PLB53272.1;PLB53337.1;	KAG2412248.1;KAG2412565.1;KAG2419764.1;	QMW28290.1;QMW28876.1;QMW30562.1;QMW35032.1;QMW36508.1;QMW36603.1;	GKZ40826.1;GKZ45355.1;GKZ47983.1;GKZ47984.1;		PLB38963.1;	OOF95306.1;	KAF7178063.1;	EAW16776.1;	KAF4240886.1;	EAL86345.1;	KAF7114181.1;KAF7114712.1;	RAH82742.1;	GFF44899.1;	BCS06075.1;BCS13439.1;BCS17007.1;	KAH8422267.1;KAH8422450.1;KAH8427482.1;	CBF90361.1;	GLA14390.1;GLA14391.1;GLA20138.1;GLA21182.1;GLA21184.1;GLA21343.1;	PKX89219.1;	KAB8198902.1;KAB8199927.1;KAB8201512.1;KAB8203422.1;KAB8209787.1;	GIJ86610.1;		KAA8647073.1;KAA8647076.1;KAA8647078.1;KAA8647329.1;KAA8650341.1;KAA8651034.1;KAA8651035.1;KAA8651036.1;KAA8651147.1;KAA8651969.1;	RHZ46488.1;RHZ66772.1;	GLB13069.1;GLB23189.1;	GFF42748.1;GFF53618.1;	XP_025488614.1;XP_025493993.1;	XP_043128663.1;	XP_026620070.1;XP_026626344.1;XP_026630050.1;XP_026630052.1;XP_026630550.1;	KAE8161930.1;KAE8163766.1;KAE8163770.1;KAE8165403.1;KAE8167486.1;KAE8168358.1;KAE8168388.1;
OG0000168(82 genes,32 taxa):	scaffold4.t419;scaffold8.t732;	PLB43209.1;PLB47937.1;	KAG2411499.1;KAG2412799.1;KAG2413147.1;	QMW28759.1;QMW30036.1;QMW32596.1;	GKZ41062.1;GKZ43737.1;GKZ44239.1;GKZ46956.1;	CEL01295.1;CEL09889.1;	PLB35718.1;PLB41309.1;	OOF92148.1;OOF93921.1;OOF94033.1;OOF94103.1;OOF99653.1;	KAF7180991.1;KAF7182954.1;KAF7184617.1;	EAW20232.1;	KAF4231464.1;	EAL85349.1;	KAF7133780.1;	RAH77340.1;RAH78866.1;RAH84192.1;RAH86634.1;	GFF38881.1;	BCS08896.1;BCS10697.1;BCS13733.1;BCS15642.1;	KAH8424644.1;KAH8424645.1;KAH8424646.1;KAH8430491.1;	CBF73518.1;CBF80789.1;CBF86428.1;	GLA13723.1;GLA15088.1;GLA16120.1;GLA17440.1;	PKX91095.1;	KAB8209755.1;KAB8209934.1;KAB8211550.1;	GIJ90613.1;	XP_040698300.1;XP_040698864.1;XP_040700553.1;XP_040708741.1;	KAA8646654.1;KAA8650654.1;	RHZ46221.1;	GLB15803.1;GLB19852.1;GLB20857.1;GLB23586.1;	GFF48857.1;	XP_025486822.1;XP_025488336.1;XP_025491469.1;XP_025495439.1;XP_025496704.1;	XP_043130496.1;	XP_026624824.1;XP_026625333.1;XP_026628178.1;XP_026630690.1;	KAE8161650.1;KAE8166915.1;	KAJ5229705.1;KAJ5235897.1;KAJ5253050.1;
OG0000169(82 genes,31 taxa):	scaffold4.t319;scaffold6.t339;	PLB47794.1;PLB48981.1;	KAG2420306.1;KAG2421303.1;	QMW32325.1;QMW34971.1;QMW34996.1;	GKZ41481.1;GKZ43582.1;GKZ48875.1;GKZ51697.1;		PLB40512.1;	OOF94007.1;OOF96810.1;OOG00016.1;	KAF7180427.1;KAF7181856.1;KAF7181878.1;	EAW20265.1;EAW20290.1;EAW20771.1;	KAF4232231.1;KAF4232248.1;KAF4239936.1;	EAL84848.1;EAL85023.1;EAL85373.1;EAL85421.1;	KAF7125913.1;KAF7131022.1;	RAH80058.1;	GFF38767.1;GFF43326.1;GFF54850.1;	BCS05644.1;BCS06283.1;BCS06398.1;BCS14846.1;	KAH8434100.1;	CBF73597.1;CBF78155.1;	GLA11229.1;GLA11330.1;GLA17061.1;GLA18046.1;	PKX90492.1;PKX91132.1;PKX91158.1;	KAB8207957.1;KAB8209239.1;KAB8209257.1;	GIJ90545.1;GIJ90571.1;GIJ91815.1;	XP_040698612.1;XP_040699758.1;XP_040700488.1;XP_040705511.1;	KAA8650430.1;KAA8651258.1;	RHZ50504.1;	GLB12646.1;GLB13281.1;GLB13392.1;GLB19433.1;	GFF37036.1;GFF41971.1;GFF42041.1;	XP_025487070.1;	XP_043127557.1;XP_043130447.1;XP_043130472.1;	XP_026621639.1;XP_026622280.1;XP_026626886.1;XP_026626996.1;	KAE8164610.1;KAE8168589.1;	KAJ5227693.1;KAJ5237707.1;
OG0000170(82 genes,30 taxa):	scaffold1.t177;scaffold2.t1410;scaffold2.t1411;scaffold5.t771;scaffold7.t159;scaffold7.t576;scaffold8.t274;	PLB45055.1;PLB46496.1;PLB46933.1;PLB50584.1;PLB52111.1;PLB55755.1;	KAG2418458.1;	QMW28401.1;QMW33438.1;QMW33495.1;QMW36341.1;	GKZ41795.1;	CEL02294.1;CEL03851.1;CEL07474.1;CEL09581.1;CEL11392.1;CEL11607.1;CEL12025.1;CEN60465.1;CEN61069.1;CEN62392.1;		OOF97010.1;	KAF7176483.1;KAF7177451.1;	EAW16443.1;EAW16700.1;	KAF4231176.1;KAF4243551.1;KAF4244237.1;	EAL89044.1;EAL89297.1;		RAH87448.1;	GFF40319.1;GFF51502.1;GFF52839.1;	BCS09327.1;	KAH8422420.1;KAH8422868.1;KAH8430286.1;KAH8430746.1;	CBF78974.1;CBF82132.1;CBF88938.1;	GLA12621.1;GLA13554.1;	PKX91314.1;PKX94851.1;PKX95118.1;	KAB8201610.1;KAB8202547.1;KAB8206620.1;	GIJ81570.1;GIJ92418.1;	XP_040698118.1;XP_040699475.1;XP_040706664.1;	KAA8644821.1;KAA8644822.1;	RHZ55817.1;RHZ63439.1;	GLB17753.1;GLB18118.1;	GFF52302.1;GFF55873.1;	XP_025490254.1;	XP_043130428.1;XP_043130429.1;	XP_026627061.1;	KAE8156224.1;KAE8157636.1;KAE8159799.1;KAE8167621.1;KAE8168183.1;	KAJ5245601.1;
OG0000171(82 genes,22 taxa):	scaffold1.t1947;scaffold2.t2009;scaffold2.t221;scaffold4.t196;scaffold7.t1014;	PLB47407.1;PLB47657.1;PLB51466.1;PLB53353.1;PLB53816.1;	KAG2413339.1;	QMW24827.1;QMW26779.1;QMW31998.1;QMW33878.1;QMW36371.1;QMW36461.1;	GKZ42188.1;GKZ44358.1;GKZ49753.1;	CEL01197.1;CEL02156.1;	PLB35276.1;PLB35408.1;PLB38190.1;				KAF4240467.1;	EAL86295.1;		RAH81526.1;RAH82013.1;RAH84424.1;RAH86264.1;		BCS14486.1;	KAH8423229.1;KAH8429195.1;KAH8429196.1;KAH8430260.1;KAH8433006.1;KAH8433329.1;KAH8433330.1;	CBF70332.1;CBF73730.1;	GLA15150.1;GLA19656.1;		KAB8200112.1;KAB8201687.1;KAB8203954.1;KAB8204211.1;KAB8204818.1;KAB8206654.1;KAB8207145.1;KAB8207215.1;KAB8210324.1;		XP_040696007.1;XP_040696777.1;XP_040697145.1;XP_040698072.1;XP_040698080.1;XP_040699250.1;XP_040702518.1;XP_040705322.1;XP_040705760.1;XP_040708973.1;	KAA8645765.1;		GLB20421.1;GLB23658.1;		XP_025490770.1;XP_025492076.1;XP_025493501.1;XP_025497503.1;		XP_026619978.1;XP_026628110.1;XP_026628421.1;	KAE8158591.1;KAE8158602.1;KAE8160861.1;KAE8162537.1;KAE8163274.1;KAE8164934.1;KAE8168224.1;KAE8168328.1;	KAJ5249701.1;KAJ5251441.1;
OG0000172(82 genes,31 taxa):	scaffold3.t1014;scaffold5.t1065;scaffold6.t953;scaffold8.t296;	PLB45035.1;PLB45824.1;PLB49689.1;PLB50268.1;PLB55539.1;	KAG2417294.1;KAG2421262.1;	QMW32508.1;QMW32897.1;QMW35150.1;	GKZ42341.1;GKZ43572.1;GKZ45518.1;GKZ45817.1;GKZ51341.1;	CEL02872.1;CEL10548.1;CEN60519.1;CEN60783.1;		OOF94647.1;	KAF7180692.1;	EAW17482.1;EAW20314.1;	KAF4238604.1;KAF4243462.1;	EAL85437.1;EAL87841.1;	KAF7122879.1;	RAH79610.1;RAH79667.1;RAH83831.1;	GFF48421.1;GFF53600.1;	BCS07230.1;BCS16151.1;	KAH8423422.1;KAH8430694.1;KAH8431064.1;KAH8433976.1;KAH8434067.1;KAH8434974.1;	CBF73570.1;CBF76008.1;	GLA11821.1;GLA16437.1;	PKX91193.1;	KAB8200864.1;KAB8204904.1;KAB8205155.1;KAB8206255.1;KAB8206396.1;KAB8209844.1;	GIJ84996.1;GIJ86507.1;GIJ88791.1;GIJ90507.1;	XP_040700500.1;XP_040702479.1;	KAA8647162.1;KAA8648031.1;KAA8648646.1;	RHZ49385.1;RHZ66892.1;	GLB14187.1;GLB14950.1;GLB17439.1;GLB17450.1;	GFF42147.1;GFF57384.1;	XP_025489874.1;	XP_043130403.1;	XP_026629070.1;XP_026632437.1;	KAE8161558.1;KAE8163980.1;KAE8164676.1;KAE8164838.1;	KAJ5228151.1;
OG0000173(82 genes,22 taxa):			KAG2412890.1;KAG2413392.1;KAG2415375.1;KAG2417117.1;KAG2421036.1;	QMW28239.1;QMW28645.1;QMW31590.1;QMW32442.1;QMW33896.1;QMW33897.1;QMW33898.1;QMW34935.1;QMW35381.1;	GKZ43334.1;GKZ46365.1;GKZ47204.1;GKZ48900.1;GKZ50900.1;GKZ51293.1;		PLB33260.1;PLB35970.1;PLB36942.1;PLB39920.1;	OOF90952.1;OOF92107.1;OOF93157.1;OOF95043.1;OOF95110.1;OOF98232.1;OOF99029.1;	KAF7182483.1;	EAW17357.1;EAW18829.1;	KAF4234432.1;	EAL93563.1;	KAF7128271.1;		GFF40901.1;	BCS07979.1;BCS11822.1;BCS12863.1;BCS16351.1;			GLA10969.1;GLA12288.1;	PKX99067.1;	KAB8200760.1;KAB8201845.1;KAB8202362.1;KAB8202652.1;KAB8203176.1;KAB8205971.1;KAB8206626.1;KAB8206880.1;KAB8207825.1;KAB8211678.1;KAB8212065.1;	GIJ88919.1;			RHZ64429.1;RHZ67386.1;	GLB17631.1;GLB18434.1;GLB19734.1;GLB21584.1;GLB23223.1;	GFF36263.1;		XP_043121643.1;	XP_026623870.1;XP_026625978.1;XP_026628970.1;XP_026629267.1;XP_026630904.1;XP_026632707.1;	KAE8156780.1;KAE8160298.1;KAE8160844.1;KAE8160845.1;KAE8163564.1;KAE8164565.1;KAE8164757.1;KAE8166820.1;KAE8167031.1;KAE8168194.1;
OG0000174(82 genes,32 taxa):	scaffold1.t1846;scaffold2.t58;scaffold6.t1063;scaffold6.t909;	PLB48809.1;PLB49637.1;PLB49810.1;PLB53526.1;PLB53929.1;	KAG2417850.1;KAG2419765.1;	QMW26929.1;QMW32368.1;QMW34177.1;	GKZ48760.1;	CEL02567.1;CEL03754.1;CEL06802.1;	PLB35151.1;	OOF89951.1;	KAF7178892.1;KAF7180780.1;KAF7184678.1;	EAW20919.1;EAW21103.1;EAW22526.1;	KAF4236823.1;KAF4236973.1;KAF4238918.1;	EAL84715.1;EAL90668.1;EAL92124.1;	KAF7115905.1;KAF7117324.1;KAF7136663.1;	RAH77687.1;	GFF23657.1;GFF26386.1;GFF36909.1;GFF44333.1;	BCS16809.1;	KAH8424429.1;KAH8430927.1;KAH8431119.1;KAH8432905.1;KAH8433154.1;	CBF82484.1;	GLA17946.1;	PKX88713.1;PKX90342.1;PKX94023.1;	KAB8203735.1;KAB8207902.1;KAB8211885.1;	GIJ83695.1;GIJ88067.1;GIJ91664.1;	XP_040697910.1;XP_040699864.1;	KAA8641296.1;KAA8641347.1;KAA8641487.1;KAA8641959.1;KAA8645606.1;KAA8649287.1;KAA8651120.1;	RHZ49823.1;RHZ54418.1;	GLB23372.1;	GFF39090.1;GFF44404.1;GFF60076.1;	XP_025497093.1;	XP_043125062.1;XP_043127249.1;XP_043127799.1;	XP_026628782.1;	KAE8162981.1;KAE8165649.1;KAE8165806.1;KAE8168531.1;	KAJ5229053.1;
OG0000175(82 genes,16 taxa):			KAG2419179.1;KAG2420418.1;KAG2420420.1;KAG2421265.1;			CEL00398.1;CEL00399.1;CEL00400.1;CEL03673.1;CEL06421.1;CEL10290.1;CEL10291.1;CEL10296.1;CEL10297.1;CEL10968.1;CEL11234.1;CEL11235.1;CEL11236.1;CEL11237.1;CEL11238.1;CEL11239.1;CEL11545.1;CEL11796.1;CEL11797.1;CEN60832.1;CEN60834.1;CEN60837.1;CEN60855.1;		OOF89756.1;	KAF7184233.1;KAF7184767.1;KAF7184768.1;KAF7184796.1;KAF7184853.1;KAF7184857.1;KAF7184879.1;KAF7184892.1;	EAW15375.1;EAW15377.1;EAW15378.1;EAW17293.1;EAW17294.1;EAW19381.1;EAW19388.1;EAW19745.1;EAW19746.1;EAW20418.1;EAW20688.1;EAW21002.1;EAW22065.1;EAW23658.1;EAW24636.1;EAW24639.1;EAW25758.1;EAW25761.1;	KAF4225800.1;		KAF7139747.1;KAF7139757.1;KAF7142175.1;KAF7142189.1;				KAH8425087.1;	CBF71862.1;CBF82248.1;		PKX88847.1;PKX97858.1;	KAB8199118.1;KAB8206542.1;		XP_040699145.1;	KAA8642687.1;KAA8647938.1;KAA8651132.1;	RHZ43061.1;RHZ43137.1;RHZ43206.1;RHZ44086.1;		GFF60488.1;GFF62413.1;GFF63583.1;GFF63636.1;				KAE8155411.1;KAE8155519.1;KAE8155657.1;KAE8155711.1;
OG0000176(82 genes,22 taxa):		PLB46327.1;	KAG2421576.1;KAG2421577.1;KAG2421580.1;	QMW31580.1;		CEL05842.1;CEL05843.1;CEL05844.1;CEL05845.1;CEL05846.1;CEL11779.1;CEL12032.1;			KAF7177421.1;KAF7177422.1;	EAW18100.1;EAW18101.1;EAW20669.1;EAW20670.1;EAW20674.1;	KAF4228054.1;KAF4228056.1;KAF4232370.1;		KAF7133694.1;	RAH80893.1;RAH80894.1;RAH80895.1;RAH87595.1;			KAH8424210.1;KAH8430032.1;KAH8430044.1;KAH8430088.1;KAH8430151.1;KAH8431450.1;	CBF84439.1;	GLA21325.1;GLA21647.1;GLA21743.1;		KAB8202232.1;	GIJ86971.1;GIJ89517.1;	XP_040695738.1;XP_040695769.1;XP_040695788.1;XP_040696127.1;	KAA8641414.1;KAA8642350.1;KAA8642351.1;KAA8642352.1;KAA8642353.1;KAA8644954.1;KAA8644957.1;KAA8644958.1;KAA8645058.1;KAA8647894.1;KAA8647896.1;KAA8649647.1;KAA8649649.1;KAA8651183.1;KAA8651206.1;KAA8652785.1;	RHZ45329.1;RHZ50387.1;RHZ63172.1;		GFF40659.1;GFF44665.1;GFF44677.1;GFF62021.1;GFF63715.1;	XP_025485612.1;XP_025486199.1;XP_025490775.1;XP_025490776.1;XP_025490777.1;		XP_026619232.1;XP_026619294.1;XP_026619866.1;XP_026620008.1;XP_026620018.1;	KAE8155559.1;KAE8155560.1;KAE8156467.1;	KAJ5227655.1;
OG0000177(81 genes,32 taxa):	scaffold4.t851;scaffold6.t243;	PLB48456.1;PLB48887.1;	KAG2420945.1;	QMW25772.1;QMW31491.1;QMW31975.1;	GKZ41265.1;GKZ41292.1;GKZ47371.1;GKZ48701.1;GKZ50661.1;GKZ51337.1;	CEN62497.1;	PLB37359.1;PLB37388.1;	OOF92683.1;OOF95490.1;OOF95508.1;	KAF7177760.1;KAF7184314.1;	EAW19333.1;EAW22286.1;	KAF4231857.1;KAF4242045.1;	EAL90895.1;EAL94050.2;	KAF7117396.1;KAF7117493.1;	RAH79024.1;RAH87163.1;	GFF42094.1;GFF48798.1;	BCS05846.1;BCS05875.1;BCS12208.1;	KAH8429142.1;KAH8432996.1;KAH8434209.1;	CBF88560.1;CBF88605.1;	GLA13484.1;GLA17234.1;GLA18465.1;GLA21730.1;	PKX97812.1;PKX99646.1;	KAB8200516.1;KAB8201660.1;KAB8203303.1;	GIJ83464.1;GIJ86456.1;GIJ89443.1;	XP_040703034.1;XP_040707639.1;XP_040707663.1;	KAA8651511.1;	RHZ59020.1;RHZ64905.1;	GLB12853.1;GLB12879.1;GLB22876.1;	GFF43525.1;GFF46734.1;GFF54313.1;	XP_025489149.1;XP_025489543.1;	XP_043121140.1;XP_043122795.1;XP_043128029.1;	XP_026621116.1;XP_026622534.1;XP_026623654.1;XP_026623687.1;	KAE8160733.1;KAE8161810.1;KAE8165231.1;	KAJ5230407.1;KAJ5245491.1;KAJ5250502.1;
OG0000178(81 genes,32 taxa):	scaffold1.t1808;scaffold1.t1878;scaffold8.t898;	PLB43378.1;PLB53891.1;PLB53968.1;	KAG2414187.1;KAG2417486.1;	QMW29728.1;	GKZ42332.1;GKZ43565.1;GKZ45811.1;GKZ47898.1;	CEL02473.1;CEL03470.1;CEL11274.1;	PLB34024.1;	OOF90209.1;OOF91378.1;OOF97667.1;OOF97714.1;	KAF7175194.1;KAF7175872.1;KAF7184118.1;	EAW15945.1;EAW25524.1;	KAF4240700.1;KAF4243352.1;	EAL88579.1;EAL90189.1;	KAF7115250.1;KAF7117878.1;	RAH76079.1;RAH80127.1;RAH84049.1;	GFF25471.1;GFF27704.1;	BCS07899.1;BCS12494.1;	KAH8432870.1;KAH8432932.1;KAH8433915.1;	CBF87269.1;	GLA11139.1;GLA13211.1;GLA15293.1;	PKX88486.1;PKX93214.1;PKX95145.1;PKX95653.1;	KAB8199684.1;KAB8199952.1;KAB8208512.1;	GIJ82480.1;GIJ89771.1;GIJ91138.1;	XP_040696826.1;	KAA8641971.1;KAA8649226.1;	RHZ51487.1;RHZ56770.1;	GLB13479.1;GLB14823.1;GLB18793.1;	GFF35585.1;GFF38018.1;GFF42225.1;GFF48828.1;	XP_025487655.1;XP_025491826.1;XP_025493723.1;	XP_043126957.1;XP_043128559.1;XP_043130082.1;	XP_026622796.1;XP_026625897.1;XP_026627314.1;	KAE8156293.1;KAE8164393.1;	KAJ5229179.1;KAJ5251718.1;
OG0000179(81 genes,29 taxa):	scaffold1.t1645;scaffold6.t649;	PLB49353.1;PLB54156.1;		QMW28889.1;QMW34852.1;	GKZ42414.1;GKZ47138.1;GKZ48374.1;GKZ49030.1;GKZ50231.1;GKZ50961.1;	CEL11388.1;	PLB42733.1;	OOF92889.1;OOF93944.1;OOF94723.1;OOF96336.1;OOF96878.1;OOF98440.1;OOG00320.1;	KAF7177292.1;	EAW23745.1;	KAF4234896.1;		KAF7118898.1;	RAH79630.1;RAH80454.1;RAH81540.1;RAH85436.1;RAH85835.1;RAH87395.1;	GFF30041.1;	BCS07302.1;BCS09278.1;BCS12440.1;BCS13369.1;BCS13377.1;BCS15378.1;	KAH8432699.1;	CBF71426.1;CBF78842.1;	GLA11755.1;GLA13260.1;GLA14320.1;GLA14327.1;GLA16978.1;GLA18691.1;GLA19321.1;	PKX97972.1;	KAB8199945.1;KAB8204810.1;KAB8209410.1;	GIJ83053.1;GIJ83054.1;	XP_040696183.1;XP_040708497.1;		RHZ45540.1;	GLB14258.1;GLB16153.1;GLB16161.1;GLB18065.1;GLB18910.1;GLB22642.1;	GFF33190.1;	XP_025490302.1;XP_025490539.1;XP_025491760.1;XP_025494603.1;XP_025496009.1;XP_025497493.1;	XP_043122675.1;	XP_026621064.1;XP_026621553.1;XP_026622148.1;XP_026623825.1;XP_026623831.1;XP_026624679.1;XP_026626577.1;	KAE8156612.1;KAE8161295.1;	KAJ5227718.1;
OG0000180(81 genes,32 taxa):	scaffold2.t119;scaffold6.t1081;	PLB49827.1;PLB53465.1;	KAG2417870.1;KAG2420386.1;	QMW25602.1;QMW30279.1;QMW30573.1;QMW32274.1;	GKZ42636.1;GKZ46254.1;GKZ49981.1;	CEL02595.1;CEL07663.1;	PLB33732.1;PLB34784.1;	OOF93570.1;OOF94236.1;	KAF7179925.1;KAF7180759.1;	EAW17149.1;EAW21123.1;EAW24564.1;	KAF4228661.1;KAF4236843.1;	EAL86225.1;EAL92146.1;	KAF7117343.1;KAF7133755.1;	RAH80395.1;RAH80654.1;	GFF26173.1;GFF44275.1;	BCS11147.1;BCS12408.1;BCS14730.1;	KAH8424356.1;KAH8424875.1;KAH8430908.1;	CBF77670.1;CBF87020.1;	GLA13289.1;GLA14023.1;GLA19204.1;	PKX88735.1;PKX96338.1;PKX99568.1;	KAB8204384.1;KAB8205099.1;KAB8210993.1;	GIJ85044.1;GIJ88046.1;GIJ90880.1;	XP_040696912.1;XP_040704266.1;XP_040706449.1;	KAA8646542.1;KAA8649315.1;	RHZ49843.1;RHZ61799.1;	GLB20797.1;GLB21222.1;GLB22669.1;	GFF34721.1;GFF39341.1;GFF46282.1;	XP_025488567.1;XP_025491306.1;	XP_043124144.1;XP_043125042.1;	XP_026622015.1;XP_026622122.1;XP_026625858.1;	KAE8156790.1;KAE8156816.1;KAE8163827.1;KAE8168689.1;	KAJ5227712.1;KAJ5229152.1;KAJ5231252.1;
OG0000181(81 genes,32 taxa):	scaffold1.t638;scaffold2.t163;scaffold7.t219;	PLB46554.1;PLB53421.1;PLB55238.1;	KAG2414937.1;KAG2417918.1;KAG2418239.1;KAG2419334.1;	QMW25154.1;QMW31080.1;QMW33573.1;	GKZ42650.1;GKZ44711.1;	CEL02061.1;CEL08459.1;CEL10410.1;	PLB34806.1;PLB35260.1;PLB41605.1;PLB42534.1;	OOF94248.1;	KAF7178941.1;KAF7184284.1;	EAW15443.1;EAW21147.1;EAW24890.1;	KAF4232695.1;KAF4234261.1;KAF4236863.1;KAF4245600.1;	EAL84204.1;EAL89541.2;EAL92166.1;	KAF7117661.1;KAF7131238.1;KAF7134184.1;	RAH80634.1;	GFF22938.1;GFF51316.1;GFF52758.1;	BCS08451.1;BCS11133.1;	KAH8422472.1;KAH8424332.1;KAH8427998.1;	CBF78335.1;CBF83168.1;	GLA14037.1;GLA21187.1;	PKX88764.1;PKX92536.1;PKX96199.1;	KAB8209641.1;KAB8210660.1;	GIJ81822.1;GIJ88019.1;GIJ90287.1;	XP_040699309.1;XP_040699932.1;XP_040706812.1;	KAA8644588.1;KAA8646524.1;	RHZ56292.1;	GLB15371.1;GLB21236.1;	GFF27484.1;GFF36624.1;GFF46200.1;	XP_025488548.1;	XP_043125014.1;XP_043126304.1;XP_043129294.1;	XP_026625841.1;XP_026630048.1;	KAE8160916.1;KAE8167276.1;	KAJ5227721.1;KAJ5236482.1;KAJ5237659.1;
OG0000182(81 genes,32 taxa):	scaffold2.t1203;scaffold3.t56;scaffold4.t865;scaffold8.t372;	PLB44147.1;PLB44946.1;PLB48473.1;PLB52330.1;	KAG2412564.1;KAG2417662.1;	QMW25920.1;QMW30477.1;QMW34605.1;	GKZ43615.1;GKZ43654.1;	CEL04915.1;CEL10841.1;	PLB33710.1;PLB35948.1;PLB36099.1;PLB40144.1;	OOF93141.1;OOF96894.1;	KAF7175493.1;KAF7178170.1;KAF7182925.1;	EAW16849.1;	KAF4226280.1;KAF4227417.1;KAF4237577.1;KAF4237758.1;KAF4241174.1;	EAL86395.1;	KAF7117689.1;KAF7122566.1;KAF7126002.1;	RAH78881.1;RAH79705.1;	GFF31188.1;GFF41767.1;	BCS14770.1;	KAH8425142.1;KAH8430725.1;	CBF84231.1;CBF89260.1;	GLA18076.1;GLA18127.1;	PKX89298.1;PKX89315.1;PKX95164.1;PKX97719.1;	KAB8199617.1;KAB8212597.1;	GIJ86671.1;GIJ91885.1;GIJ92708.1;	XP_040699277.1;XP_040700991.1;XP_040702142.1;XP_040703469.1;XP_040704836.1;	KAA8644048.1;KAA8646576.1;KAA8648040.1;KAA8652841.1;	RHZ49637.1;RHZ53904.1;RHZ66712.1;RHZ67147.1;	GLB19513.1;	GFF38245.1;GFF40208.1;GFF62610.1;	XP_025486808.1;XP_025491393.1;	XP_043128607.1;	XP_026622194.1;	KAE8163228.1;KAE8167852.1;	KAJ5244076.1;KAJ5250748.1;
OG0000183(80 genes,32 taxa):	scaffold1.t159;scaffold4.t1200;scaffold8.t300;	PLB43837.1;PLB45031.1;PLB55535.1;PLB55772.1;	KAG2413455.1;KAG2414590.1;KAG2420176.1;	QMW25652.1;QMW29618.1;QMW30211.1;	GKZ40513.1;GKZ47991.1;GKZ48598.1;GKZ51030.1;	CEL00591.1;	PLB37405.1;PLB40175.1;	OOF96715.1;OOF96808.1;OOF99444.1;	KAF7175042.1;KAF7179862.1;	EAW15618.1;EAW18886.1;	KAF4225905.1;KAF4226469.1;KAF4232155.1;	EAL93619.1;	KAF7114765.1;KAF7125654.1;	RAH78308.1;RAH83690.1;RAH84785.1;	GFF38903.1;GFF50988.1;GFF54924.1;	BCS09003.1;BCS14971.1;	KAH8427454.1;KAH8433972.1;KAH8435105.1;KAH8435280.1;	CBF69896.1;	GLA14597.1;GLA15628.1;GLA15812.1;	PKX91086.1;PKX96007.1;PKX99129.1;	KAB8200269.1;KAB8203512.1;KAB8208776.1;	GIJ88977.1;GIJ90103.1;	XP_040702807.1;	KAA8642465.1;KAA8644167.1;	RHZ57093.1;	GLB15912.1;GLB19306.1;	GFF36099.1;GFF45270.1;	XP_025485957.1;XP_025490902.1;	XP_043121588.1;XP_043129500.1;	XP_026624880.1;XP_026625286.1;XP_026627648.1;XP_026629007.1;	KAE8157808.1;KAE8162746.1;KAE8165914.1;KAE8166617.1;	KAJ5230044.1;KAJ5230332.1;KAJ5250271.1;
OG0000184(80 genes,30 taxa):	scaffold2.t93;scaffold5.t439;scaffold5.t440;scaffold7.t150;	PLB50938.1;	KAG2416645.1;KAG2417355.1;	QMW33772.1;	GKZ42203.1;GKZ47049.1;GKZ50915.1;	CEL03153.1;CEL05663.1;CEL08556.1;CEL10035.1;CEL11565.1;CEN62731.1;	PLB36535.1;PLB36935.1;PLB37823.1;	OOF93990.1;	KAF7175155.1;KAF7177773.1;KAF7180400.1;KAF7184227.1;	EAW16861.1;EAW19352.1;EAW19824.1;	KAF4228984.1;KAF4236545.1;KAF4237569.1;KAF4243080.1;	EAL85069.1;	KAF7116165.1;KAF7122885.1;KAF7133987.1;KAF7139749.1;	RAH76939.1;RAH87365.1;	GFF39545.1;GFF43141.1;GFF43236.1;	BCS05809.1;	KAH8424381.1;		GLA18503.1;	PKX89318.1;	KAB8205357.1;KAB8206328.1;	GIJ86684.1;GIJ89457.1;GIJ91093.1;GIJ91841.1;		KAA8641587.1;KAA8646554.1;KAA8649595.1;KAA8650209.1;KAA8651252.1;	RHZ48403.1;RHZ49396.1;RHZ61465.1;RHZ64917.1;	GLB12820.1;	GFF37925.1;GFF40239.1;GFF43481.1;GFF59705.1;	XP_025489246.1;XP_025494604.1;XP_025496083.1;	XP_043121127.1;XP_043127585.1;XP_043128598.1;XP_043129750.1;	XP_026623725.1;	KAE8156018.1;	KAJ5229627.1;KAJ5235950.1;KAJ5236390.1;KAJ5237406.1;KAJ5251533.1;
OG0000185(80 genes,32 taxa):	scaffold7.t171;	PLB46508.1;	KAG2411660.1;KAG2419940.1;	QMW26293.1;QMW29196.1;QMW32255.1;QMW35775.1;	GKZ46675.1;GKZ46981.1;GKZ47126.1;GKZ48896.1;GKZ51152.1;	CEL08676.1;CEL11001.1;	PLB37123.1;	OOF90529.1;OOF91859.1;OOF94021.1;OOF98453.1;	KAF7182945.1;	EAW15421.1;EAW20217.1;	KAF4232674.1;	EAL85332.1;	KAF7117641.1;	RAH77159.1;RAH83284.1;RAH87012.1;	GFF38909.1;GFF51265.1;	BCS05628.1;BCS09267.1;BCS12161.1;BCS13111.1;BCS13709.1;	KAH8422427.1;	CBF78511.1;CBF78933.1;	GLA16094.1;GLA16962.1;GLA17077.1;GLA17614.1;GLA19311.1;	PKX91083.1;PKX96225.1;	KAB8205129.1;KAB8205770.1;KAB8208439.1;KAB8212174.1;	GIJ90622.1;	XP_040697969.1;XP_040709116.1;	KAA8642574.1;	RHZ47810.1;RHZ56589.1;	GLB12629.1;GLB16412.1;GLB18055.1;GLB19823.1;	GFF36686.1;GFF48894.1;GFF62185.1;	XP_025492754.1;XP_025494482.1;XP_025495785.1;	XP_043129311.1;	XP_026620627.1;XP_026620817.1;XP_026621073.1;XP_026630714.1;XP_026631365.1;	KAE8156257.1;KAE8158665.1;KAE8164453.1;KAE8166832.1;	KAJ5238050.1;KAJ5244104.1;KAJ5244130.1;KAJ5245141.1;
OG0000186(80 genes,30 taxa):	scaffold2.t1328;scaffold2.t1816;scaffold2.t2074;scaffold2.t211;scaffold8.t438;	PLB44638.1;PLB44870.1;PLB51398.1;PLB51670.1;PLB52198.1;PLB53363.1;	KAG2412311.1;KAG2412312.1;	QMW26509.1;QMW27060.1;QMW28866.1;QMW34863.1;	GKZ48265.1;GKZ48570.1;	CEL03811.1;CEL10905.1;CEL11351.1;CEL11352.1;CEN60373.1;CEN60374.1;CEN61259.1;CEN62191.1;		OOF90547.1;OOF96773.1;OOF98857.1;OOF99861.1;OOG00208.1;	KAF7180843.1;KAF7183251.1;	EAW17321.1;	KAF4225933.1;KAF4234167.1;KAF4237766.1;	EAL91157.1;		RAH76901.1;RAH78034.1;RAH81278.1;	GFF31062.1;	BCS13693.1;BCS16255.1;	KAH8423345.1;KAH8424258.1;KAH8429265.1;KAH8431037.1;	CBF71211.1;CBF74011.1;CBF80599.1;CBF84289.1;	GLA16079.1;GLA16332.1;	PKX89226.1;PKX97795.1;	KAB8205452.1;KAB8209396.1;KAB8212027.1;	GIJ86401.1;GIJ86532.1;	XP_040697559.1;XP_040699005.1;XP_040705583.1;	KAA8642752.1;KAA8649708.1;	RHZ43217.1;	GLB17550.1;GLB19807.1;	GFF54368.1;	XP_025487300.1;XP_025497210.1;	XP_043122826.1;XP_043126185.1;	XP_026630729.1;	KAE8161281.1;KAE8164090.1;	KAJ5230585.1;KAJ5236907.1;
OG0000187(80 genes,32 taxa):	scaffold1.t1511;scaffold6.t450;scaffold6.t935;	PLB49121.1;PLB49669.1;PLB54297.1;	KAG2417843.1;KAG2418513.1;KAG2421327.1;	QMW33885.1;QMW36648.1;	GKZ50170.1;GKZ50207.1;	CEL06568.1;CEN60114.1;	PLB36703.1;PLB37509.1;	OOF89840.1;OOF91955.1;	KAF7176109.1;KAF7182515.1;KAF7183222.1;	EAW19401.1;EAW20837.1;EAW24523.1;	KAF4227470.1;KAF4230982.1;KAF4239898.1;	EAL84797.1;EAL86188.1;	KAF7113838.1;KAF7116928.1;KAF7128288.1;	RAH81981.1;RAH87166.1;	GFF26091.1;GFF37160.1;GFF53943.1;	BCS10845.1;BCS17024.1;	KAH8431088.1;KAH8431714.1;	CBF74338.1;CBF82877.1;	GLA16946.1;GLA18347.1;	PKX90435.1;PKX90871.1;PKX96380.1;	KAB8207278.1;KAB8207754.1;	GIJ85093.1;GIJ91574.1;GIJ91747.1;	XP_040695773.1;XP_040701760.1;XP_040703061.1;XP_040705375.1;	KAA8642162.1;KAA8645618.1;KAA8652843.1;	RHZ48051.1;RHZ61829.1;RHZ67316.1;	GLB21001.1;GLB23176.1;	GFF34602.1;GFF36847.1;	XP_025489151.1;XP_025493530.1;	XP_043124102.1;XP_043127338.1;XP_043127504.1;	XP_026620833.1;XP_026629029.1;	KAE8160852.1;KAE8167438.1;	KAJ5228030.1;KAJ5251189.1;KAJ5252499.1;
OG0000188(79 genes,32 taxa):	scaffold1.t1248;scaffold1.t666;scaffold2.t561;scaffold6.t994;	PLB49736.1;PLB52993.1;PLB54576.1;PLB55211.1;	KAG2412310.1;KAG2416158.1;KAG2418307.1;	QMW27995.1;QMW31971.1;QMW32489.1;	GKZ40366.1;GKZ45863.1;	CEL03947.1;CEL07954.1;CEN62727.1;	PLB33691.1;PLB34855.1;	OOF92852.1;OOF95098.1;OOF95164.1;OOF96577.1;	KAF7182328.1;	EAW21529.1;EAW24614.1;	KAF4228675.1;KAF4230665.1;	EAL92550.1;	KAF7115985.1;	RAH77234.1;RAH87191.1;RAH87303.1;RAH87360.1;	GFF26212.1;GFF45993.1;	BCS05648.1;BCS15107.1;	KAH8423861.1;KAH8423862.1;KAH8423863.1;KAH8428034.1;KAH8428593.1;KAH8431028.1;	CBF76400.1;	GLA17057.1;GLA17403.1;	PKX92052.1;PKX96324.1;	KAB8201658.1;KAB8205884.1;KAB8209817.1;KAB8209864.1;	GIJ87656.1;	XP_040696277.1;XP_040704885.1;	KAA8646150.1;KAA8651138.1;	RHZ56257.1;RHZ56280.1;RHZ67514.1;	GLB12650.1;GLB19173.1;	GFF44163.1;	XP_025486800.1;XP_025489241.1;XP_025493785.1;XP_025496551.1;	XP_043124658.1;	XP_026621635.1;XP_026627500.1;	KAE8158852.1;KAE8164820.1;KAE8165229.1;	KAJ5228254.1;KAJ5229158.1;KAJ5252719.1;
OG0000189(79 genes,30 taxa):	scaffold1.t991;scaffold3.t107;scaffold4.t149;	PLB44203.1;PLB47612.1;PLB54866.1;	KAG2414716.1;KAG2419077.1;	QMW28775.1;	GKZ41053.1;GKZ44968.1;GKZ51162.1;	CEL09747.1;CEL10448.1;CEL10449.1;CEL11259.1;CEL11508.1;CEL11802.1;	PLB36008.1;PLB42727.1;	OOF91872.1;OOF92142.1;OOF92689.1;	KAF7176334.1;	EAW17026.1;EAW20652.1;	KAF4226585.1;KAF4228910.1;		KAF7136835.1;	RAH79093.1;RAH80026.1;RAH80489.1;RAH81335.1;RAH81603.1;	GFF41175.1;GFF49314.1;	BCS11014.1;BCS13146.1;BCS13165.1;BCS15653.1;	KAH8424944.1;KAH8432944.1;	CBF76074.1;CBF82164.1;	GLA13954.1;GLA15096.1;GLA17527.1;GLA17691.1;	PKX88888.1;PKX92332.1;PKX93470.1;	KAB8211536.1;	GIJ86528.1;GIJ88203.1;	XP_040697403.1;XP_040698146.1;XP_040698877.1;XP_040702374.1;XP_040704111.1;	KAA8646845.1;	RHZ55770.1;	GLB16365.1;GLB21153.1;GLB23596.1;	GFF46538.1;GFF49135.1;	XP_025487103.1;XP_025487243.1;XP_025488849.1;XP_025490425.1;XP_025494625.1;XP_025496451.1;		XP_026624479.1;XP_026625418.1;XP_026625570.1;XP_026628170.1;	KAE8160214.1;	KAJ5236100.1;KAJ5252116.1;
OG0000190(79 genes,32 taxa):	scaffold2.t395;scaffold7.t1044;	PLB47439.1;PLB53165.1;PLB54652.1;	KAG2413991.1;KAG2420899.1;	QMW28193.1;QMW29439.1;	GKZ41456.1;GKZ42840.1;	CEL07866.1;CEL10691.1;	PLB34244.1;PLB39827.1;PLB40806.1;	OOF99909.1;	KAF7178257.1;	EAW17318.1;EAW21347.1;	KAF4240350.1;	EAL89333.1;EAL89902.1;EAL91154.1;EAL92364.1;EBA27422.1;	KAF7118953.1;KAF7122228.1;KAF7125816.1;	RAH85252.1;RAH85497.1;	GFF24716.1;GFF31057.1;GFF35199.1;GFF39966.1;	BCS06261.1;BCS12802.1;	KAH8424032.1;KAH8427118.1;KAH8428512.1;	CBF70722.1;CBF76197.1;CBF85314.1;	GLA10907.1;	PKX92238.1;PKX92319.1;PKX92902.1;PKX97798.1;	KAB8199822.1;KAB8206829.1;KAB8207349.1;	GIJ86411.1;GIJ87831.1;	XP_040697605.1;XP_040698251.1;XP_040699763.1;XP_040704765.1;XP_040707814.1;	KAA8645165.1;KAA8646344.1;KAA8648953.1;	RHZ50738.1;RHZ55400.1;	GLB13259.1;GLB18497.1;	GFF29195.1;GFF50880.1;GFF52379.1;GFF54361.1;	XP_025489593.1;XP_025492977.1;	XP_043124832.1;	XP_026626857.1;XP_026632632.1;	KAE8159627.1;KAE8160068.1;KAE8163645.1;KAE8166331.1;	KAJ5236742.1;
OG0000191(79 genes,32 taxa):	scaffold2.t1960;scaffold4.t140;scaffold8.t499;	PLB44804.1;PLB47603.1;PLB51516.1;PLB53300.1;	KAG2416542.1;	QMW30810.1;QMW34977.1;QMW36261.1;	GKZ41828.1;GKZ48814.1;	CEL01857.1;CEL02309.1;	PLB39900.1;	OOF93014.1;	KAF7179155.1;KAF7180411.1;	EAW20553.1;EAW20755.1;	KAF4239954.1;	EAL84508.1;EAL84863.1;	KAF7121837.1;KAF7131357.1;	RAH75806.1;RAH83178.1;	GFF36290.1;GFF43281.1;	BCS11614.1;BCS12035.1;	KAH8424245.1;KAH8424246.1;KAH8424247.1;KAH8424955.1;KAH8429133.1;KAH8429393.1;KAH8433075.1;KAH8433725.1;	CBF78065.1;CBF78981.1;CBF87301.1;	GLA11674.1;GLA12089.1;GLA19091.1;	PKX90509.1;PKX93369.1;	KAB8205554.1;KAB8209244.1;KAB8211123.1;	GIJ88296.1;GIJ91829.1;	XP_040699484.1;XP_040699677.1;	KAA8647863.1;KAA8650184.1;	RHZ44081.1;RHZ50160.1;RHZ67373.1;	GLB21783.1;GLB23002.1;	GFF33944.1;GFF37078.1;	XP_025490650.1;XP_025495187.1;XP_025495869.1;XP_025495968.1;	XP_043127572.1;	XP_026622957.1;XP_026626675.1;XP_026631137.1;	KAE8156373.1;KAE8164608.1;KAE8167908.1;KAE8168018.1;	KAJ5237969.1;KAJ5249867.1;KAJ5251865.1;
OG0000192(79 genes,30 taxa):	scaffold1.t2159;scaffold1.t956;scaffold4.t329;	PLB47804.1;PLB53591.1;PLB54904.1;	KAG2413332.1;KAG2420130.1;	QMW26175.1;QMW33466.1;QMW33876.1;QMW34208.1;QMW35972.1;	GKZ42187.1;GKZ44514.1;GKZ49168.1;GKZ50790.1;	CEL00452.1;CEL02155.1;CEL02682.1;CEL06932.1;		OOF97848.1;OOF98177.1;	KAF7175742.1;	EAW25380.1;	KAF4237168.1;	EBA27394.1;	KAF7114299.1;KAF7118156.1;KAF7118158.1;	RAH78389.1;RAH78891.1;RAH79229.1;RAH79747.1;RAH82655.1;	GFF25089.1;	BCS12635.1;BCS14317.1;	KAH8428354.1;KAH8433308.1;	CBF83033.1;	GLA10745.1;GLA15151.1;GLA19685.1;	PKX93056.1;	KAB8200115.1;KAB8200783.1;KAB8201012.1;KAB8207093.1;KAB8207463.1;KAB8207584.1;KAB8212097.1;KAB8212311.1;	GIJ82341.1;	XP_040699293.1;XP_040705295.1;XP_040705761.1;XP_040708980.1;		RHZ43471.1;RHZ58849.1;	GLB18657.1;GLB20405.1;GLB22605.1;	GFF28694.1;	XP_025487427.1;XP_025490003.1;XP_025491220.1;XP_025496354.1;	XP_043126813.1;	XP_026627147.1;XP_026628109.1;XP_026628449.1;	KAE8159766.1;KAE8160864.1;KAE8161870.1;KAE8162375.1;KAE8162572.1;KAE8165777.1;	KAJ5251660.1;
OG0000193(79 genes,32 taxa):	scaffold4.t300;	PLB45810.1;PLB47576.1;PLB47775.1;	KAG2414571.1;KAG2415131.1;	QMW30939.1;QMW33645.1;	GKZ43504.1;GKZ47153.1;GKZ47851.1;	CEL03731.1;CEL03732.1;CEL03733.1;CEL11353.1;CEL11354.1;CEN62301.1;CEN62302.1;	PLB39970.1;	OOF94352.1;OOF98427.1;OOF99006.1;	KAF7183229.1;	EAW16375.1;EAW19498.1;	KAF4229509.1;KAF4239938.1;KAF4244295.1;	EAL88999.1;EAL89861.2;EAL92064.1;	KAF7121830.1;KAF7131274.1;	RAH76985.1;RAH80642.1;RAH86293.1;RAH86294.1;	GFF24527.1;GFF36307.1;GFF44486.1;	BCS09290.1;BCS14563.1;	KAH8424774.1;	CBF89948.1;	GLA12906.1;GLA19335.1;	PKX88651.1;PKX90771.1;PKX93375.1;PKX95189.1;	KAB8200584.1;KAB8209894.1;KAB8211286.1;	GIJ88125.1;GIJ92103.1;	XP_040695871.1;	KAA8652765.1;	RHZ43186.1;RHZ44170.1;RHZ45930.1;RHZ47802.1;	GLB12722.1;GLB18079.1;GLB20638.1;	GFF30127.1;	XP_025485883.1;XP_025486210.1;	XP_043125117.1;XP_043127240.1;XP_043127241.1;XP_043128944.1;XP_043130977.1;	XP_026619760.1;XP_026621053.1;XP_026623447.1;	KAE8167111.1;	KAJ5229327.1;KAJ5251432.1;KAJ5253228.1;
OG0000194(79 genes,29 taxa):	scaffold2.t1186;scaffold2.t1223;scaffold2.t132;scaffold2.t1988;scaffold3.t737;scaffold6.t95;	PLB48687.1;PLB51489.1;PLB52308.1;PLB52350.1;PLB53453.1;	KAG2413976.1;	QMW27293.1;QMW28801.1;	GKZ47114.1;GKZ47366.1;GKZ49378.1;GKZ50655.1;	CEL10203.1;CEL10221.1;CEN60976.1;		OOF92814.1;	KAF7179584.1;KAF7179629.1;KAF7180675.1;KAF7184330.1;	EAW18844.1;	KAF4241133.1;	EAL86535.1;		RAH81781.1;RAH86595.1;	GFF36963.1;GFF41879.1;	BCS06433.1;BCS09135.1;BCS10847.1;BCS12312.1;	KAH8426393.1;KAH8426658.1;KAH8426659.1;KAH8426660.1;KAH8432811.1;KAH8433184.1;KAH8435319.1;KAH8435320.1;	CBF75171.1;	GLA13381.1;GLA14532.1;GLA15497.1;GLA19299.1;	PKX89046.1;PKX90361.1;	KAB8206249.1;KAB8209142.1;KAB8211493.1;	GIJ90483.1;GIJ90530.1;	XP_040704059.1;XP_040706665.1;	KAA8644273.1;KAA8646572.1;KAA8651303.1;	RHZ54245.1;RHZ55168.1;	GLB13419.1;GLB16041.1;GLB21003.1;GLB22769.1;	GFF32141.1;GFF47785.1;	XP_025488268.1;		XP_026621086.1;XP_026621911.1;XP_026625136.1;	KAE8156845.1;KAE8157960.1;KAE8163989.1;	KAJ5237345.1;KAJ5250272.1;
OG0000195(79 genes,29 taxa):	scaffold4.t812;scaffold7.t1053;	PLB47449.1;PLB48417.1;		QMW28962.1;QMW36696.1;	GKZ49297.1;GKZ51091.1;	CEL09801.1;CEN60777.1;	PLB36594.1;PLB37629.1;	OOF98714.1;	KAF7177784.1;KAF7181345.1;KAF7184230.1;	EAW19364.1;EAW20733.1;EAW21087.1;	KAF4231071.1;KAF4242075.1;KAF4243490.1;	EAL92110.2;EAL94083.1;	KAF7117471.1;	RAH79216.1;RAH79219.1;RAH84616.1;	GFF34797.1;GFF38373.1;GFF40975.1;GFF48699.1;GFF52858.1;	BCS06643.1;BCS13461.1;BCS16483.1;	KAH8430657.1;KAH8433387.1;KAH8434440.1;		GLA12058.1;GLA12599.1;GLA13193.1;GLA17816.1;GLA17990.1;	PKX88444.1;PKX88697.1;PKX99672.1;	KAB8199108.1;KAB8207703.1;KAB8208056.1;KAB8209253.1;	GIJ84630.1;GIJ87040.1;GIJ87121.1;GIJ89468.1;		KAA8643947.1;	RHZ55812.1;RHZ64929.1;	GLB13630.1;GLB17783.1;GLB19569.1;	GFF43451.1;GFF52522.1;GFF58924.1;GFF59307.1;GFF63963.1;	XP_025491231.1;XP_025491234.1;XP_025496942.1;	XP_043121116.1;XP_043127218.1;	XP_026624274.1;XP_026628836.1;XP_026629419.1;XP_026631809.1;	KAE8160101.1;KAE8160174.1;KAE8165499.1;	KAJ5228967.1;
OG0000196(79 genes,10 taxa):						CEL03671.1;CEL03672.1;CEL03674.1;CEL03675.1;CEL09334.1;CEL09335.1;CEL10293.1;CEL10294.1;CEL11232.1;CEL11233.1;CEN60833.1;CEN60836.1;CEN60838.1;CEN60839.1;CEN60840.1;CEN60853.1;			KAF7184832.1;KAF7184833.1;KAF7184844.1;KAF7184845.1;KAF7184848.1;KAF7184852.1;KAF7184858.1;KAF7184860.1;KAF7184865.1;KAF7184866.1;KAF7184869.1;KAF7184871.1;KAF7184872.1;KAF7184878.1;KAF7184881.1;KAF7184882.1;KAF7184886.1;KAF7184889.1;KAF7184894.1;KAF7184896.1;	EAW15376.1;EAW22048.1;EAW22049.1;EAW22062.1;EAW22063.1;EAW24638.1;EAW25759.1;EAW25760.1;	KAF4225022.1;KAF4227480.1;		KAF7136722.1;							PKX88194.1;PKX88208.1;PKX88213.1;PKX88214.1;PKX88219.1;PKX88225.1;PKX88226.1;PKX88229.1;PKX88249.1;PKX88399.1;PKX88400.1;PKX88401.1;PKX88453.1;PKX88846.1;PKX96293.1;PKX96294.1;PKX97859.1;	KAB8199117.1;		XP_040695643.1;XP_040695662.1;		RHZ43027.1;RHZ43028.1;RHZ43035.1;RHZ43041.1;RHZ43044.1;RHZ43201.1;RHZ43207.1;RHZ43882.1;RHZ43883.1;		GFF63591.1;GFF63640.1;GFF64166.1;
OG0000197(78 genes,32 taxa):	scaffold4.t16;scaffold5.t624;scaffold7.t37;	PLB46369.1;PLB47473.1;PLB50739.1;	KAG2412966.1;KAG2415088.1;	QMW25848.1;QMW26350.1;QMW26749.1;QMW30404.1;QMW32059.1;QMW34238.1;	GKZ40494.1;GKZ46288.1;	CEL10612.1;	PLB38004.1;	OOF90396.1;OOF93364.1;	KAF7179930.1;KAF7180849.1;	EAW17316.1;EAW24568.1;	KAF4228664.1;KAF4234134.1;	EAL86231.1;EAL91152.1;	KAF7122230.1;KAF7125868.1;	RAH80372.1;	GFF26182.1;GFF31050.1;	BCS14692.1;BCS15245.1;	KAH8422278.1;KAH8422279.1;KAH8425074.1;KAH8429864.1;	CBF82896.1;CBF82900.1;	GLA17275.1;GLA19169.1;	PKX96334.1;PKX97800.1;	KAB8201384.1;KAB8202192.1;KAB8203830.1;KAB8206016.1;KAB8207060.1;KAB8210291.1;	GIJ85040.1;GIJ86413.1;	XP_040705908.1;XP_040707153.1;	KAA8648468.1;KAA8650991.1;KAA8651162.1;KAA8651297.1;	RHZ55398.1;RHZ61795.1;	GLB19042.1;GLB20759.1;	GFF34733.1;GFF54354.1;	XP_025491328.1;	XP_043122816.1;XP_043124148.1;	XP_026621980.1;XP_026627342.1;	KAE8158635.1;KAE8163871.1;KAE8165752.1;KAE8166772.1;KAE8167892.1;KAE8168450.1;	KAJ5244106.1;KAJ5250512.1;
OG0000198(78 genes,28 taxa):	scaffold1.t1304;scaffold5.t1355;scaffold7.t234;	PLB46571.1;PLB49968.1;PLB54520.1;	KAG2412988.1;	QMW30483.1;QMW32397.1;	GKZ40830.1;GKZ41698.1;GKZ42268.1;GKZ44350.1;GKZ46284.1;GKZ48689.1;GKZ48708.1;GKZ48833.1;GKZ48834.1;	CEL00973.1;CEL03512.1;CEL09706.1;CEL10534.1;CEL10908.1;CEL11010.1;CEN59761.1;CEN59980.1;	PLB41370.1;	OOF89895.1;	KAF7181537.1;		KAF4227212.1;			RAH75771.1;RAH78360.1;RAH80120.1;RAH84573.1;		BCS06079.1;BCS07958.1;BCS11435.1;BCS14697.1;	KAH8433311.1;	CBF75802.1;	GLA16194.1;GLA19173.1;GLA20133.1;	PKX97728.1;	KAB8199463.1;KAB8207874.1;KAB8208712.1;	GIJ83182.1;	XP_040697459.1;XP_040701026.1;XP_040701342.1;XP_040706793.1;XP_040707964.1;	KAA8647951.1;KAA8648274.1;	RHZ47724.1;RHZ50376.1;	GLB13073.1;GLB14876.1;GLB20763.1;GLB21955.1;	GFF41966.1;GFF60598.1;	XP_025487647.1;XP_025491497.1;XP_025493467.1;XP_025496980.1;	XP_043128560.1;	XP_026620451.1;XP_026621704.1;XP_026621984.1;XP_026626348.1;XP_026628012.1;	KAE8165391.1;KAE8168498.1;	KAJ5230438.1;KAJ5243594.1;KAJ5244302.1;
OG0000199(78 genes,22 taxa):	scaffold2.t1475;scaffold3.t360;scaffold6.t493;scaffold7.t765;	PLB43416.1;PLB44463.1;PLB46855.1;PLB47132.1;PLB48836.1;PLB49076.1;PLB49171.1;PLB55729.1;	KAG2413265.1;KAG2413344.1;KAG2420734.1;	QMW25958.1;QMW36450.1;	GKZ41023.1;GKZ47720.1;GKZ49693.1;GKZ50069.1;	CEL06359.1;CEN60907.1;	PLB34558.1;	OOF90164.1;OOF90493.1;OOF90502.1;OOF90573.1;OOF90659.1;OOF90662.1;OOF93634.1;OOF94949.1;OOF98557.1;OOF98746.1;			KAF4245111.1;			RAH80108.1;RAH81459.1;RAH85145.1;RAH86022.1;	GFF44731.1;	BCS07307.1;BCS13356.1;	KAH8425945.1;KAH8426547.1;KAH8430181.1;KAH8430201.1;KAH8433426.1;KAH8435124.1;KAH8435281.1;		GLA14308.1;GLA16428.1;		KAB8204238.1;KAB8208842.1;KAB8212187.1;KAB8212556.1;			KAA8641685.1;KAA8642270.1;KAA8646732.1;	RHZ52670.1;	GLB16173.1;GLB17456.1;GLB18996.1;		XP_025487637.1;XP_025487683.1;XP_025492178.1;XP_025493445.1;	XP_043122786.1;XP_043128219.1;XP_043128451.1;	XP_026620303.1;XP_026621624.1;XP_026623812.1;XP_026627872.1;XP_026629079.1;		KAJ5227801.1;KAJ5228840.1;KAJ5237670.1;KAJ5249848.1;
OG0000200(78 genes,29 taxa):	scaffold1.t1714;scaffold3.t1239;scaffold5.t34;scaffold6.t1;	PLB46073.1;PLB48583.1;PLB51361.1;PLB54079.1;	KAG2415268.1;	QMW31032.1;QMW32560.1;QMW32644.1;QMW32907.1;	GKZ41736.1;GKZ44106.1;GKZ45346.1;GKZ48183.1;	CEL03683.1;CEL05048.1;CEL09350.1;CEL10440.1;		OOF93276.1;OOF94914.1;OOF98322.1;OOF99277.1;	KAF7181097.1;	EAW17159.1;	KAF4242115.1;	EAL86596.1;	KAF7131344.1;	RAH79105.1;RAH81024.1;RAH85566.1;	GFF55016.1;	BCS07508.1;BCS09385.1;BCS11934.1;BCS16517.1;	KAH8423675.1;KAH8425062.1;KAH8429310.1;KAH8432772.1;	CBF81939.1;	GLA11562.1;GLA13610.1;GLA21333.1;	PKX97870.1;	KAB8204478.1;KAB8204890.1;KAB8206977.1;KAB8209693.1;KAB8209792.1;KAB8211381.1;	GIJ86825.1;	XP_040697147.1;XP_040701184.1;XP_040702987.1;XP_040708518.1;XP_040708787.1;	KAA8648010.1;		GLB14457.1;GLB18175.1;GLB21467.1;		XP_025489666.1;XP_025493797.1;XP_025496438.1;	XP_043125136.1;	XP_026620080.1;XP_026624007.1;XP_026626538.1;	KAE8157258.1;KAE8158006.1;KAE8163285.1;KAE8163704.1;KAE8164202.1;KAE8167203.1;	KAJ5228981.1;KAJ5250620.1;
OG0000201(78 genes,31 taxa):	scaffold5.t67;scaffold7.t212;scaffold8.t834;	PLB43312.1;PLB46547.1;PLB51328.1;	KAG2415017.1;KAG2415949.1;KAG2417061.1;KAG2421927.1;	QMW28776.1;QMW31885.1;QMW32457.1;QMW33361.1;	GKZ42244.1;GKZ45056.1;	CEL08730.1;CEL10891.1;CEN62031.1;	PLB39868.1;	OOF92831.1;OOG00008.1;	KAF7176929.1;KAF7177767.1;	EAW19340.1;EAW23782.1;	KAF4229727.1;KAF4242053.1;	EAL87216.1;EAL94059.1;	KAF7117491.1;KAF7126121.1;	RAH78752.1;RAH78851.1;RAH81565.1;RAH85364.1;	GFF29926.1;GFF48776.1;	BCS06374.1;BCS15756.1;	KAH8429338.1;KAH8430607.1;KAH8430719.1;	CBF75002.1;CBF78806.1;	GLA11246.1;GLA20466.1;	PKX98008.1;PKX99653.1;	KAB8199752.1;KAB8202760.1;KAB8207806.1;KAB8211525.1;	GIJ83014.1;GIJ89451.1;	XP_040698600.1;XP_040701065.1;XP_040703883.1;XP_040709064.1;		RHZ54143.1;RHZ64912.1;	GLB13369.1;GLB23722.1;	GFF33087.1;GFF43499.1;	XP_025486844.1;XP_025489802.1;XP_025493091.1;XP_025496593.1;	XP_043121133.1;XP_043122634.1;	XP_026626979.1;XP_026628036.1;	KAE8160926.1;KAE8164782.1;KAE8165144.1;KAE8166897.1;	KAJ5252158.1;
OG0000202(78 genes,32 taxa):	scaffold5.t718;scaffold8.t315;	PLB45014.1;PLB50639.1;	KAG2413067.1;KAG2416571.1;KAG2417820.1;KAG2421244.1;	QMW30329.1;QMW33676.1;QMW35097.1;	GKZ43620.1;GKZ44345.1;GKZ47174.1;	CEL00834.1;CEL02320.1;CEL10287.1;CEL11761.1;CEN59927.1;CEN61065.1;	PLB37628.1;PLB39343.1;PLB40385.1;PLB40489.1;	OOF91348.1;OOF94580.1;OOF96848.1;	KAF7178923.1;KAF7179137.1;	EAW20534.1;	KAF4226720.1;	EAL84524.1;	KAF7130888.1;	RAH76720.1;RAH82851.1;	GFF36228.1;	BCS08003.1;BCS11432.1;BCS14812.1;	KAH8429981.1;KAH8433927.1;	CBF71440.1;CBF78998.1;CBF87348.1;	GLA16201.1;GLA18081.1;GLA19355.1;	PKX93349.1;	KAB8200622.1;KAB8206304.1;KAB8208919.1;	GIJ88316.1;GIJ90269.1;	XP_040695902.1;XP_040696226.1;XP_040696623.1;XP_040697599.1;XP_040698761.1;XP_040699493.1;XP_040700813.1;XP_040701107.1;	KAA8650129.1;	RHZ46992.1;	GLB14927.1;GLB19469.1;GLB21960.1;	GFF33884.1;	XP_025489749.1;XP_025490748.1;	XP_043129336.1;XP_043131002.1;	XP_026620446.1;XP_026622242.1;XP_026626009.1;	KAE8163755.1;KAE8163945.1;KAE8167818.1;	KAJ5235828.1;
OG0000203(78 genes,31 taxa):	scaffold1.t908;scaffold2.t1287;scaffold3.t189;scaffold4.t191;scaffold4.t711;scaffold6.t127;	PLB44282.1;PLB47652.1;PLB48304.1;PLB48724.1;PLB52241.1;PLB54959.1;	KAG2419152.1;	QMW26784.1;QMW29665.1;QMW31752.1;	GKZ43631.1;GKZ50239.1;	CEL03661.1;CEL03720.1;CEL04156.1;CEN59961.1;CEN60699.1;	PLB34866.1;	OOF96328.1;OOF96860.1;	KAF7177657.1;KAF7180859.1;KAF7181460.1;	EAW16906.1;	KAF4231450.1;KAF4237526.1;	EAL86443.2;	KAF7114697.1;	RAH76924.1;RAH78102.1;RAH84256.1;	GFF46298.1;GFF54171.1;	BCS14801.1;BCS15385.1;	KAH8422407.1;KAH8430254.1;KAH8433957.1;KAH8434286.1;	CBF73875.1;CBF79656.1;CBF80359.1;CBF87163.1;	GLA18092.1;GLA18684.1;	PKX88465.1;PKX89373.1;	KAB8199078.1;KAB8208667.1;KAB8210329.1;	GIJ86427.1;GIJ86733.1;	XP_040698629.1;XP_040700356.1;XP_040701741.1;XP_040706163.1;XP_040708957.1;	KAA8642804.1;KAA8647971.1;KAA8652923.1;	RHZ63413.1;	GLB18903.1;GLB19481.1;	GFF34775.1;GFF40362.1;		XP_043128548.1;	XP_026622231.1;XP_026624670.1;	KAE8158886.1;KAE8160606.1;KAE8166632.1;	KAJ5251184.1;
OG0000204(78 genes,25 taxa):				QMW36345.1;	GKZ43921.1;GKZ50667.1;	CEL06887.1;CEL06889.1;CEL10608.1;CEL11020.1;CEL11021.1;	PLB40005.1;PLB40007.1;	OOF93530.1;OOF93532.1;	KAF7179159.1;KAF7179160.1;KAF7180752.1;	EAW15745.1;EAW20557.1;EAW21131.1;	KAF4231943.1;KAF4236850.1;KAF4245694.1;	EAL84504.1;EAL85603.1;EAL92149.1;	KAF7121833.1;		GFF35806.1;GFF36301.1;GFF55143.1;	BCS14498.1;	KAH8429132.1;		GLA18871.1;	PKX88745.1;PKX93373.1;PKX95868.1;	KAB8204258.1;KAB8206628.1;	GIJ88037.1;GIJ88291.1;	XP_040699027.1;XP_040699729.1;XP_040701851.1;XP_040703068.1;XP_040705693.1;		RHZ44085.1;RHZ48589.1;RHZ48886.1;	GLB20576.1;	GFF31362.1;GFF33958.1;GFF44766.1;GFF46265.1;GFF59568.1;		XP_043125030.1;XP_043128197.1;XP_043130979.1;	XP_026623370.1;	KAE8168291.1;	KAJ5227773.1;KAJ5227774.1;KAJ5227802.1;KAJ5227829.1;KAJ5227990.1;KAJ5228088.1;KAJ5228767.1;KAJ5230096.1;KAJ5230108.1;KAJ5230476.1;KAJ5230477.1;KAJ5236644.1;KAJ5244042.1;KAJ5244491.1;KAJ5245569.1;KAJ5245663.1;KAJ5249818.1;KAJ5250520.1;KAJ5252560.1;KAJ5253014.1;KAJ5253076.1;
OG0000205(78 genes,32 taxa):	scaffold2.t1001;scaffold4.t949;scaffold7.t236;	PLB46573.1;PLB48564.1;PLB52544.1;	KAG2413931.1;KAG2419092.1;KAG2420113.1;KAG2420552.1;KAG2421884.1;	QMW28702.1;QMW31901.1;QMW33935.1;	GKZ46274.1;GKZ47227.1;	CEL02027.1;CEL07138.1;CEL11074.1;	PLB34843.1;PLB39045.1;	OOF90854.1;OOF93352.1;	KAF7178952.1;KAF7181323.1;	EAW15430.1;EAW21832.1;	KAF4232684.1;KAF4235751.1;	EAL84213.1;EAL92847.1;	KAF7117654.1;KAF7121850.1;	RAH79737.1;RAH84762.1;	GFF33382.1;GFF51287.1;	BCS06698.1;BCS14707.1;	KAH8422494.1;KAH8426584.1;	CBF76694.1;CBF78301.1;CBF84735.1;	GLA10578.1;GLA19183.1;	PKX91742.1;PKX96213.1;	KAB8201209.1;KAB8207328.1;KAB8211617.1;	GIJ87358.1;GIJ90296.1;	XP_040697107.1;XP_040699906.1;XP_040705035.1;	KAA8642479.1;KAA8645802.1;KAA8649000.1;	RHZ44387.1;RHZ56579.1;	GLB13684.1;GLB20773.1;	GFF36659.1;GFF37723.1;	XP_025489995.1;XP_025495036.1;	XP_043124357.1;XP_043129301.1;	XP_026621994.1;XP_026623150.1;	KAE8155421.1;KAE8160805.1;KAE8165164.1;KAE8166977.1;	KAJ5243637.1;KAJ5250074.1;KAJ5251901.1;
OG0000206(78 genes,27 taxa):			KAG2414015.1;	QMW33388.1;QMW33551.1;	GKZ51182.1;	CEL08168.1;CEN60247.1;		OOF91846.1;	KAF7179018.1;KAF7179019.1;KAF7181170.1;	EAW17182.1;EAW18106.1;EAW20254.1;	KAF4227559.1;KAF4228051.1;KAF4228347.1;KAF4242976.1;KAF4242978.1;	EAL85371.1;EBA27494.1;	KAF7114448.1;KAF7114603.1;KAF7128326.1;KAF7128383.1;	RAH77160.1;RAH77161.1;	GFF37923.1;GFF37926.1;GFF38508.1;GFF38811.1;GFF38814.1;	BCS10850.1;		CBF90397.1;CBF90399.1;	GLA16943.1;	PKX90129.1;PKX91118.1;PKX91446.1;	KAB8202601.1;KAB8204088.1;KAB8204089.1;KAB8205734.1;KAB8205735.1;KAB8211967.1;	GIJ82146.1;GIJ84829.1;GIJ87048.1;GIJ88493.1;GIJ89558.1;GIJ90947.1;GIJ90948.1;	XP_040700422.1;	KAA8645128.1;KAA8647831.1;KAA8650823.1;KAA8651674.1;	RHZ50385.1;RHZ57393.1;RHZ57394.1;RHZ63045.1;RHZ65499.1;	GLB21005.1;	GFF32139.1;GFF34043.1;GFF35001.1;GFF52956.1;GFF56618.1;GFF60859.1;	XP_025495786.1;XP_025495787.1;	XP_043125202.1;XP_043128362.1;XP_043129858.1;	XP_026620837.1;	KAE8160962.1;KAE8163426.1;KAE8167592.1;KAE8167690.1;
OG0000207(77 genes,29 taxa):	scaffold4.t480;scaffold7.t62;	PLB46396.1;PLB48000.1;	KAG2413648.1;KAG2419906.1;	QMW27829.1;QMW33776.1;QMW35249.1;	GKZ43759.1;GKZ45347.1;GKZ46679.1;GKZ47319.1;GKZ47530.1;GKZ51325.1;	CEL01396.1;CEL03899.1;		OOF91475.1;OOF91488.1;OOF92063.1;OOF93277.1;OOF99713.1;OOG00561.1;	KAF7181199.1;KAF7181300.1;		KAF4228455.1;	EAL94102.1;	KAF7114970.1;KAF7114979.1;	RAH77079.1;RAH82394.1;	GFF52967.1;	BCS08959.1;BCS10676.1;BCS11935.1;BCS11936.1;BCS12362.1;BCS13115.1;	KAH8422299.1;KAH8424573.1;	CBF70573.1;	GLA13338.1;GLA17618.1;GLA21334.1;GLA21787.1;		KAB8199845.1;KAB8203065.1;KAB8203341.1;	GIJ84882.1;	XP_040702337.1;XP_040702896.1;XP_040707579.1;	KAA8650599.1;KAA8651214.1;	RHZ56288.1;RHZ59721.1;	GLB15865.1;GLB16408.1;GLB21466.1;GLB22724.1;	GFF56884.1;GFF56895.1;GFF56910.1;	XP_025485655.1;XP_025492870.1;	XP_043128338.1;	XP_026620079.1;XP_026620364.1;XP_026622109.1;XP_026631359.1;	KAE8156628.1;KAE8159185.1;KAE8163605.1;	KAJ5229335.1;KAJ5237914.1;KAJ5244079.1;KAJ5252645.1;
OG0000208(77 genes,32 taxa):	scaffold1.t437;scaffold4.t938;scaffold6.t599;	PLB48553.1;PLB49295.1;PLB55448.1;	KAG2418936.1;KAG2420527.1;	QMW29803.1;QMW36166.1;	GKZ43916.1;GKZ47724.1;GKZ48385.1;	CEL01845.1;CEL10272.1;CEL11055.1;CEN60779.1;CEN60895.1;	PLB36744.1;	OOF92902.1;OOF93525.1;	KAF7180355.1;KAF7181818.1;KAF7182021.1;	EAW15592.1;EAW20012.1;EAW20375.1;	KAF4232181.1;KAF4239285.1;KAF4243523.1;	EAL84906.1;EAL85740.1;	KAF7114791.1;KAF7118454.1;KAF7122470.1;	RAH84682.1;	GFF37641.1;GFF51401.1;GFF54044.1;	BCS12452.1;BCS14503.1;	KAH8427760.1;KAH8431513.1;KAH8431514.1;KAH8432510.1;	CBF78078.1;CBF84398.1;CBF84721.1;	GLA16435.1;GLA18876.1;	PKX91276.1;PKX91277.1;PKX96035.1;	KAB8204792.1;KAB8205194.1;KAB8205657.1;	GIJ90136.1;GIJ90827.1;	XP_040697135.1;XP_040697385.1;XP_040699683.1;	KAA8643381.1;	RHZ44198.1;RHZ52916.1;	GLB20581.1;	GFF34393.1;GFF45384.1;	XP_025496872.1;	XP_043129465.1;XP_043129964.1;	XP_026623375.1;XP_026629072.1;	KAE8158158.1;KAE8159350.1;KAE8162119.1;	KAJ5229174.1;KAJ5243625.1;
OG0000209(77 genes,31 taxa):	scaffold1.t1654;scaffold2.t247;scaffold4.t644;	PLB48176.1;PLB53324.1;PLB54146.1;	KAG2416106.1;KAG2419964.1;	QMW26415.1;QMW35956.1;	GKZ45883.1;GKZ46202.1;		PLB38356.1;	OOF90880.1;OOF95014.1;OOG00327.1;	KAF7174668.1;KAF7177645.1;	EAW23843.1;	KAF4228357.1;KAF4229280.1;KAF4244245.1;	EAL87274.1;EAL93778.1;	KAF7131381.1;KAF7133894.1;KAF7133895.1;	RAH80498.1;RAH81525.1;RAH84981.1;	GFF29728.1;GFF38542.1;GFF45125.1;	BCS07603.1;BCS16262.1;	KAH8432315.1;KAH8432718.1;	CBF78439.1;CBF86319.1;	GLA14500.1;GLA16321.1;	PKX88992.1;	KAB8205561.1;KAB8206074.1;KAB8207602.1;	GIJ82952.1;GIJ86505.1;GIJ86539.1;GIJ87035.1;GIJ89146.1;	XP_040699519.1;XP_040706679.1;XP_040708802.1;	KAA8642196.1;KAA8647886.1;KAA8649373.1;	RHZ43040.1;RHZ60455.1;RHZ65514.1;	GLB14543.1;GLB14945.1;GLB17557.1;	GFF32887.1;GFF52896.1;GFF53431.1;GFF62073.1;	XP_025488845.1;XP_025497504.1;	XP_043121414.1;XP_043122573.1;XP_043128372.1;	XP_026624103.1;XP_026629196.1;	KAE8156379.1;KAE8166720.1;	KAJ5238254.1;KAJ5250907.1;
OG0000210(77 genes,32 taxa):	scaffold1.t1008;scaffold4.t918;scaffold7.t169;	PLB46506.1;PLB48531.1;PLB54842.1;	KAG2415007.1;KAG2417975.1;	QMW28570.1;QMW32253.1;QMW32858.1;QMW36218.1;	GKZ45959.1;GKZ48894.1;GKZ49811.1;	CEL05401.1;	PLB36884.1;	OOF90121.1;OOF94020.1;OOF96751.1;	KAF7178962.1;KAF7180449.1;	EAW15420.1;EAW25108.1;	KAF4232672.1;KAF4234741.1;	EAL89779.1;EBA27170.1;	KAF7136743.1;	RAH76738.1;	GFF23533.1;GFF51259.1;	BCS05630.1;BCS09467.1;BCS14910.1;	KAH8422425.1;KAH8428381.1;KAH8432487.1;KAH8432488.1;KAH8433215.1;	CBF86068.1;	GLA13689.1;GLA17075.1;GLA21478.1;	PKX92767.1;PKX96227.1;	KAB8204950.1;KAB8205131.1;KAB8205603.1;KAB8211759.1;	GIJ82040.1;GIJ90310.1;	XP_040708264.1;	KAA8641838.1;KAA8644909.1;	RHZ56591.1;RHZ65202.1;	GLB12631.1;GLB18258.1;GLB19368.1;	GFF26709.1;GFF36690.1;GFF62193.1;	XP_025489000.1;	XP_043126527.1;XP_043129312.1;	XP_026620629.1;XP_026620794.1;XP_026626441.1;	KAE8156255.1;KAE8157296.1;KAE8161596.1;KAE8167101.1;	KAJ5230133.1;KAJ5237790.1;KAJ5245123.1;KAJ5249694.1;
OG0000211(76 genes,32 taxa):	scaffold3.t47;scaffold3.t621;scaffold8.t288;	PLB44138.1;PLB45041.1;PLB45416.1;PLB55542.1;	KAG2417034.1;KAG2417642.1;	QMW26302.1;QMW30353.1;QMW31350.1;	GKZ40590.1;GKZ51521.1;	CEL10851.1;CEN61384.1;	PLB35962.1;PLB39165.1;	OOF93153.1;OOF96164.1;	KAF7183422.1;KAF7183478.1;	EAW17339.1;EAW23057.1;	KAF4226632.1;KAF4237788.1;	EAL88423.2;EAL91183.1;	KAF7115862.1;KAF7122206.1;KAF7130928.1;	RAH78471.1;RAH82211.1;	GFF31126.1;GFF43504.1;	BCS06888.1;BCS11818.1;	KAH8423020.1;KAH8425132.1;KAH8433980.1;	CBF81037.1;CBF84215.1;	GLA12283.1;GLA13751.1;	PKX94566.1;PKX97755.1;	KAB8205968.1;KAB8206475.1;KAB8208948.1;	GIJ84208.1;GIJ86362.1;	XP_040698142.1;XP_040700197.1;XP_040700981.1;	KAA8647475.1;KAA8647839.1;KAA8649546.1;KAA8652863.1;	RHZ50344.1;RHZ55421.1;	GLB13868.1;GLB21588.1;	GFF38139.1;GFF56067.1;	XP_025485588.1;XP_025487597.1;	XP_043122848.1;XP_043125775.1;	XP_026630909.1;XP_026632038.1;	KAE8157527.1;KAE8159280.1;KAE8167260.1;	KAJ5228007.1;KAJ5230191.1;KAJ5252886.1;
OG0000212(76 genes,32 taxa):	scaffold1.t1271;scaffold1.t2158;scaffold2.t389;scaffold5.t237;scaffold8.t121;	PLB45218.1;PLB53172.1;PLB53592.1;PLB54552.1;	KAG2420808.1;	QMW25594.1;QMW29507.1;	GKZ40985.1;GKZ42935.1;	CEL01836.1;CEL02158.1;CEL06933.1;CEN61811.1;	PLB33729.1;	OOF91241.1;OOF97919.1;OOF98183.1;	KAF7175672.1;	EAW17030.1;EAW17104.1;EAW24591.1;EAW25308.1;	KAF4234986.1;	EAL86294.1;EAL89971.1;	KAF7119131.1;	RAH80533.1;RAH81527.1;RAH86252.1;	GFF24904.1;	BCS12707.1;	KAH8427439.1;KAH8428615.1;KAH8428616.1;KAH8428617.1;KAH8428618.1;KAH8428619.1;KAH8433307.1;	CBF75291.1;CBF90243.1;	GLA10816.1;GLA15146.1;	PKX92979.1;	KAB8203192.1;KAB8204395.1;	GIJ82266.1;GIJ86521.1;	XP_040703693.1;XP_040704141.1;XP_040705758.1;XP_040708977.1;	KAA8649024.1;	RHZ55832.1;RHZ60124.1;RHZ62809.1;RHZ66355.1;	GLB18586.1;GLB23647.1;	GFF28947.1;	XP_025488811.1;XP_025492064.1;	XP_043126735.1;	XP_026628114.1;XP_026632528.1;	KAE8156825.1;KAE8160284.1;	KAJ5228480.1;KAJ5235898.1;KAJ5236106.1;KAJ5244994.1;KAJ5249733.1;
OG0000213(76 genes,27 taxa):	scaffold6.t954;scaffold8.t371;	PLB43333.1;PLB44947.1;PLB49690.1;	KAG2420308.1;KAG2420401.1;KAG2420477.1;	QMW26386.1;QMW28883.1;QMW31996.1;QMW33504.1;QMW34999.1;	GKZ41483.1;GKZ45821.1;GKZ51501.1;GKZ51758.1;	CEL00657.1;CEL02108.1;		OOF98678.1;OOF99534.1;	KAF7177461.1;KAF7181176.1;		KAF4231171.1;	EAL85021.1;EAL92233.1;		RAH77802.1;RAH79670.1;RAH80055.1;	GFF52818.1;	BCS06286.1;BCS12319.1;BCS17003.1;	KAH8424215.1;KAH8431063.1;	CBF80378.1;CBF82192.1;	GLA11328.1;GLA18361.1;		KAB8199935.1;KAB8201682.1;KAB8204033.1;KAB8205374.1;KAB8206390.1;KAB8209235.1;KAB8211098.1;	GIJ87054.1;GIJ92434.1;	XP_040695993.1;XP_040698615.1;XP_040700044.1;XP_040700353.1;XP_040702482.1;XP_040706868.1;	KAA8643950.1;	RHZ52627.1;	GLB13284.1;GLB14942.1;GLB14955.1;GLB22763.1;GLB23193.1;	GFF34790.1;GFF55915.1;GFF56715.1;GFF59343.1;	XP_025487073.1;XP_025496042.1;		XP_026626888.1;XP_026629013.1;	KAE8158595.1;KAE8158915.1;KAE8163995.1;KAE8164614.1;KAE8164680.1;	KAJ5249844.1;KAJ5250763.1;
OG0000214(76 genes,32 taxa):	scaffold1.t1583;scaffold1.t64;	PLB49706.1;PLB55869.1;	KAG2412549.1;KAG2419467.1;	QMW26679.1;QMW36506.1;	GKZ41974.1;GKZ45764.1;	CEL00461.1;CEL09611.1;	PLB36626.1;PLB39896.1;	OOF93104.1;OOF93824.1;	KAF7176439.1;KAF7182004.1;KAF7184046.1;	EAW16463.1;EAW19476.1;EAW25646.1;	KAF4227913.1;KAF4228479.1;KAF4241167.1;	EAL84332.1;EAL87020.1;EAL89059.1;	KAF7123025.1;KAF7125442.1;KAF7128389.1;	RAH82166.1;RAH87142.1;	GFF32293.1;GFF40272.1;GFF41789.1;	BCS07727.1;	KAH8427365.1;KAH8432641.1;KAH8433694.1;	CBF82099.1;	GLA12235.1;GLA14442.1;	PKX89006.1;PKX90794.1;PKX95099.1;	KAB8203420.1;KAB8210209.1;	GIJ91499.1;GIJ92169.1;GIJ92575.1;	XP_040698075.1;XP_040702122.1;	KAA8642092.1;	RHZ57388.1;RHZ60689.1;RHZ67944.1;	GLB14660.1;GLB21636.1;	GFF31957.1;GFF41150.1;GFF61113.1;	XP_025485861.1;XP_025489130.1;	XP_043127411.1;XP_043128997.1;XP_043130810.1;	XP_026621532.1;XP_026630969.1;	KAE8164344.1;KAE8168387.1;	KAJ5236762.1;KAJ5238030.1;KAJ5244790.1;KAJ5250712.1;KAJ5251147.1;
OG0000215(76 genes,25 taxa):	scaffold1.t1951;scaffold3.t847;scaffold6.t647;scaffold6.t648;scaffold6.t927;	PLB43859.1;PLB45671.1;PLB49351.1;PLB49352.1;PLB50327.1;PLB53306.1;PLB53810.1;	KAG2411698.1;KAG2414306.1;KAG2415417.1;KAG2416088.1;KAG2418575.1;KAG2418585.1;KAG2419932.1;	QMW35062.1;	GKZ42598.1;GKZ42846.1;GKZ42847.1;GKZ50595.1;	CEL09356.1;	PLB38885.1;	OOF91462.1;OOF91590.1;OOF93867.1;OOF95541.1;OOF98994.1;	KAF7182861.1;	EAW20728.1;EAW21129.1;EAW25594.1;		EAL92066.1;	KAF7113940.1;KAF7114422.1;KAF7117346.1;KAF7122765.1;KAF7136942.1;	RAH79844.1;RAH80324.1;		BCS08746.1;BCS11461.1;BCS11462.1;	KAH8425305.1;KAH8425840.1;KAH8425913.1;KAH8429866.1;KAH8432430.1;KAH8433003.1;KAH8433004.1;			PKX89050.1;	KAB8206342.1;	GIJ86955.1;	XP_040696636.1;		RHZ43188.1;RHZ43429.1;RHZ50799.1;RHZ52841.1;RHZ59812.1;	GLB15655.1;		XP_025486280.1;XP_025491374.1;XP_025491722.1;	XP_043123010.1;XP_043125033.1;XP_043127092.1;XP_043128076.1;XP_043128207.1;XP_043128418.1;XP_043129482.1;XP_043130966.1;		KAE8162761.1;	KAJ5237450.1;
OG0000216(76 genes,32 taxa):	scaffold2.t62;scaffold6.t659;	PLB49364.1;PLB53522.1;	KAG2417851.1;KAG2419252.1;	QMW26892.1;QMW32366.1;	GKZ43670.1;GKZ45849.1;GKZ49046.1;	CEL08121.1;CEN60474.1;	PLB35230.1;PLB41065.1;	OOF93302.1;OOF94090.1;OOF94160.1;OOG00077.1;	KAF7178920.1;KAF7180776.1;	EAW15456.1;EAW21105.1;	KAF4232711.1;KAF4236825.1;KAF4245595.1;	EAL84189.1;EAL92126.1;	KAF7117326.1;	RAH77903.1;RAH78066.1;	GFF43696.1;GFF44329.1;GFF54123.1;	BCS06466.1;BCS10762.1;BCS14383.1;	KAH8424425.1;KAH8431434.1;	CBF73694.1;CBF87045.1;	GLA11164.1;GLA17507.1;GLA19613.1;	PKX88715.1;PKX90114.1;PKX96184.1;	KAB8207904.1;	GIJ88065.1;GIJ90266.1;	XP_040700459.1;XP_040704251.1;	KAA8641334.1;KAA8643341.1;KAA8643899.1;KAA8651107.1;	RHZ49825.1;RHZ56275.1;	GLB13452.1;GLB20466.1;GLB20930.1;	GFF36565.1;GFF60080.1;	XP_025491523.1;XP_025497184.1;	XP_043125060.1;XP_043129339.1;	XP_026619822.1;XP_026622824.1;XP_026625397.1;XP_026628377.1;	KAE8168532.1;	KAJ5227696.1;KAJ5237303.1;KAJ5238074.1;KAJ5253123.1;
OG0000217(76 genes,32 taxa):	scaffold1.t1120;scaffold6.t666;	PLB49372.1;PLB54722.1;	KAG2418880.1;KAG2420933.1;	QMW25252.1;QMW29375.1;	GKZ43710.1;GKZ48454.1;	CEL01743.1;CEL05802.1;CEL08113.1;CEL08567.1;	PLB39883.1;PLB41088.1;	OOF91216.1;	KAF7174982.1;KAF7183748.1;	EAW15677.1;EAW25170.1;	KAF4231021.1;KAF4245631.1;	EAL85670.1;EAL89843.1;	KAF7113963.1;KAF7130965.1;	RAH86156.1;	GFF23666.1;GFF51595.1;	BCS10728.1;BCS13932.1;	KAH8428450.1;KAH8430699.1;KAH8431419.1;KAH8431420.1;	CBF71157.1;CBF85251.1;	GLA17469.1;GLA19980.1;	PKX92833.1;PKX95937.1;	KAB8205049.1;KAB8210778.1;	GIJ82102.1;GIJ90028.1;	XP_040698267.1;XP_040698357.1;XP_040699648.1;XP_040706731.1;XP_040708569.1;	KAA8643753.1;KAA8645250.1;KAA8648902.1;KAA8650345.1;	RHZ43362.1;RHZ48231.1;RHZ48572.1;	GLB20021.1;GLB20888.1;	GFF26492.1;GFF35959.1;	XP_025485611.1;XP_025492421.1;	XP_043126590.1;XP_043129555.1;	XP_026619839.1;XP_026625362.1;XP_026630482.1;	KAE8156878.1;KAE8161554.1;KAE8165048.1;	KAJ5244786.1;KAJ5245385.1;KAJ5249803.1;KAJ5252906.1;
OG0000218(76 genes,30 taxa):	scaffold1.t2021;scaffold4.t838;scaffold8.t316;scaffold8.t943;	PLB43426.1;PLB45013.1;PLB48443.1;PLB53734.1;	KAG2413090.1;KAG2416051.1;KAG2421245.1;	QMW29345.1;QMW31162.1;QMW36046.1;QMW36611.1;	GKZ45896.1;GKZ48104.1;	CEL00836.1;CEL04140.1;CEL09212.1;	PLB37630.1;PLB39817.1;PLB39913.1;	OOF91879.1;OOF94997.1;OOF98993.1;	KAF7178925.1;KAF7183282.1;KAF7183915.1;	EAW25614.1;			KAF7118060.1;	RAH80505.1;RAH84315.1;RAH87324.1;	GFF48921.1;GFF54737.1;	BCS07590.1;BCS12141.1;	KAH8427269.1;KAH8431550.1;KAH8433178.1;KAH8433926.1;	CBF75866.1;	GLA14488.1;GLA19443.1;	PKX91218.1;PKX96255.1;	KAB8199178.1;KAB8201522.1;KAB8207510.1;KAB8209560.1;	GIJ85015.1;GIJ90271.1;GIJ92384.1;	XP_040698264.1;XP_040704030.1;	KAA8641724.1;KAA8643790.1;KAA8649349.1;KAA8649553.1;	RHZ62543.1;	GLB14531.1;GLB22940.1;	GFF30140.1;GFF61210.1;	XP_025488838.1;XP_025489200.1;XP_025494791.1;	XP_043129206.1;	XP_026621650.1;XP_026624092.1;	KAE8155825.1;KAE8158581.1;KAE8160478.1;KAE8167476.1;	KAJ5250509.1;
OG0000219(75 genes,32 taxa):	scaffold4.t216;scaffold5.t487;scaffold8.t931;	PLB43413.1;PLB47680.1;PLB50884.1;	KAG2413372.1;KAG2414783.1;KAG2417890.1;	QMW26762.1;QMW32149.1;	GKZ40487.1;GKZ42594.1;GKZ48329.1;	CEL05021.1;	PLB35409.1;	OOF93622.1;OOF94544.1;OOF96462.1;OOF97801.1;OOG00214.1;	KAF7179661.1;	EAW20364.1;	KAF4243514.1;	EAL85480.2;	KAF7122479.1;	RAH76255.1;RAH79251.1;RAH81321.1;RAH87735.1;	GFF51361.1;	BCS11051.1;BCS13480.1;BCS15236.1;	KAH8424907.1;KAH8431461.1;KAH8432845.1;	CBF69463.1;	GLA13164.1;GLA13987.1;GLA17283.1;	PKX91264.1;	KAB8204041.1;KAB8206663.1;KAB8207020.1;KAB8210304.1;	GIJ90451.1;	XP_040695895.1;XP_040697581.1;XP_040698990.1;XP_040703082.1;	KAA8647984.1;KAA8650802.1;	RHZ61995.1;	GLB19048.1;GLB19592.1;GLB21188.1;	GFF50197.1;	XP_025487047.1;XP_025487256.1;XP_025491206.1;XP_025496204.1;	XP_043130341.1;	XP_026620280.1;XP_026624236.1;XP_026627353.1;	KAE8158620.1;KAE8161718.1;KAE8167643.1;KAE8168230.1;	KAJ5230507.1;KAJ5231123.1;KAJ5231257.1;KAJ5245649.1;KAJ5250866.1;
OG0000220(75 genes,32 taxa):	scaffold4.t916;scaffold5.t1415;scaffold8.t331;	PLB44997.1;PLB48529.1;PLB49897.1;	KAG2414474.1;KAG2417819.1;KAG2419743.1;	QMW25200.1;QMW26816.1;QMW26817.1;QMW27013.1;QMW34541.1;	GKZ41201.1;GKZ44634.1;GKZ47184.1;GKZ50005.1;	CEL04089.1;CEL10068.1;CEN62802.1;	PLB38076.1;	OOF90926.1;OOF94565.1;OOF95418.1;	KAF7180069.1;	EAW16978.1;	KAF4233289.1;	EAL86503.1;EAL86504.1;	KAF7122072.1;	RAH78533.1;RAH80914.1;	GFF49224.1;	BCS05943.1;BCS07994.1;BCS13525.1;	KAH8432485.1;KAH8433906.1;	CBF80697.1;	GLA15903.1;GLA17170.1;GLA19346.1;	PKX89433.1;	KAB8204827.1;KAB8205728.1;KAB8210714.1;KAB8211999.1;	GIJ86838.1;	XP_040698372.1;XP_040707401.1;XP_040708577.1;	KAA8645627.1;KAA8647846.1;KAA8649529.1;KAA8650327.1;KAA8652419.1;KAA8652430.1;	RHZ43388.1;	GLB12942.1;GLB14917.1;GLB19636.1;	GFF63174.1;	XP_025488952.1;XP_025493906.1;	XP_043128486.1;	XP_026624189.1;XP_026625999.1;XP_026626215.1;	KAE8157320.1;KAE8160078.1;KAE8160771.1;KAE8165106.1;	KAJ5235815.1;KAJ5236460.1;
OG0000221(75 genes,32 taxa):	scaffold1.t1867;scaffold1.t347;scaffold6.t116;	PLB48711.1;PLB51172.1;PLB53907.1;PLB55570.1;	KAG2414700.1;KAG2417479.1;	QMW26374.1;QMW27692.1;	GKZ41673.1;GKZ45916.1;GKZ46507.1;	CEL05232.1;CEN61141.1;	PLB35647.1;PLB36297.1;	OOF94961.1;	KAF7176003.1;KAF7179297.1;	EAW18166.1;EAW19697.1;	KAF4234664.1;KAF4245564.1;	EAL86830.1;EAL87526.1;	KAF7114952.1;KAF7134172.1;	RAH80466.1;RAH81629.1;	GFF39123.1;GFF48191.1;	BCS07570.1;BCS09068.1;	KAH8427670.1;KAH8432919.1;KAH8434335.1;KAH8434336.1;	CBF71392.1;CBF85749.1;	GLA14468.1;GLA15563.1;	PKX90572.1;PKX98360.1;	KAB8206040.1;KAB8206815.1;	GIJ82701.1;GIJ86531.1;GIJ91224.1;	XP_040696528.1;XP_040698847.1;XP_040708101.1;	KAA8644301.1;KAA8646877.1;	RHZ54631.1;RHZ58009.1;	GLB14510.1;GLB15978.1;	GFF47773.1;GFF49181.1;GFF55055.1;	XP_025487164.1;XP_025488877.1;XP_025490454.1;	XP_043122320.1;XP_043127029.1;	XP_026624071.1;XP_026625204.1;	KAE8157301.1;KAE8160123.1;KAE8166750.1;	KAJ5227669.1;KAJ5238240.1;KAJ5243900.1;
OG0000222(75 genes,32 taxa):	scaffold1.t1933;scaffold5.t1220;scaffold6.t1031;	PLB49775.1;PLB50103.1;PLB53827.1;	KAG2416294.1;KAG2417680.1;KAG2419139.1;	QMW24793.1;	GKZ41732.1;GKZ46941.1;GKZ49397.1;	CEL03767.1;CEL03998.1;CEL10325.1;	PLB37395.1;	OOF91818.1;OOF98317.1;	KAF7179438.1;KAF7183366.1;	EAW17117.1;	KAF4227755.1;KAF4229835.1;KAF4244268.1;	EAL86579.1;	KAF7114967.1;KAF7117618.1;	RAH77950.1;RAH78569.1;RAH86820.1;	GFF44617.1;GFF52354.1;	BCS09388.1;BCS13754.1;BCS16102.1;	KAH8424227.1;KAH8432980.1;	CBF80604.1;CBF87447.1;CBF87502.1;	GLA13613.1;GLA16488.1;GLA20802.1;	PKX88371.1;PKX91358.1;	KAB8205404.1;	GIJ86503.1;GIJ86999.1;GIJ91260.1;	XP_040696319.1;XP_040696776.1;XP_040699199.1;	KAA8641929.1;KAA8642463.1;KAA8646571.1;KAA8649271.1;KAA8650691.1;	RHZ49210.1;RHZ62453.1;	GLB17386.1;GLB18178.1;GLB19867.1;	GFF50705.1;GFF56550.1;GFF58601.1;	XP_025486446.1;XP_025488913.1;	XP_043128398.1;	XP_026626535.1;XP_026629492.1;XP_026630675.1;	KAE8166007.1;	KAJ5237220.1;KAJ5237222.1;
OG0000223(75 genes,30 taxa):	scaffold1.t436;scaffold2.t958;scaffold4.t11;	PLB47468.1;PLB51491.1;PLB52581.1;PLB55449.1;	KAG2416423.1;KAG2417545.1;	QMW25967.1;QMW30401.1;QMW31074.1;QMW31465.1;QMW32022.1;QMW35889.1;QMW36458.1;	GKZ47244.1;GKZ47655.1;GKZ50481.1;	CEL00468.1;CEL08955.1;CEN62916.1;	PLB37321.1;	OOF91479.1;OOF99039.1;	KAF7181888.1;	EAW17120.1;EAW17354.1;EAW21153.1;		EBA27450.1;	KAF7117621.1;	RAH81598.1;		BCS13458.1;BCS16068.1;	KAH8425080.1;KAH8426633.1;KAH8426634.1;KAH8427126.1;	CBF75958.1;CBF80088.1;CBF87717.1;	GLA12932.1;GLA13190.1;	PKX88770.1;PKX91361.1;PKX97724.1;	KAB8200543.1;KAB8200838.1;KAB8204221.1;KAB8208994.1;KAB8212548.1;	GIJ87002.1;GIJ88013.1;	XP_040701042.1;	KAA8651628.1;	RHZ45665.1;RHZ63625.1;	GLB13703.1;GLB17353.1;GLB19572.1;	GFF46180.1;GFF58594.1;	XP_025490421.1;	XP_043123274.1;XP_043128395.1;	XP_026623133.1;XP_026624270.1;XP_026629524.1;	KAE8156191.1;KAE8165240.1;KAE8167268.1;KAE8168319.1;KAE8168422.1;	KAJ5229303.1;KAJ5230485.1;
OG0000224(75 genes,32 taxa):	scaffold4.t141;scaffold5.t1427;scaffold6.t273;scaffold7.t1033;	PLB47427.1;PLB47604.1;PLB48916.1;PLB49880.1;	KAG2413203.1;	QMW24837.1;QMW28966.1;QMW34933.1;QMW35739.1;	GKZ47506.1;GKZ51112.1;	CEL01012.1;CEL02563.1;CEL09404.1;CEN60435.1;CEN61270.1;CEN62313.1;	PLB35797.1;PLB38006.1;	OOF98860.1;OOF99367.1;	KAF7177894.1;KAF7181304.1;KAF7182898.1;	EAW18994.1;EAW24540.1;	KAF4228465.1;KAF4228542.1;KAF4235179.1;	EAL93729.1;	KAF7119062.1;	RAH83216.1;RAH83669.1;	GFF28440.1;GFF29099.1;	BCS09098.1;BCS10431.1;	KAH8424954.1;KAH8427113.1;KAH8434182.1;	CBF86789.1;	GLA15530.1;GLA20582.1;	PKX91399.1;PKX99248.1;	KAB8207157.1;KAB8208060.1;KAB8209301.1;	GIJ83138.1;GIJ89084.1;	XP_040696734.1;	KAA8650842.1;	RHZ56606.1;RHZ58938.1;	GLB16007.1;GLB22398.1;	GFF33484.1;	XP_025485980.1;XP_025491473.1;XP_025492686.1;	XP_043121480.1;XP_043128751.1;	XP_026619792.1;XP_026625171.1;XP_026627888.1;	KAE8158376.1;KAE8160086.1;KAE8164564.1;KAE8165503.1;	KAJ5228551.1;KAJ5244071.1;
OG0000225(75 genes,31 taxa):	scaffold1.t63;	PLB55870.1;	KAG2417074.1;	QMW26627.1;QMW27793.1;QMW29208.1;QMW34214.1;QMW34215.1;	GKZ48893.1;	CEL03968.1;CEL08501.1;CEN59518.1;CEN59519.1;CEN60698.1;	PLB38570.1;	OOF90519.1;OOF94018.1;	KAF7177779.1;KAF7177951.1;KAF7181485.1;KAF7181503.1;	EAW19359.1;EAW20492.1;EAW22371.1;	KAF4238362.1;KAF4239040.1;KAF4242071.1;	EAL84562.1;	KAF7117103.1;KAF7117474.1;	RAH77209.1;RAH86640.1;	GFF36104.1;GFF46943.1;GFF48723.1;GFF49096.1;	BCS05631.1;	KAH8427366.1;	CBF73880.1;CBF86691.1;	GLA17074.1;	PKX93307.1;PKX93839.1;PKX99667.1;	KAB8201849.1;KAB8207087.1;KAB8208450.1;KAB8210146.1;	GIJ81517.1;GIJ83541.1;GIJ88366.1;GIJ89463.1;	XP_040697571.1;XP_040698743.1;XP_040707798.1;XP_040708553.1;	KAA8644087.1;KAA8646822.1;KAA8649094.1;KAA8649307.1;	RHZ64568.1;RHZ68273.1;	GLB12632.1;	GFF33754.1;GFF40958.1;GFF41884.1;GFF43469.1;	XP_025493760.1;	XP_043124764.1;XP_043127954.1;XP_043131043.1;	XP_026620630.1;	KAE8163561.1;KAE8164286.1;KAE8164447.1;
OG0000226(74 genes,30 taxa):	scaffold4.t871;	PLB44980.1;PLB48480.1;		QMW27007.1;QMW28973.1;QMW32953.1;QMW36686.1;	GKZ41955.1;GKZ43663.1;GKZ47186.1;GKZ47966.1;GKZ49723.1;	CEL04999.1;CEL09644.1;CEL10599.1;	PLB35285.1;PLB40579.1;	OOG00359.1;OOG00513.1;	KAF7179258.1;	EAW16648.1;	KAF4228826.1;KAF4243701.1;	EAL89252.1;	KAF7114583.1;	RAH77430.1;RAH84284.1;RAH86960.1;RAH87048.1;	GFF52901.1;	BCS06020.1;BCS10770.1;BCS11744.1;BCS13192.1;BCS13319.1;BCS16306.1;	KAH8432452.1;	CBF69485.1;CBF82059.1;	GLA12213.1;GLA14277.1;GLA17514.1;GLA17722.1;GLA19343.1;	PKX94909.1;	KAB8202437.1;KAB8206089.1;KAB8207710.1;KAB8211989.1;	GIJ92353.1;	XP_040698045.1;	KAA8643902.1;		GLB13014.1;GLB14915.1;GLB16207.1;GLB16335.1;GLB20937.1;GLB21657.1;	GFF30712.1;GFF59958.1;	XP_025486032.1;XP_025489419.1;XP_025490632.1;	XP_043129176.1;	XP_026624644.1;XP_026625404.1;XP_026625996.1;XP_026630994.1;	KAE8155811.1;KAE8160761.1;KAE8167393.1;	KAJ5231230.1;KAJ5237998.1;KAJ5244294.1;
OG0000227(74 genes,32 taxa):	scaffold2.t1305;scaffold3.t317;scaffold7.t247;scaffold8.t796;	PLB43267.1;PLB44415.1;PLB46584.1;PLB52220.1;	KAG2419483.1;	QMW25892.1;QMW26546.1;QMW32501.1;QMW32538.1;	GKZ42192.1;	CEL04169.1;CEL04887.1;	PLB38484.1;PLB42555.1;	OOF92874.1;	KAF7177286.1;	EAW21018.1;EAW23740.1;	KAF4225755.1;KAF4227259.1;KAF4227420.1;KAF4234902.1;KAF4243937.1;	EAL85152.1;EAL87177.1;EAL92056.1;	KAF7118905.1;	RAH76816.1;RAH77747.1;RAH78120.1;	GFF30063.1;GFF48864.1;	BCS15700.1;	KAH8430573.1;	CBF69522.1;	GLA11575.1;GLA15156.1;	PKX88613.1;PKX92268.1;PKX97967.1;	KAB8203501.1;KAB8205134.1;KAB8205493.1;KAB8209851.1;	GIJ83062.1;GIJ90383.1;	XP_040699738.1;XP_040703012.1;XP_040709166.1;	KAA8643365.1;KAA8643943.1;KAA8647719.1;	RHZ45547.1;	GLB14439.1;GLB23663.1;	GFF33200.1;GFF50661.1;	XP_025486519.1;XP_025491185.1;XP_025496658.1;	XP_043122679.1;	XP_026623993.1;XP_026628104.1;	KAE8160776.1;KAE8164132.1;KAE8164831.1;	KAJ5228994.1;KAJ5229946.1;KAJ5251647.1;KAJ5252065.1;
OG0000228(74 genes,30 taxa):	scaffold2.t1062;scaffold2.t1925;scaffold5.t1192;scaffold5.t1315;	PLB48506.1;PLB50009.1;PLB50134.1;PLB51550.1;PLB52486.1;	KAG2412710.1;		GKZ42570.1;GKZ48039.1;GKZ50571.1;GKZ51415.1;	CEL00464.1;CEN60441.1;CEN60486.1;	PLB35942.1;PLB37052.1;	OOF90597.1;OOF92069.1;OOF92071.1;OOF92073.1;	KAF7176392.1;KAF7179684.1;KAF7182143.1;	EAW24046.1;EAW24744.1;	KAF4230205.1;KAF4242735.1;KAF4243911.1;	EAL89390.1;EAL91906.2;	KAF7114205.1;	RAH86012.1;RAH86694.1;	GFF49014.1;GFF56989.1;	BCS09927.1;BCS09930.1;BCS14667.1;	KAH8423870.1;KAH8424046.1;KAH8426514.1;KAH8429101.1;KAH8431663.1;KAH8435186.1;KAH8435296.1;	CBF84285.1;	GLA19147.1;GLA20060.1;GLA20062.1;	PKX96886.1;	KAB8210440.1;	GIJ81658.1;GIJ85582.1;GIJ91444.1;	XP_040699851.1;XP_040702120.1;	KAA8643488.1;	RHZ47431.1;RHZ65659.1;	GLB16933.1;GLB16935.1;GLB20727.1;GLB23107.1;	GFF32125.1;GFF52593.1;	XP_025493455.1;	XP_043123619.1;	XP_026620163.1;XP_026621423.1;XP_026631968.1;	KAE8159947.1;
OG0000229(74 genes,32 taxa):	scaffold2.t388;scaffold5.t764;scaffold6.t154;	PLB48784.1;PLB50593.1;PLB53173.1;	KAG2416611.1;	QMW26885.1;QMW35694.1;	GKZ43211.1;GKZ44308.1;	CEL02367.1;CEL11459.1;CEN60197.1;	PLB40527.1;PLB42384.1;	OOF91320.1;OOF92542.1;OOF94409.1;	KAF7182069.1;KAF7184237.1;	EAW20499.1;EAW24260.1;	KAF4231696.1;KAF4238356.1;	EAL85928.1;	KAF7115157.1;KAF7122423.1;	RAH79235.1;RAH82892.1;RAH84511.1;RAH86195.1;	GFF36118.1;GFF40533.1;	BCS11268.1;BCS11395.1;	KAH8424021.1;KAH8430276.1;	CBF74189.1;CBF79204.1;	GLA14196.1;GLA16234.1;	PKX93314.1;PKX96669.1;	KAB8199238.1;KAB8202205.1;KAB8211832.1;	GIJ85372.1;GIJ88359.1;	XP_040697755.1;XP_040699533.1;XP_040708983.1;	KAA8647597.1;KAA8650095.1;	RHZ56687.1;RHZ60563.1;	GLB21403.1;GLB21995.1;	GFF33775.1;GFF43315.1;	XP_025486535.1;XP_025489714.1;XP_025492014.1;XP_025495575.1;	XP_043123826.1;XP_043131036.1;	XP_026620138.1;XP_026625648.1;	KAE8156202.1;KAE8156702.1;KAE8162434.1;	KAJ5228630.1;KAJ5230012.1;KAJ5245471.1;
OG0000230(74 genes,31 taxa):	scaffold6.t135;scaffold6.t945;scaffold8.t905;	PLB43384.1;PLB48733.1;PLB49681.1;	KAG2419992.1;	QMW24759.1;QMW24904.1;QMW31030.1;QMW33581.1;QMW35035.1;QMW35857.1;	GKZ45795.1;GKZ51916.1;	CEL04954.1;CEN60720.1;CEN60721.1;		OOF91836.1;OOF93287.1;OOG00125.1;	KAF7184376.1;	EAW15656.1;EAW25686.1;	KAF4229672.1;KAF4240846.1;	EAL84355.1;EAL86262.1;	KAF7115508.1;	RAH77750.1;	GFF24623.1;GFF41016.1;GFF45060.1;	BCS06501.1;BCS14378.1;	KAH8423112.1;KAH8424252.1;KAH8426750.1;KAH8427668.1;KAH8431084.1;	CBF87107.1;	GLA11129.1;GLA19620.1;GLA21213.1;GLA21751.1;	PKX88962.1;	KAB8198906.1;KAB8199162.1;KAB8200463.1;KAB8202934.1;	GIJ86561.1;GIJ92626.1;	XP_040700544.1;XP_040701221.1;XP_040706755.1;XP_040707748.1;	KAA8646517.1;	RHZ50656.1;	GLB13490.1;GLB20462.1;	GFF59969.1;	XP_025491182.1;	XP_043130761.1;	XP_026622785.1;XP_026624731.1;XP_026628385.1;	KAE8160794.1;KAE8160941.1;KAE8161934.1;KAE8162845.1;KAE8167720.1;KAE8167819.1;	KAJ5244247.1;KAJ5251999.1;
OG0000231(74 genes,28 taxa):	scaffold2.t1848;	PLB51636.1;	KAG2417931.1;KAG2418079.1;KAG2421336.1;	QMW27194.1;QMW36659.1;	GKZ48617.1;GKZ49987.1;GKZ50753.1;	CEL00951.1;CEL06493.1;CEL06577.1;CEL11131.1;CEL11132.1;CEL11860.1;CEL11861.1;CEN60991.1;	PLB37525.1;	OOF90933.1;OOF91373.1;OOF92132.1;	KAF7179620.1;KAF7181798.1;		KAF4245022.1;	EAL86637.1;	KAF7122259.1;	RAH75927.1;RAH76556.1;RAH78022.1;		BCS11487.1;BCS16909.1;	KAH8429030.1;	CBF71461.1;CBF73479.1;CBF82814.1;CBF86054.1;CBF88304.1;CBF89293.1;	GLA16145.1;GLA17561.1;GLA18039.1;GLA18435.1;		KAB8204144.1;KAB8207739.1;	GIJ86779.1;GIJ90416.1;GIJ91420.1;GIJ91421.1;GIJ92502.1;GIJ92526.1;	XP_040699182.1;XP_040704288.1;	KAA8642438.1;KAA8652922.1;KAA8652929.1;		GLB21902.1;GLB23275.1;	GFF35014.1;GFF57128.1;GFF60238.1;GFF60588.1;	XP_025497030.1;XP_025497222.1;	XP_043127599.1;XP_043130857.1;	XP_026625453.1;XP_026628916.1;XP_026628930.1;XP_026631273.1;	KAE8156080.1;KAE8167424.1;	KAJ5245668.1;KAJ5250361.1;
OG0000232(74 genes,32 taxa):	scaffold1.t217;scaffold2.t452;	PLB53106.1;PLB55709.1;	KAG2413430.1;KAG2415576.1;KAG2417644.1;	QMW28447.1;QMW30644.1;	GKZ49099.1;	CEL00659.1;CEL09181.1;CEL10644.1;CEL10835.1;CEN59330.1;	PLB36537.1;PLB40198.1;	OOF91975.1;OOF94209.1;OOF98725.1;	KAF7179455.1;KAF7179880.1;	EAW17087.1;EAW18867.1;EAW19829.1;	KAF4232838.1;KAF4234392.1;	EAL85063.1;EAL86564.2;EAL93599.1;	KAF7131256.1;KAF7133700.1;	RAH78336.1;	GFF50923.1;GFF52305.1;GFF53253.1;	BCS16997.1;	KAH8424011.1;KAH8427522.1;	CBF81789.1;CBF87415.1;	GLA18367.1;	PKX88348.1;PKX90122.1;PKX91345.1;PKX99110.1;	KAB8200040.1;KAB8210077.1;KAB8210903.1;KAB8211786.1;	GIJ86926.1;GIJ87019.1;GIJ88958.1;	XP_040696707.1;XP_040697281.1;XP_040703439.1;	KAA8644184.1;KAA8646051.1;KAA8646791.1;KAA8648835.1;	RHZ46689.1;RHZ49225.1;RHZ54018.1;RHZ57413.1;	GLB23199.1;	GFF36149.1;GFF38215.1;	XP_025488139.1;	XP_043121607.1;	XP_026628995.1;	KAE8156948.1;KAE8158797.1;KAE8159198.1;	KAJ5245080.1;
OG0000233(73 genes,32 taxa):	scaffold2.t1154;scaffold3.t712;	PLB45518.1;PLB52387.1;	KAG2412036.1;KAG2419228.1;	QMW29796.1;QMW33867.1;QMW36179.1;	GKZ40667.1;GKZ46742.1;GKZ50215.1;	CEL10971.1;CEL11638.1;	PLB36538.1;PLB36774.1;	OOF89982.1;OOF91769.1;OOF97564.1;	KAF7175982.1;KAF7178940.1;	EAW15444.1;EAW18144.1;	KAF4232641.1;KAF4232696.1;KAF4245599.1;	EAL84203.1;EAL87501.1;	KAF7115295.1;KAF7117662.1;KAF7125849.1;	RAH77203.1;RAH77316.1;RAH81699.1;	GFF51319.1;GFF56461.1;	BCS06966.1;BCS10563.1;BCS10840.1;	KAH8426428.1;	CBF84634.1;	GLA13830.1;GLA16586.1;GLA16951.1;	PKX96198.1;PKX98333.1;	KAB8200125.1;KAB8205187.1;KAB8205643.1;	GIJ82723.1;GIJ90286.1;	XP_040706403.1;	KAA8645672.1;	RHZ49292.1;RHZ56291.1;	GLB13943.1;GLB20996.1;GLB22520.1;	GFF36620.1;	XP_025490521.1;XP_025490834.1;XP_025493754.1;	XP_043122342.1;XP_043129325.1;	XP_026620828.1;XP_026627765.1;XP_026632131.1;	KAE8155785.1;KAE8159343.1;KAE8160872.1;	KAJ5243953.1;KAJ5250432.1;KAJ5252562.1;
OG0000234(73 genes,29 taxa):	scaffold1.t684;	PLB55197.1;	KAG2417790.1;KAG2419196.1;	QMW32008.1;	GKZ40997.1;GKZ43970.1;GKZ46143.1;	CEL05015.1;CEL06527.1;CEL08626.1;CEL11157.1;CEN59908.1;		OOF94716.1;OOF97082.1;	KAF7176460.1;KAF7177763.1;KAF7179896.1;KAF7184326.1;	EAW19336.1;EAW24533.1;EAW24674.1;	KAF4240422.1;KAF4242049.1;KAF4242802.1;KAF4243944.1;	EAL86199.1;EAL94053.1;	KAF7113847.1;KAF7117487.1;	RAH76916.1;RAH79611.1;RAH81731.1;	GFF26104.1;GFF40021.1;GFF48787.1;		KAH8428056.1;	CBF69447.1;CBF80146.1;CBF90105.1;	GLA16681.1;GLA17253.1;GLA19273.1;	PKX88443.1;PKX92300.1;PKX96374.1;PKX99649.1;	KAB8203753.1;	GIJ81550.1;GIJ85086.1;GIJ86545.1;GIJ89447.1;	XP_040696203.1;XP_040701203.1;XP_040703037.1;XP_040705833.1;	KAA8648075.1;KAA8648560.1;KAA8650994.1;	RHZ44132.1;RHZ55759.1;		GFF34624.1;GFF38239.1;GFF43511.1;GFF61879.1;	XP_025486973.1;XP_025496565.1;	XP_043121137.1;XP_043124109.1;	XP_026627661.1;	KAE8157562.1;	KAJ5245025.1;KAJ5251413.1;
OG0000235(73 genes,32 taxa):	scaffold1.t1676;scaffold6.t627;	PLB49326.1;PLB54122.1;	KAG2417451.1;KAG2418913.1;	QMW25214.1;QMW26384.1;QMW36522.1;	GKZ42559.1;GKZ49205.1;GKZ51139.1;	CEL01768.1;	PLB34916.1;PLB39853.1;PLB41057.1;	OOF90055.1;OOF90087.1;	KAF7175000.1;KAF7177987.1;	EAW15658.1;EAW17819.1;	KAF4226036.1;KAF4245614.1;	EAL85688.2;EAL91629.1;	KAF7113937.1;KAF7136785.1;	RAH86232.1;RAH87337.1;	GFF42395.1;GFF51661.1;	BCS05737.1;BCS09942.1;BCS10961.1;BCS14367.1;BCS14368.1;	KAH8431479.1;KAH8432732.1;	CBF71190.1;	GLA13902.1;GLA19449.1;GLA19623.1;GLA20049.1;	PKX95956.1;PKX97253.1;	KAB8203440.1;KAB8210733.1;	GIJ85909.1;GIJ90047.1;	XP_040699661.1;XP_040705284.1;	KAA8642027.1;KAA8643359.1;	RHZ47726.1;RHZ63441.1;	GLB12745.1;GLB16946.1;GLB20456.1;GLB21097.1;	GFF51298.1;	XP_025489220.1;XP_025492051.1;	XP_043123311.1;XP_043129535.1;	XP_026620175.1;XP_026621658.1;XP_026625510.1;XP_026628388.1;	KAE8165089.1;KAE8167584.1;	KAJ5236545.1;KAJ5237495.1;
OG0000236(73 genes,31 taxa):	scaffold1.t1266;scaffold2.t1193;scaffold4.t646;	PLB48178.1;PLB52343.1;PLB54557.1;	KAG2418774.1;KAG2420813.1;	QMW24779.1;	GKZ42930.1;GKZ45941.1;GKZ47083.1;	CEL07132.1;CEL10720.1;CEN61805.1;	PLB38709.1;	OOF95588.1;OOF96767.1;OOF97922.1;	KAF7175666.1;KAF7184129.1;	EAW21627.1;EAW25303.1;	KAF4229448.1;KAF4234992.1;	EAL89965.1;EAL92662.1;	KAF7131222.1;	RAH78095.1;RAH82737.1;RAH86915.1;	GFF24892.1;GFF37414.1;	BCS07659.1;BCS12712.1;BCS14892.1;	KAH8426387.1;KAH8428610.1;KAH8432311.1;	CBF76682.1;CBF85353.1;	GLA10821.1;GLA18539.1;GLA20900.1;	PKX91952.1;PKX92973.1;	KAB8203184.1;KAB8205392.1;KAB8211590.1;	GIJ82259.1;GIJ87554.1;	XP_040703688.1;XP_040705030.1;XP_040707841.1;		RHZ46474.1;RHZ62803.1;	GLB14591.1;GLB18581.1;GLB19386.1;	GFF28967.1;GFF60882.1;	XP_025486496.1;XP_025488609.1;XP_025489464.1;	XP_043124560.1;XP_043126729.1;	XP_026620813.1;XP_026623760.1;XP_026632533.1;	KAE8156008.1;KAE8160290.1;	KAJ5227663.1;KAJ5249705.1;
OG0000237(73 genes,32 taxa):	scaffold1.t2141;scaffold5.t226;scaffold5.t227;scaffold8.t345;	PLB44981.1;PLB51159.1;PLB53608.1;	KAG2416691.1;KAG2419935.1;	QMW31738.1;QMW33801.1;	GKZ44654.1;GKZ44656.1;	CEL06407.1;CEL08871.1;CEL08872.1;CEL11518.1;	PLB33715.1;PLB40587.1;	OOF91693.1;OOF91695.1;	KAF7182633.1;	EAW19205.1;EAW19206.1;	KAF4225806.1;	EAL93935.1;EAL93936.1;	KAF7137020.1;KAF7137021.1;	RAH80015.1;RAH87700.1;	GFF47786.1;GFF47789.1;	BCS13543.1;BCS13545.1;	KAH8429538.1;KAH8429539.1;KAH8429540.1;KAH8433285.1;KAH8433879.1;	CBF78559.1;CBF78561.1;	GLA15923.1;GLA15925.1;GLA16181.1;	PKX99468.1;PKX99469.1;	KAB8203057.1;KAB8208650.1;KAB8208651.1;	GIJ89308.1;GIJ89309.1;	XP_040697252.1;XP_040702184.1;XP_040708868.1;XP_040708869.1;	KAA8645195.1;KAA8648205.1;	RHZ44870.1;	GLB19656.1;GLB19658.1;	GFF42588.1;	XP_025487116.1;XP_025496165.1;	XP_043121255.1;XP_043121256.1;	XP_026624167.1;XP_026624169.1;XP_026631308.1;	KAE8159191.1;KAE8166646.1;KAE8166647.1;	KAJ5250073.1;
OG0000238(73 genes,27 taxa):			KAG2416265.1;KAG2416821.1;	QMW29248.1;QMW32329.1;	GKZ45370.1;GKZ49201.1;GKZ51942.1;	CEL01268.1;CEL03210.1;CEL03211.1;CEL04191.1;			KAF7176465.1;KAF7176498.1;KAF7181102.1;KAF7184041.1;	EAW20700.1;EAW24682.1;EAW24697.1;EAW25724.1;	KAF4240429.1;KAF4242108.1;KAF4242782.1;KAF4242794.1;	EAL84397.1;EAL84875.1;EAL89339.1;	KAF7115475.1;KAF7117461.1;	RAH81733.1;	GFF39948.1;GFF40000.1;GFF41116.1;GFF54990.1;	BCS09592.1;BCS16410.1;		CBF70387.1;CBF79143.1;CBF90097.1;	GLA12692.1;	PKX88913.1;PKX89164.1;PKX92308.1;PKX92325.1;	KAB8207953.1;KAB8208493.1;	GIJ81515.1;GIJ81555.1;GIJ81588.1;GIJ82123.1;GIJ82124.1;	XP_040700081.1;XP_040701082.1;XP_040701207.1;XP_040702444.1;XP_040705837.1;	KAA8646590.1;KAA8646856.1;KAA8648078.1;KAA8651450.1;	RHZ47433.1;	GLB17702.1;	GFF28250.1;GFF40289.1;GFF52360.1;GFF61867.1;	XP_025495934.1;XP_025496563.1;	XP_043126611.1;XP_043129262.1;XP_043130883.1;	XP_026629327.1;	KAE8168586.1;	KAJ5245027.1;
OG0000239(73 genes,32 taxa):	scaffold1.t692;scaffold2.t1004;scaffold2.t214;scaffold3.t337;	PLB44435.1;PLB52540.1;PLB53360.1;PLB55189.1;	KAG2413928.1;KAG2417597.1;KAG2421162.1;KAG2421877.1;	QMW29282.1;QMW33938.1;	GKZ46126.1;	CEL07128.1;CEN59937.1;	PLB33660.1;PLB34845.1;	OOF90864.1;OOF98989.1;OOG00676.1;	KAF7177618.1;KAF7181320.1;	EAW17216.1;EAW21829.1;	KAF4230509.1;KAF4231165.1;KAF4235748.1;	EAL86642.1;EAL92844.1;	KAF7121629.1;KAF7121847.1;	RAH75754.1;RAH84769.1;	GFF33391.1;GFF38412.1;	BCS06687.1;	KAH8424255.1;KAH8426569.1;KAH8427141.1;KAH8428064.1;	CBF76674.1;	GLA10588.1;GLA21552.1;GLA21627.1;GLA21704.1;GLA21832.1;GLA21843.1;	PKX91475.1;PKX91745.1;	KAB8207331.1;KAB8208539.1;	GIJ87112.1;GIJ87361.1;	XP_040704287.1;XP_040705026.1;	KAA8651312.1;	RHZ44390.1;RHZ47892.1;	GLB13674.1;GLB17755.1;	GFF37714.1;GFF59287.1;	XP_025489778.1;XP_025495027.1;	XP_043124360.1;XP_043128319.1;	XP_026623619.1;	KAE8157488.1;KAE8160802.1;	KAJ5250797.1;KAJ5251898.1;
OG0000240(73 genes,30 taxa):	scaffold3.t350;scaffold5.t431;scaffold6.t15;scaffold6.t384;	PLB44450.1;PLB48596.1;PLB49033.1;PLB49189.1;PLB50945.1;	KAG2414498.1;KAG2415018.1;	QMW26888.1;QMW32856.1;QMW34025.1;QMW36602.1;	GKZ47722.1;GKZ49012.1;	CEL01018.1;CEL01306.1;CEL02080.1;CEL03697.1;CEN62957.1;	PLB34306.1;PLB36247.1;PLB40847.1;	OOF90102.1;OOF98896.1;OOG00285.1;	KAF7181989.1;	EAW24554.1;	KAF4228650.1;	EAL85700.2;EAL86219.1;		RAH86836.1;	GFF26143.1;	BCS07949.1;BCS13395.1;BCS16154.1;	KAH8434422.1;		GLA14345.1;GLA16431.1;	PKX90088.1;PKX96350.1;	KAB8201509.1;KAB8204952.1;KAB8207424.1;KAB8207581.1;KAB8211835.1;	GIJ82132.1;GIJ85058.1;	XP_040698519.1;XP_040698763.1;XP_040698844.1;XP_040700342.1;XP_040701418.1;XP_040709212.1;	KAA8642492.1;KAA8642527.1;	RHZ47233.1;RHZ61811.1;	GLB16134.1;GLB17453.1;	GFF34687.1;GFF63217.1;	XP_025486017.1;	XP_043124133.1;	XP_026623849.1;XP_026629076.1;	KAE8157979.1;KAE8160024.1;KAE8166257.1;KAE8167833.1;	KAJ5245113.1;
OG0000241(73 genes,31 taxa):	scaffold2.t1571;scaffold5.t92;scaffold6.t446;scaffold8.t294;	PLB45037.1;PLB49116.1;PLB51301.1;PLB51938.1;PLB55541.1;	KAG2412843.1;	QMW31520.1;QMW34867.1;QMW35422.1;	GKZ50795.1;GKZ51782.1;	CEN60298.1;	PLB36094.1;PLB36825.1;PLB40138.1;PLB40142.1;PLB40143.1;PLB41074.1;PLB41237.1;	OOF90569.1;OOF94319.1;	KAF7176879.1;KAF7178745.1;	EAW22303.1;EAW24325.1;	KAF4227287.1;KAF4235714.1;	EAL85995.1;	KAF7116307.1;KAF7136822.1;		GFF25551.1;	BCS16531.1;BCS16962.1;	KAH8429152.1;KAH8431718.1;KAH8432073.1;KAH8433979.1;KAH8434542.1;	CBF74058.1;CBF83053.1;CBF83094.1;CBF85188.1;	GLA12554.1;GLA20571.1;	PKX95415.1;PKX96602.1;	KAB8204499.1;KAB8205322.1;KAB8209387.1;KAB8210218.1;	GIJ85309.1;GIJ88793.1;	XP_040697675.1;	KAA8643024.1;KAA8643984.1;	RHZ54673.1;RHZ63614.1;	GLB17824.1;	GFF45151.1;	XP_025488685.1;	XP_043123891.1;XP_043125126.1;XP_043128423.1;	XP_026624329.1;XP_026627877.1;	KAE8155903.1;KAE8161777.1;	KAJ5237727.1;KAJ5251401.1;
OG0000242(73 genes,12 taxa):		PLB49321.1;PLB49550.1;PLB54310.1;	KAG2413890.1;			CEL11248.1;CEL11249.1;		OOF89759.1;	KAF7183951.1;KAF7183970.1;	EAW17204.1;EAW17205.1;	KAF4226182.1;		KAF7116923.1;KAF7134027.1;KAF7134041.1;KAF7137056.1;KAF7137122.1;KAF7139761.1;KAF7139783.1;	RAH79948.1;				CBF71484.1;CBF71848.1;CBF71850.1;CBF71852.1;CBF74006.1;CBF76028.1;CBF76085.1;CBF76161.1;CBF76163.1;CBF76165.1;CBF79347.1;CBF80194.1;CBF80196.1;CBF80218.1;CBF80219.1;CBF80226.1;CBF80228.1;CBF80230.1;CBF80252.1;CBF80253.1;CBF80272.1;CBF80836.1;CBF80843.1;CBF80845.1;CBF80847.1;CBF81153.1;CBF81155.1;CBF81157.1;CBF81164.1;CBF81844.1;CBF81848.1;CBF81850.1;CBF81852.1;CBF81853.1;CBF82237.1;CBF82238.1;CBF…									GFF63120.1;GFF63123.1;GFF63562.1;	XP_025486312.1;
OG0000243(72 genes,32 taxa):	scaffold3.t648;scaffold7.t111;	PLB45443.1;PLB46445.1;	KAG2419293.1;KAG2421198.1;	QMW31328.1;QMW34482.1;	GKZ40621.1;GKZ40800.1;	CEL05758.1;CEN61393.1;	PLB33868.1;PLB39142.1;	OOF95327.1;OOF96132.1;	KAF7175887.1;KAF7178982.1;KAF7180975.1;	EAW15926.1;EAW16381.1;EAW19938.1;	KAF4242939.1;KAF4243338.1;KAF4244291.1;	EAL88562.1;EAL89006.1;	KAF7128451.1;KAF7131059.1;	RAH82024.1;RAH87445.1;	GFF24542.1;GFF27766.1;GFF37830.1;	BCS06046.1;BCS06919.1;	KAH8422355.1;KAH8423049.1;	CBF81021.1;CBF89371.1;	GLA13781.1;GLA21760.1;	PKX90158.1;PKX95183.1;PKX95670.1;	KAB8200239.1;KAB8206446.1;	GIJ89787.1;GIJ90907.1;GIJ92109.1;	XP_040700189.1;XP_040706282.1;	KAA8647453.1;	RHZ44164.1;RHZ45123.1;RHZ59271.1;	GLB13038.1;GLB13898.1;	GFF30106.1;GFF34123.1;GFF35539.1;	XP_025486698.1;XP_025490257.1;	XP_043128950.1;XP_043129894.1;XP_043130065.1;	XP_026626314.1;XP_026632073.1;	KAE8155752.1;KAE8164624.1;	KAJ5236254.1;KAJ5251879.1;
OG0000244(72 genes,31 taxa):	scaffold2.t1845;scaffold7.t1046;	PLB47441.1;PLB51639.1;	KAG2418868.1;	QMW27063.1;	GKZ40647.1;	CEL00476.1;CEL04068.1;CEL08838.1;CEN59725.1;		OOF94912.1;OOF96105.1;	KAF7174792.1;KAF7176534.1;KAF7180048.1;KAF7183304.1;KAF7183555.1;	EAW17003.1;EAW17353.1;EAW19379.1;EAW25556.1;	KAF4226850.1;KAF4231460.1;KAF4242101.1;	EAL84279.2;EAL86527.1;EAL91195.1;	KAF7121771.1;KAF7122047.1;	RAH75738.1;	GFF48632.1;GFF49111.1;GFF54144.1;	BCS06945.1;	KAH8426531.1;KAH8427120.1;KAH8429027.1;	CBF71405.1;CBF80731.1;	GLA13807.1;	PKX88193.1;PKX88408.1;PKX88639.1;	KAB8212030.1;	GIJ81631.1;GIJ86312.1;GIJ86868.1;GIJ88615.1;	XP_040698989.1;XP_040701320.1;	KAA8642949.1;KAA8644965.1;KAA8647023.1;KAA8652815.1;KAA8652845.1;	RHZ52823.1;RHZ59280.1;RHZ64297.1;	GLB13924.1;	GFF49071.1;GFF57405.1;GFF58003.1;GFF58519.1;	XP_025492940.1;	XP_043128460.1;	XP_026632103.1;	KAE8160797.1;	KAJ5228634.1;KAJ5230750.1;KAJ5251259.1;KAJ5252676.1;
OG0000245(72 genes,31 taxa):	scaffold1.t953;scaffold8.t440;	PLB44868.1;PLB54906.1;	KAG2412076.1;KAG2415445.1;KAG2416349.1;	QMW27185.1;QMW34886.1;	GKZ42907.1;GKZ48650.1;	CEL02229.1;CEL03875.1;CEL04037.1;CEL08161.1;CEL08492.1;CEL09192.1;CEL10353.1;CEN59405.1;	PLB34926.1;PLB40436.1;	OOF96454.1;	KAF7176282.1;KAF7184561.1;	EAW18243.1;EAW20589.1;	KAF4226992.1;KAF4244414.1;	EAL84472.1;EAL87607.1;	KAF7128395.1;KAF7128652.1;	RAH76617.1;RAH81244.1;RAH84587.1;	GFF36402.1;GFF56056.1;	BCS11522.1;BCS12739.1;	KAH8428352.1;KAH8433772.1;	CBF80645.1;CBF86921.1;CBF87086.1;	GLA10850.1;GLA20293.1;	PKX93413.1;PKX98445.1;	KAB8204133.1;KAB8209368.1;	GIJ82626.1;GIJ88260.1;	XP_040698421.1;XP_040698523.1;XP_040699430.1;XP_040704218.1;XP_040708517.1;	KAA8650248.1;	RHZ44431.1;RHZ56403.1;	GLB18554.1;GLB21867.1;	GFF44813.1;	XP_025488430.1;XP_025495842.1;XP_025496968.1;	XP_043122246.1;XP_043130945.1;	XP_026631234.1;XP_026632564.1;	KAE8160179.1;KAE8164507.1;
OG0000246(72 genes,32 taxa):	scaffold4.t899;scaffold5.t522;scaffold5.t7;	PLB48511.1;PLB50848.1;PLB51389.1;	KAG2414594.1;	QMW36494.1;QMW36550.1;	GKZ43115.1;GKZ44983.1;GKZ50732.1;GKZ51303.1;	CEL09822.1;CEL11516.1;	PLB35399.1;PLB41131.1;	OOF89794.1;OOF93268.1;OOF93598.1;OOF94310.1;	KAF7181760.1;KAF7181799.1;	EAW20385.1;EAW23591.1;	KAF4233048.1;KAF4243534.1;	EAL85496.1;EAL87875.1;	KAF7114474.1;	RAH78083.1;	GFF51440.1;GFF53382.1;	BCS11167.1;BCS14463.1;BCS14756.1;	KAH8424871.1;KAH8432472.1;	CBF73805.1;CBF78316.1;CBF86057.1;	GLA14095.1;GLA18846.1;GLA19229.1;	PKX89822.1;PKX91296.1;	KAB8203409.1;KAB8203474.1;	GIJ84800.1;GIJ90417.1;	XP_040698272.1;XP_040700423.1;	KAA8643825.1;KAA8645101.1;KAA8647043.1;	RHZ44864.1;RHZ45711.1;	GLB20547.1;GLB20821.1;	GFF35098.1;GFF60236.1;	XP_025486484.1;	XP_043125233.1;XP_043130326.1;	XP_026622040.1;XP_026623342.1;XP_026625771.1;	KAE8158143.1;KAE8168373.1;	KAJ5227907.1;KAJ5236750.1;KAJ5251794.1;
OG0000247(72 genes,30 taxa):	scaffold1.t1624;scaffold7.t215;scaffold8.t369;	PLB46550.1;PLB54178.1;	KAG2419104.1;	QMW28705.1;QMW34959.1;	GKZ45881.1;GKZ49896.1;	CEL09246.1;CEL10381.1;	PLB34740.1;PLB37489.1;	OOF93325.1;OOF95016.1;OOG00280.1;		EAW16418.1;EAW25640.1;	KAF4241163.1;KAF4241164.1;	EAL84327.2;		RAH77757.1;RAH78131.1;RAH82030.1;RAH86237.1;	GFF41795.1;	BCS07605.1;BCS14428.1;BCS16283.1;	KAH8423244.1;KAH8432685.1;KAH8433856.1;	CBF75764.1;CBF83130.1;CBF86061.1;	GLA12802.1;GLA14502.1;GLA15064.1;GLA18822.1;	PKX89009.1;	KAB8207532.1;KAB8209279.1;KAB8211613.1;	GIJ92572.1;	XP_040708478.1;XP_040709091.1;XP_040709167.1;	KAA8642056.1;KAA8642537.1;	RHZ60695.1;	GLB14545.1;GLB17577.1;GLB20508.1;	GFF41143.1;GFF44564.1;	XP_025486157.1;XP_025486702.1;XP_025491175.1;XP_025492055.1;XP_025492864.1;	XP_043130815.1;XP_043130816.1;	XP_026623318.1;XP_026624105.1;XP_026625099.1;XP_026628203.1;	KAE8164583.1;KAE8166974.1;KAE8168654.1;	KAJ5237052.1;KAJ5252211.1;
OG0000248(72 genes,32 taxa):	scaffold2.t1235;scaffold6.t82;scaffold8.t514;scaffold8.t918;	PLB43398.1;PLB44789.1;PLB48669.1;PLB52296.1;	KAG2413074.1;KAG2415142.1;	QMW26504.1;QMW26848.1;QMW30915.1;	GKZ46565.1;GKZ48934.1;	CEL09565.1;	PLB34136.1;	OOF93330.1;OOG00689.1;	KAF7177072.1;	EAW22460.1;	KAF4233517.1;	EAL90731.1;	KAF7131300.1;	RAH79140.1;RAH80672.1;RAH84297.1;RAH86794.1;	GFF42551.1;	BCS09529.1;BCS09738.1;BCS11743.1;	KAH8426332.1;KAH8432010.1;KAH8433711.1;KAH8434367.1;	CBF88914.1;	GLA11985.1;GLA12212.1;GLA16744.1;	PKX89898.1;PKX93929.1;	KAB8205444.1;KAB8211261.1;KAB8211780.1;KAB8212155.1;	GIJ83633.1;GIJ91129.1;GIJ92711.1;	XP_040706648.1;	KAA8643901.1;KAA8651722.1;	RHZ44533.1;	GLB16546.1;GLB16743.1;GLB21658.1;	GFF39254.1;GFF59960.1;GFF59962.1;	XP_025487791.1;XP_025493373.1;XP_025494814.1;XP_025496399.1;	XP_043127860.1;	XP_026630996.1;XP_026631509.1;XP_026631740.1;	KAE8157766.1;KAE8158554.1;KAE8164081.1;	KAJ5244004.1;KAJ5245206.1;
OG0000249(72 genes,31 taxa):	scaffold7.t47;scaffold8.t379;	PLB44937.1;PLB46379.1;	KAG2419907.1;KAG2421252.1;	QMW32914.1;QMW34688.1;	GKZ47058.1;GKZ49352.1;	CEL10527.1;	PLB34234.1;PLB39797.1;	OOF89849.1;OOF94504.1;	KAF7177632.1;KAF7178046.1;KAF7184145.1;	EAW16466.1;EAW16741.1;EAW16757.1;	KAF4225784.1;KAF4240854.1;KAF4240869.1;	EAL86316.1;EAL86329.1;EAL89062.1;	KAF7114155.1;KAF7114168.1;KAF7117610.1;	RAH78600.1;RAH78850.1;	GFF40261.1;GFF44973.1;GFF45027.1;	BCS05800.1;BCS07893.1;	KAH8422288.1;KAH8433841.1;	CBF75776.1;CBF87481.1;	GLA15299.1;GLA18512.1;	PKX89172.1;PKX89186.1;PKX95096.1;	KAB8202065.1;KAB8204883.1;	GIJ86567.1;GIJ86579.1;GIJ92172.1;	XP_040695913.1;XP_040696751.1;XP_040708398.1;		RHZ57386.1;RHZ58377.1;RHZ58406.1;	GLB12811.1;GLB14817.1;	GFF42798.1;GFF42835.1;GFF58817.1;	XP_025485671.1;XP_025488941.1;	XP_043128681.1;XP_043128694.1;XP_043128999.1;	XP_026623735.1;XP_026625890.1;	KAE8163333.1;KAE8163712.1;	KAJ5238110.1;
OG0000250(72 genes,32 taxa):	scaffold1.t1788;scaffold2.t28;scaffold2.t483;scaffold5.t1300;	PLB50024.1;PLB53073.1;PLB53555.1;PLB53991.1;	KAG2419974.1;	QMW26878.1;QMW31672.1;	GKZ47127.1;GKZ49756.1;	CEL07722.1;	PLB40371.1;PLB40887.1;	OOF92555.1;OOF98452.1;	KAF7181870.1;KAF7184293.1;	EAW20273.1;EAW23647.1;	KAF4232237.1;KAF4240461.1;	EAL85407.1;	KAF7125924.1;	RAH80410.1;RAH86355.1;	GFF38743.1;GFF53086.1;	BCS09268.1;BCS14330.1;	KAH8423951.1;KAH8426802.1;KAH8426803.1;KAH8432050.1;KAH8432851.1;KAH8435218.1;	CBF78240.1;CBF84013.1;	GLA19312.1;GLA19660.1;	PKX89881.1;PKX91145.1;	KAB8203490.1;KAB8207812.1;KAB8208571.1;KAB8208857.1;KAB8211817.1;	GIJ90562.1;GIJ90877.1;	XP_040699018.1;XP_040705186.1;XP_040707754.1;	KAA8642964.1;	RHZ50587.1;RHZ67196.1;	GLB18056.1;GLB20418.1;	GFF34251.1;GFF41996.1;	XP_025491291.1;XP_025491962.1;	XP_043129845.1;XP_043130463.1;	XP_026621072.1;XP_026628425.1;	KAE8155941.1;KAE8160014.1;KAE8163820.1;	KAJ5237402.1;KAJ5245136.1;
OG0000251(72 genes,32 taxa):	scaffold1.t904;scaffold3.t774;scaffold8.t71;	PLB45590.1;PLB54963.1;	KAG2414497.1;KAG2417318.1;	QMW31661.1;	GKZ48507.1;GKZ50668.1;	CEL01773.1;CEL03746.1;CEN59263.1;CEN59794.1;CEN60914.1;	PLB38369.1;	OOF89936.1;OOF94499.1;	KAF7181469.1;	EAW16915.1;EAW16936.1;EAW24598.1;	KAF4231736.1;	EAL86461.1;	KAF7114704.1;	RAH78359.1;RAH79173.1;RAH80185.1;RAH85852.1;	GFF46199.1;	BCS07878.1;BCS14450.1;	KAH8423164.1;KAH8428255.1;KAH8431936.1;	CBF71503.1;CBF80372.1;CBF81916.1;CBF81997.1;	GLA15313.1;GLA18833.1;GLA21420.1;	PKX89397.1;	KAB8203840.1;KAB8208707.1;	GIJ86742.1;	XP_040698618.1;XP_040699976.1;XP_040701028.1;XP_040701384.1;XP_040703091.1;XP_040703502.1;XP_040709175.1;	KAA8645242.1;	RHZ49037.1;RHZ63424.1;	GLB14805.1;GLB20529.1;	GFF48331.1;GFF56952.1;	XP_025487001.1;XP_025487024.1;XP_025487170.1;XP_025487202.1;XP_025494624.1;	XP_043128540.1;	XP_026620054.1;XP_026621712.1;XP_026622693.1;XP_026623330.1;	KAE8156215.1;	KAJ5230857.1;
OG0000252(72 genes,30 taxa):	scaffold3.t1059;	PLB45872.1;		QMW36604.1;	GKZ50940.1;	CEL11246.1;CEL11255.1;CEN60482.1;CEN60483.1;	PLB41188.1;PLB41641.1;	OOG00839.1;	KAF7180041.1;KAF7184317.1;KAF7184322.1;	EAW20697.1;EAW21091.1;EAW24672.1;	KAF4227821.1;KAF4231074.1;KAF4242112.1;KAF4242804.1;	EAL84871.1;EAL92114.1;EBA27375.1;	KAF7115861.1;	RAH82425.1;RAH85214.1;RAH85427.1;	GFF34805.1;GFF40025.1;GFF55006.1;	BCS09676.1;BCS10636.1;		CBF87369.1;	GLA16658.1;GLA16876.1;	PKX88701.1;PKX89159.1;PKX92298.1;	KAB8201513.1;KAB8206559.1;KAB8206561.1;KAB8207141.1;	GIJ81511.1;GIJ86879.1;GIJ91796.1;	XP_040695873.1;XP_040697162.1;XP_040705516.1;	KAA8641998.1;KAA8643716.1;	RHZ55803.1;RHZ55808.1;	GLB16684.1;GLB16859.1;	GFF30065.1;GFF58914.1;GFF59939.1;	XP_025487445.1;XP_025491769.1;XP_025492898.1;	XP_043125157.1;XP_043127209.1;XP_043127214.1;XP_043127541.1;	XP_026627685.1;	KAE8160105.1;KAE8167485.1;	KAJ5229060.1;KAJ5229176.1;KAJ5251530.1;KAJ5251672.1;
OG0000253(72 genes,27 taxa):	scaffold7.t27;scaffold8.t133;	PLB45207.1;PLB46358.1;	KAG2412023.1;KAG2414320.1;KAG2415981.1;KAG2419176.1;	QMW26476.1;QMW33562.1;QMW34850.1;QMW36311.1;		CEL03929.1;CEL06169.1;CEL07026.1;CEL10727.1;CEL10728.1;CEL11204.1;CEL11205.1;	PLB39806.1;PLB39916.1;PLB41510.1;	OOF91482.1;	KAF7175094.1;	EAW15643.1;EAW19854.1;EAW24644.1;EAW24751.1;	KAF4230505.1;KAF4236574.1;KAF4242727.1;	EAL85041.1;	KAF7116146.1;KAF7136723.1;KAF7137037.1;	RAH81962.1;RAH85037.1;	GFF39469.1;GFF39794.1;		KAH8422268.1;KAH8429353.1;KAH8431872.1;	CBF73401.1;CBF87393.1;		PKX90068.1;PKX92382.1;PKX93720.1;	KAB8201774.1;KAB8204101.1;KAB8206578.1;KAB8209411.1;	GIJ91031.1;	XP_040696322.1;XP_040696663.1;XP_040705204.1;XP_040706032.1;	KAA8643602.1;KAA8643944.1;	RHZ47799.1;RHZ67146.1;		GFF31213.1;GFF48153.1;	XP_025493546.1;XP_025495662.1;	XP_043129813.1;		KAE8161296.1;KAE8164042.1;KAE8167700.1;KAE8168144.1;	KAJ5230471.1;KAJ5230979.1;KAJ5244024.1;
OG0000254(71 genes,32 taxa):	scaffold2.t1433;scaffold6.t1069;scaffold7.t122;	PLB46455.1;PLB49816.1;PLB52088.1;	KAG2413246.1;KAG2417904.1;KAG2420146.1;KAG2421190.1;	QMW29237.1;QMW29336.1;QMW34744.1;	GKZ40793.1;	CEL03094.1;CEL05664.1;CEL06977.1;	PLB33881.1;	OOF95334.1;	KAF7175504.1;KAF7176350.1;KAF7180563.1;KAF7184260.1;	EAW16185.1;EAW16370.1;	KAF4237438.1;KAF4241474.1;KAF4243527.1;KAF4244301.1;	EAL88816.2;EAL88995.1;	KAF7128640.1;KAF7131281.1;	RAH81210.1;	GFF24036.1;GFF24509.1;	BCS06039.1;	KAH8422369.1;KAH8430922.1;	CBF89935.1;	GLA17087.1;	PKX88420.1;PKX95196.1;PKX95389.1;	KAB8203969.1;KAB8208479.1;	GIJ86445.1;GIJ88185.1;GIJ91874.1;GIJ92091.1;	XP_040702363.1;XP_040705927.1;	KAA8645295.1;KAA8651240.1;	RHZ44669.1;RHZ46030.1;RHZ46072.1;RHZ55552.1;	GLB13033.1;	GFF30206.1;GFF53824.1;GFF59388.1;	XP_025495874.1;	XP_043128730.1;XP_043128932.1;XP_043130707.1;	XP_026626305.1;	KAE8158571.1;KAE8163395.1;KAE8164417.1;	KAJ5245585.1;
OG0000255(71 genes,32 taxa):	scaffold2.t36;scaffold5.t357;scaffold6.t1041;	PLB49786.1;PLB51026.1;PLB53547.1;	KAG2417831.1;KAG2418501.1;KAG2420325.1;	QMW30767.1;QMW32872.1;QMW33494.1;	GKZ40990.1;GKZ43699.1;GKZ48483.1;	CEL08137.1;	PLB35240.1;PLB37115.1;	OOF89872.1;OOF92870.1;	KAF7175616.1;KAF7176484.1;	EAW19083.1;	KAF4243550.1;KAF4244854.1;	EAL93812.1;	KAF7122934.1;	RAH77878.1;RAH78090.1;RAH78563.1;	GFF28736.1;GFF51499.1;	BCS07849.1;BCS15695.1;	KAH8424453.1;KAH8424454.1;KAH8424455.1;KAH8429662.1;KAH8430951.1;	CBF87061.1;	GLA15145.1;GLA15341.1;GLA17477.1;	PKX99344.1;	KAB8203643.1;KAB8204937.1;	GIJ81571.1;GIJ89179.1;	XP_040704236.1;	KAA8641276.1;KAA8641283.1;KAA8641470.1;KAA8648321.1;	RHZ63790.1;	GLB14776.1;GLB20902.1;GLB23646.1;	GFF52306.1;GFF53311.1;	XP_025486491.1;XP_025488908.1;XP_025491550.1;	XP_043121381.1;	XP_026620466.1;XP_026625370.1;XP_026628115.1;	KAE8161584.1;KAE8167620.1;KAE8167959.1;	KAJ5228547.1;KAJ5238214.1;
OG0000256(71 genes,31 taxa):	scaffold1.t1055;scaffold2.t1971;scaffold4.t827;scaffold5.t248;scaffold5.t456;	PLB48432.1;PLB50923.1;PLB51144.1;PLB51507.1;PLB54791.1;	KAG2413025.1;KAG2420015.1;	QMW30314.1;QMW36362.1;	GKZ41938.1;GKZ45320.1;GKZ45321.1;GKZ50738.1;	CEN62667.1;	PLB40686.1;	OOF90557.1;OOF93062.1;OOF93253.1;OOF95612.1;	KAF7181898.1;	EAW17778.1;	KAF4241575.1;	EAL89018.1;EAL91587.1;	KAF7125592.1;	RAH76928.1;RAH79644.1;RAH82222.1;	GFF42285.1;	BCS11727.1;BCS11911.1;BCS14749.1;	KAH8422564.1;KAH8429553.1;KAH8433167.1;	CBF84864.1;	GLA12198.1;GLA12383.1;GLA19223.1;	PKX97294.1;PKX99566.1;	KAB8200467.1;KAB8206645.1;KAB8208896.1;	GIJ85949.1;	XP_040699985.1;XP_040701156.1;XP_040707449.1;		RHZ54251.1;RHZ63603.1;	GLB20815.1;GLB21490.1;GLB21673.1;	GFF51613.1;	XP_025485896.1;XP_025487586.1;XP_025494862.1;XP_025496024.1;	XP_043123261.1;	XP_026622035.1;XP_026630793.1;XP_026631010.1;	KAE8163781.1;KAE8167822.1;KAE8168214.1;	KAJ5243653.1;
OG0000257(71 genes,31 taxa):	scaffold2.t2067;	PLB51405.1;	KAG2414848.1;KAG2416233.1;KAG2417994.1;KAG2420000.1;	QMW28838.1;QMW28896.1;QMW32003.1;QMW34840.1;QMW36534.1;	GKZ41941.1;GKZ42310.1;GKZ48280.1;GKZ49883.1;	CEL01784.1;CEL04938.1;CEL10187.1;	PLB41283.1;	OOF91810.1;OOF94628.1;	KAF7178352.1;	EAW16581.1;	KAF4241189.1;KAF4242986.1;	EAL86259.2;		RAH84406.1;RAH87258.1;	GFF41724.1;	BCS07198.1;BCS12371.1;	KAH8434396.1;KAH8435270.1;	CBF69513.1;	GLA11852.1;GLA13327.1;	PKX88469.1;PKX89624.1;	KAB8199958.1;KAB8201696.1;KAB8203454.1;KAB8209424.1;KAB8211453.1;	GIJ92291.1;	XP_040697521.1;XP_040698378.1;XP_040700059.1;XP_040700685.1;	KAA8649587.1;	RHZ46405.1;RHZ65811.1;	GLB14157.1;GLB22711.1;	GFF30893.1;	XP_025489484.1;XP_025494468.1;XP_025496502.1;	XP_043129117.1;	XP_026622096.1;XP_026632405.1;	KAE8157540.1;KAE8158566.1;KAE8161308.1;KAE8165421.1;KAE8167571.1;	KAJ5243939.1;KAJ5244207.1;KAJ5244300.1;KAJ5244536.1;KAJ5244878.1;KAJ5245547.1;
OG0000258(71 genes,32 taxa):	scaffold1.t1209;scaffold2.t250;	PLB53321.1;PLB54618.1;	KAG2420852.1;KAG2421232.1;	QMW29462.1;QMW33559.1;	GKZ42866.1;GKZ49184.1;	CEL09018.1;CEL10763.1;	PLB37936.1;PLB38671.1;	OOF97985.1;OOF98790.1;	KAF7179653.1;KAF7180574.1;KAF7184349.1;	EAW17303.1;EAW20356.1;EAW25268.1;	KAF4234157.1;KAF4235026.1;KAF4243506.1;	EAL85473.1;EAL89931.1;EAL91112.2;	KAF7122459.1;KAF7122487.1;KAF7128664.1;	RAH80169.1;RAH82780.1;	GFF24795.1;GFF31010.1;GFF48587.1;	BCS12777.1;BCS16425.1;	KAH8424231.1;KAH8428545.1;	CBF74973.1;CBF85378.1;	GLA10883.1;GLA12676.1;	PKX91256.1;PKX92937.1;PKX97815.1;	KAB8204098.1;	GIJ82224.1;GIJ86458.1;GIJ90459.1;	XP_040703894.1;	KAA8648980.1;	RHZ43266.1;RHZ62005.1;RHZ62770.1;	GLB17720.1;GLB18521.1;	GFF29086.1;GFF50251.1;GFF54305.1;	XP_025487185.1;XP_025488653.1;	XP_043122794.1;XP_043126695.1;XP_043130353.1;	XP_026629345.1;	KAE8158985.1;KAE8167698.1;	KAJ5236496.1;KAJ5237278.1;
OG0000259(71 genes,32 taxa):	scaffold2.t199;	PLB53376.1;	KAG2416863.1;KAG2419629.1;	QMW30564.1;QMW31172.1;QMW33377.1;QMW34938.1;	GKZ43113.1;GKZ49808.1;	CEL07886.1;CEL10509.1;CEL11623.1;	PLB37479.1;	OOF94308.1;OOG00025.1;	KAF7183495.1;	EAW21178.1;	KAF4238573.1;KAF4240826.1;	EAL92198.1;	KAF7126184.1;	RAH80132.1;RAH85386.1;RAH86654.1;	GFF46814.1;	BCS06402.1;BCS11165.1;BCS13901.1;BCS14388.1;	KAH8424277.1;KAH8424278.1;	CBF73579.1;CBF76273.1;CBF82104.1;CBF87774.1;	GLA11224.1;GLA14093.1;GLA14638.1;GLA18806.1;	PKX88797.1;	KAB8199473.1;KAB8202613.1;KAB8209548.1;	GIJ83224.1;GIJ83225.1;GIJ87989.1;	XP_040698077.1;XP_040704782.1;	KAA8646484.1;	RHZ45901.1;	GLB13396.1;GLB19992.1;GLB20495.1;GLB21301.1;	GFF42108.1;GFF46086.1;	XP_025487659.1;XP_025491810.1;XP_025495456.1;	XP_043124984.1;	XP_026619434.1;XP_026619745.1;XP_026619746.1;XP_026625773.1;XP_026627005.1;XP_026628352.1;XP_026630512.1;	KAE8156115.1;KAE8160953.1;	KAJ5227753.1;
OG0000260(71 genes,31 taxa):	scaffold2.t1204;scaffold2.t230;scaffold5.t1160;	PLB50168.1;PLB52329.1;PLB53342.1;	KAG2413444.1;KAG2418039.1;	QMW27868.1;QMW36636.1;	GKZ44620.1;	CEL10546.1;CEL10547.1;	PLB34773.1;PLB39046.1;	OOF93646.1;OOF93879.1;	KAF7175182.1;KAF7175184.1;KAF7179938.1;KAF7181100.1;	EAW22020.1;EAW24612.1;	KAF4228673.1;KAF4239402.1;KAF4243559.1;	EAL86242.1;	KAF7125859.1;KAF7128510.1;	RAH79479.1;RAH87354.1;	GFF26208.1;	BCS05785.1;BCS09295.1;BCS13509.1;	KAH8430726.1;KAH8435339.1;		GLA15890.1;GLA19502.1;	PKX89076.1;PKX89968.1;PKX96326.1;	KAB8207767.1;	GIJ85031.1;GIJ91123.1;GIJ91125.1;	XP_040696525.1;XP_040705301.1;XP_040709083.1;	KAA8649377.1;KAA8649746.1;	RHZ61785.1;	GLB12794.1;GLB18084.1;GLB19621.1;	GFF34757.1;GFF36874.1;GFF50592.1;GFF59947.1;	XP_025486092.1;XP_025489235.1;	XP_043124156.1;XP_043126609.1;XP_043129728.1;	XP_026621730.1;XP_026624205.1;	KAE8156923.1;KAE8167450.1;	KAJ5228806.1;KAJ5229309.1;KAJ5245214.1;
OG0000261(71 genes,27 taxa):	scaffold2.t953;scaffold4.t1336;scaffold4.t1402;	PLB43624.1;PLB43693.1;PLB52586.1;	KAG2420800.1;KAG2421719.1;	QMW30860.1;QMW34633.1;QMW34642.1;QMW34853.1;	GKZ45419.1;	CEL06521.1;CEL09349.1;CEL10273.1;CEL10613.1;CEL10873.1;CEL11451.1;	PLB35938.1;	OOF90658.1;OOF97088.1;OOF98204.1;OOF98690.1;		EAW15938.1;EAW17513.1;EAW25621.1;		EAL84309.2;		RAH76729.1;RAH79718.1;RAH81929.1;RAH85803.1;	GFF40313.1;	BCS12996.1;	KAH8426075.1;KAH8427131.1;	CBF78136.1;CBF82372.1;	GLA18205.1;	PKX88650.1;PKX93484.1;PKX97579.1;	KAB8201258.1;KAB8202093.1;KAB8202123.1;KAB8209079.1;KAB8209409.1;KAB8211190.1;		XP_040696561.1;XP_040699290.1;XP_040700779.1;	KAA8649619.1;	RHZ64967.1;	GLB18298.1;	GFF32931.1;GFF47415.1;	XP_025490740.1;XP_025493573.1;XP_025494570.1;		XP_026620201.1;XP_026621803.1;XP_026628446.1;	KAE8159841.1;KAE8164771.1;KAE8165207.1;KAE8166477.1;KAE8168513.1;	KAJ5245424.1;KAJ5245425.1;KAJ5250579.1;KAJ5252683.1;
OG0000262(71 genes,31 taxa):	scaffold1.t1243;scaffold1.t506;scaffold2.t1185;scaffold4.t649;	PLB48180.1;PLB52351.1;PLB54581.1;PLB55374.1;	KAG2416160.1;KAG2416161.1;KAG2417347.1;KAG2418775.1;	QMW24781.1;QMW27306.1;QMW28723.1;	GKZ46207.1;GKZ47081.1;	CEL07135.1;CEL10721.1;CEN61951.1;		OOF95048.1;OOF95115.1;OOF95586.1;OOF98862.1;	KAF7179562.1;	EAW16075.1;	KAF4226807.1;	EAL88707.1;	KAF7118359.1;	RAH76857.1;RAH78098.1;RAH86917.1;	GFF27235.1;	BCS07661.1;BCS16258.1;	KAH8425112.1;KAH8426394.1;KAH8427843.1;KAH8428587.1;KAH8432307.1;	CBF75107.1;CBF76688.1;CBF85354.1;	GLA16329.1;GLA18537.1;	PKX95516.1;	KAB8205394.1;KAB8209129.1;KAB8211593.1;KAB8211953.1;	GIJ89642.1;	XP_040703802.1;XP_040705032.1;XP_040707842.1;	KAA8644467.1;	RHZ50520.1;RHZ57912.1;	GLB14593.1;GLB17553.1;	GFF39567.1;	XP_025486499.1;XP_025487890.1;XP_025489466.1;	XP_043130215.1;	XP_026623759.1;XP_026629190.1;	KAE8156010.1;KAE8166520.1;KAE8166951.1;	KAJ5249706.1;KAJ5251908.1;
OG0000263(71 genes,26 taxa):	scaffold2.t2036;scaffold3.t1457;	PLB45071.1;PLB46303.1;PLB48816.1;PLB51438.1;	KAG2413622.1;KAG2416998.1;	QMW26820.1;QMW30428.1;	GKZ48359.1;GKZ49505.1;GKZ50475.1;GKZ51746.1;	CEL02192.1;CEL02573.1;CEL05292.1;CEL07010.1;CEL10948.1;	PLB36239.1;PLB36767.1;	OOF91853.1;OOF92100.1;		EAW16912.1;	KAF4231724.1;			RAH76958.1;RAH84641.1;RAH87281.1;	GFF46257.1;	BCS10441.1;BCS12423.1;BCS13891.1;BCS16931.1;	KAH8429227.1;KAH8431736.1;KAH8433316.1;KAH8433321.1;	CBF84302.1;CBF90346.1;	GLA13183.1;GLA13276.1;GLA16692.1;GLA18429.1;	PKX89382.1;	KAB8203789.1;		XP_040696167.1;XP_040699384.1;XP_040702157.1;XP_040706422.1;XP_040709160.1;	KAA8644049.1;KAA8645443.1;		GLB22409.1;GLB22657.1;GLB23258.1;	GFF34257.1;GFF54372.1;	XP_025494887.1;XP_025496523.1;XP_025496598.1;XP_025496920.1;		XP_026619906.1;XP_026622133.1;XP_026624259.1;XP_026628882.1;	KAE8163384.1;KAE8165678.1;	KAJ5228496.1;KAJ5244025.1;KAJ5244090.1;KAJ5251098.1;
OG0000264(71 genes,31 taxa):	scaffold1.t250;scaffold1.t939;scaffold4.t926;	PLB48539.1;PLB54920.1;PLB55671.1;	KAG2412514.1;KAG2416210.1;KAG2417532.1;	QMW27784.1;QMW36173.1;	GKZ48367.1;		PLB36754.1;PLB36940.1;	OOF92881.1;	KAF7177278.1;KAF7178061.1;KAF7180454.1;	EAW16774.1;EAW23730.1;EAW25103.1;	KAF4234746.1;KAF4234910.1;KAF4240884.1;	EAL86343.2;EAL87168.1;EAL89774.1;	KAF7114179.1;KAF7118916.1;	RAH85966.1;RAH87680.1;	GFF23518.1;GFF30094.1;GFF44906.1;	BCS12431.1;	KAH8427554.1;KAH8428332.1;KAH8432497.1;	CBF78451.1;CBF84695.1;	GLA13268.1;	PKX89217.1;PKX92760.1;PKX97958.1;	KAB8201861.1;KAB8205649.1;	GIJ82035.1;GIJ83073.1;GIJ86608.1;	XP_040707446.1;	KAA8644212.1;KAA8648814.1;	RHZ43995.1;RHZ44433.1;RHZ65207.1;RHZ66774.1;	GLB22650.1;	GFF26728.1;GFF33234.1;GFF42752.1;	XP_025495277.1;XP_025496149.1;	XP_043122689.1;XP_043126522.1;XP_043128664.1;	XP_026622140.1;	KAE8158151.1;KAE8163552.1;	KAJ5230487.1;KAJ5231106.1;KAJ5243612.1;
OG0000265(71 genes,28 taxa):	scaffold1.t1126;scaffold2.t1173;scaffold2.t1917;	PLB51559.1;PLB52365.1;PLB52367.1;PLB54716.1;		QMW26348.1;QMW32211.1;QMW32250.1;QMW34566.1;QMW35810.1;	GKZ48393.1;GKZ51240.1;	CEL01503.1;CEL01504.1;CEL04195.1;CEL09201.1;CEL09202.1;CEL09506.1;CEL11350.1;CEN60336.1;CEN60379.1;	PLB36253.1;PLB39677.1;	OOF95284.1;OOF97617.1;OOG00622.1;	KAF7176381.1;	EAW20857.1;	KAF4243946.1;		KAF7136982.1;	RAH78649.1;RAH79095.1;RAH79097.1;	GFF31221.1;	BCS07017.1;BCS10592.1;	KAH8428453.1;KAH8428454.1;KAH8429488.1;	CBF86030.1;CBF89124.1;	GLA12698.1;GLA16623.1;		KAB8204796.1;	GIJ85684.1;GIJ91153.1;GIJ91397.1;	XP_040695907.1;XP_040700545.1;XP_040703129.1;	KAA8642375.1;KAA8642622.1;		GLB13993.1;GLB22548.1;	GFF56469.1;	XP_025491223.1;XP_025496447.1;XP_025496449.1;	XP_043127486.1;	XP_026627513.1;XP_026627728.1;XP_026629321.1;	KAE8155495.1;KAE8156908.1;KAE8161064.1;KAE8167715.1;	KAJ5228930.1;KAJ5252940.1;KAJ5253144.1;
OG0000266(71 genes,30 taxa):	scaffold1.t1244;scaffold2.t1378;	PLB52146.1;PLB54580.1;	KAG2412468.1;KAG2416637.1;	QMW31900.1;QMW34383.1;	GKZ48571.1;GKZ50418.1;	CEL00411.1;CEL00763.1;CEL08443.1;CEL09599.1;		OOF90546.1;OOF90912.1;OOF98853.1;OOG00626.1;	KAF7178056.1;KAF7179737.1;KAF7183249.1;	EAW16768.1;EAW20806.1;	KAF4227493.1;KAF4240878.1;	EAL84822.1;	KAF7116908.1;	RAH76902.1;RAH79647.1;RAH84546.1;	GFF43374.1;GFF44935.1;	BCS13694.1;BCS16957.1;BCS17153.1;	KAH8428586.1;KAH8430792.1;	CBF78140.1;CBF84388.1;CBF85130.1;	GLA16080.1;GLA18400.1;	PKX89203.1;PKX90465.1;	KAB8201207.1;KAB8202637.1;KAB8210559.1;	GIJ85001.1;GIJ86594.1;GIJ91789.1;	XP_040697391.1;XP_040698715.1;XP_040698858.1;		RHZ66778.1;RHZ67344.1;	GLB19808.1;GLB23235.1;	GFF36968.1;GFF42772.1;	XP_025486960.1;XP_025496027.1;XP_025497002.1;	XP_043127532.1;XP_043128668.1;XP_043128753.1;	XP_026628958.1;XP_026630728.1;	KAE8158079.1;KAE8158231.1;	KAJ5228601.1;KAJ5243874.1;
OG0000267(71 genes,25 taxa):	scaffold1.t2073;scaffold4.t251;scaffold5.t238;scaffold6.t930;	PLB47724.1;PLB49658.1;PLB53676.1;	KAG2413099.1;KAG2414771.1;KAG2418776.1;KAG2419758.1;	QMW24782.1;QMW28761.1;QMW30273.1;QMW34188.1;	GKZ50008.1;GKZ51339.1;	CEL00409.1;CEL04218.1;CEL05622.1;CEL06437.1;CEL10180.1;CEL10776.1;	PLB36953.1;			EAW17332.1;	KAF4237777.1;	EAL84254.1;EAL91169.1;	KAF7122214.1;		GFF31094.1;	BCS12107.1;BCS16142.1;	KAH8426022.1;KAH8431095.1;KAH8433148.1;	CBF84133.1;CBF85356.1;CBF89127.1;	GLA16450.1;GLA19056.1;	PKX97766.1;	KAB8205395.1;KAB8207114.1;KAB8208846.1;KAB8209103.1;KAB8211548.1;		XP_040698325.1;XP_040698481.1;XP_040698660.1;XP_040698694.1;XP_040699439.1;XP_040699751.1;XP_040700689.1;XP_040704546.1;XP_040706443.1;XP_040706467.1;XP_040707843.1;		RHZ61801.1;	GLB17426.1;GLB22971.1;			XP_043122840.1;	XP_026622923.1;XP_026629452.1;	KAE8156012.1;KAE8163832.1;KAE8165796.1;KAE8166913.1;	KAJ5249703.1;KAJ5250052.1;KAJ5250198.1;KAJ5251358.1;
OG0000268(71 genes,30 taxa):	scaffold6.t971;	PLB49708.1;		QMW34454.1;QMW35421.1;	GKZ50182.1;	CEL06969.1;CEL08900.1;CEL11271.1;	PLB38598.1;	OOF91377.1;OOF95741.1;OOF99087.1;	KAF7180408.1;KAF7180838.1;	EAW17323.1;EAW19986.1;EAW20412.1;EAW20758.1;	KAF4232834.1;KAF4233275.1;KAF4239950.1;	EAL84929.1;EAL89232.1;EAL91159.1;	KAF7121612.1;KAF7122223.1;	RAH78158.1;RAH79306.1;RAH80562.1;	GFF31069.1;GFF43275.1;GFF51701.1;	BCS08429.1;		CBF73972.1;CBF87263.1;	GLA14679.1;	PKX88352.1;PKX88476.1;PKX90205.1;PKX90479.1;PKX90506.1;PKX91337.1;PKX95411.1;PKX97784.1;	KAB8201282.1;KAB8204497.1;	GIJ86394.1;GIJ87124.1;GIJ90852.1;GIJ91832.1;	XP_040706173.1;	KAA8641717.1;KAA8652641.1;	RHZ55404.1;RHZ57404.1;	GLB17306.1;	GFF34323.1;GFF37087.1;GFF54377.1;GFF59681.1;	XP_025488783.1;XP_025495155.1;	XP_043122830.1;XP_043125122.1;XP_043128426.1;XP_043129939.1;	XP_026630075.1;	KAE8158512.1;	KAJ5229177.1;KAJ5237717.1;KAJ5243587.1;
OG0000269(70 genes,30 taxa):	scaffold2.t1095;scaffold2.t765;scaffold6.t636;	PLB49340.1;PLB52449.1;	KAG2413730.1;KAG2416280.1;KAG2418160.1;KAG2420913.1;	QMW33582.1;QMW34562.1;QMW35043.1;	GKZ40257.1;GKZ41000.1;GKZ44086.1;	CEL03688.1;CEL05534.1;CEL08610.1;CEL09757.1;CEN59830.1;CEN59911.1;	PLB39834.1;PLB40817.1;	OOF91918.1;OOF96700.1;	KAF7181982.1;	EAW15384.1;EAW19761.1;EAW21632.1;	KAF4229441.1;KAF4239394.1;KAF4239430.1;KAF4239449.1;	EAL85013.1;EAL92665.1;	KAF7122374.1;KAF7125418.1;	RAH76779.1;RAH86759.1;	GFF37433.1;GFF53286.1;GFF54655.1;	BCS14989.1;	KAH8423237.1;	CBF85629.1;	GLA11914.1;GLA14579.1;	PKX89958.1;PKX91947.1;PKX96917.1;	KAB8202943.1;KAB8203505.1;KAB8206361.1;	GIJ87549.1;GIJ90600.1;	XP_040698159.1;XP_040699338.1;			GLB17621.1;GLB19289.1;	GFF60898.1;	XP_025487812.1;XP_025496014.1;	XP_043124553.1;	XP_026627630.1;XP_026632330.1;	KAE8161946.1;KAE8162752.1;KAE8167722.1;KAE8168592.1;	KAJ5252100.1;
OG0000270(70 genes,30 taxa):	scaffold3.t1241;scaffold6.t2;scaffold7.t684;	PLB46075.1;PLB47055.1;PLB48584.1;		QMW32561.1;QMW32946.1;QMW33348.1;QMW35558.1;QMW36192.1;	GKZ41735.1;GKZ43238.1;GKZ44080.1;GKZ48184.1;	CEL01510.1;CEL05049.1;		OOF92366.1;OOF98319.1;OOF99276.1;	KAF7182692.1;	EAW18409.1;	KAF4239563.1;	EAL93089.1;	KAF7133964.1;	RAH79432.1;RAH81023.1;RAH85567.1;	GFF34064.1;	BCS09386.1;BCS14155.1;BCS16514.1;	KAH8423673.1;KAH8425061.1;KAH8425614.1;KAH8429906.1;	CBF70739.1;	GLA13611.1;GLA17770.1;GLA18692.1;	PKX98617.1;	KAB8200452.1;KAB8202447.1;KAB8202748.1;KAB8203803.1;KAB8205630.1;KAB8206978.1;KAB8209791.1;	GIJ88470.1;	XP_040697146.1;XP_040702246.1;XP_040702986.1;XP_040708788.1;	KAA8646700.1;	RHZ67756.1;	GLB18176.1;GLB18911.1;GLB20243.1;	GFF51232.1;	XP_025487128.1;XP_025489668.1;	XP_043122083.1;	XP_026624680.1;XP_026626537.1;XP_026628641.1;	KAE8155697.1;KAE8156176.1;KAE8157259.1;KAE8163286.1;	KAJ5251134.1;
OG0000271(70 genes,32 taxa):	scaffold1.t1095;scaffold3.t1157;	PLB45975.1;PLB54750.1;	KAG2414524.1;	QMW33603.1;	GKZ41742.1;GKZ47021.1;	CEL00666.1;CEL04252.1;CEL05165.1;	PLB35755.1;PLB36790.1;PLB37909.1;	OOF94799.1;OOF98329.1;	KAF7178014.1;KAF7179644.1;KAF7183758.1;	EAW17833.1;EAW20346.1;EAW25159.1;	KAF4231012.1;KAF4233957.1;KAF4243496.1;	EAL85466.1;EAL91643.1;	KAF7123001.1;KAF7134054.1;	RAH77629.1;RAH85570.1;	GFF23649.1;GFF42452.1;GFF48548.1;	BCS07379.1;BCS09379.1;	KAH8423578.1;KAH8428436.1;	CBF77990.1;CBF85659.1;	GLA11681.1;GLA13604.1;	PKX91246.1;PKX92821.1;PKX97224.1;	KAB8202969.1;	GIJ82092.1;GIJ85880.1;GIJ90470.1;	XP_040699060.1;XP_040708035.1;	KAA8645756.1;KAA8646999.1;KAA8648071.1;	RHZ43562.1;RHZ49076.1;	GLB14333.1;GLB18169.1;	GFF26526.1;GFF50293.1;GFF51398.1;	XP_025489670.1;XP_025490412.1;	XP_043123340.1;XP_043126578.1;	XP_026626546.1;XP_026626668.1;	KAE8167747.1;	KAJ5229965.1;KAJ5251584.1;
OG0000272(70 genes,30 taxa):	scaffold5.t1358;	PLB49965.1;	KAG2413414.1;KAG2416042.1;	QMW34570.1;QMW36255.1;	GKZ42273.1;GKZ48704.1;GKZ49428.1;GKZ49978.1;GKZ52003.1;	CEN59951.1;CEN59964.1;	PLB36084.1;PLB39305.1;	OOF92088.1;	KAF7180912.1;KAF7181809.1;	EAW15395.1;EAW19995.1;	KAF4232255.1;KAF4239266.1;KAF4239381.1;KAF4241095.1;	EAL84921.1;EAL86777.1;	KAF7116117.1;KAF7125409.1;KAF7125584.1;KAF7136825.1;		GFF37688.1;GFF54820.1;GFF56833.1;	BCS12405.1;		CBF70120.1;CBF76211.1;CBF79158.1;CBF84425.1;	GLA13292.1;	PKX90214.1;PKX91169.1;	KAB8204786.1;KAB8205372.1;KAB8205560.1;KAB8209233.1;	GIJ90428.1;GIJ90534.1;GIJ90844.1;GIJ91000.1;	XP_040697447.1;XP_040698477.1;	KAA8650998.1;	RHZ50510.1;RHZ54842.1;RHZ67183.1;	GLB22598.1;GLB22671.1;	GFF34347.1;GFF41953.1;GFF42074.1;GFF48265.1;	XP_025490532.1;	XP_043129947.1;XP_043130434.1;	XP_026621873.1;XP_026629040.1;	KAE8156381.1;KAE8167224.1;	KAJ5228885.1;KAJ5252855.1;
OG0000273(70 genes,31 taxa):	scaffold1.t973;scaffold7.t1025;scaffold8.t426;	PLB44886.1;PLB46299.1;PLB46561.1;PLB47419.1;PLB54884.1;	KAG2421740.1;	QMW26606.1;QMW28604.1;QMW34717.1;	GKZ43015.1;GKZ44118.1;GKZ44755.1;GKZ50470.1;	CEL03555.1;CEL09908.1;		OOF91477.1;OOF95635.1;OOF95686.1;OOF95833.1;	KAF7180689.1;	EAW20313.1;	KAF4242998.1;KAF4243458.1;	EAL85436.1;	KAF7122873.1;	RAH77602.1;RAH86309.1;RAH87234.1;	GFF39363.1;GFF48402.1;	BCS08365.1;BCS08498.1;BCS14448.1;BCS16338.1;	KAH8422481.1;KAH8427103.1;KAH8427104.1;	CBF71781.1;	GLA14740.1;GLA14959.1;GLA18831.1;	PKX90110.1;PKX91192.1;	KAB8203932.1;KAB8210119.1;	GIJ84923.1;GIJ90510.1;	XP_040699929.1;XP_040704086.1;XP_040705550.1;	KAA8641974.1;KAA8650258.1;	RHZ49383.1;	GLB15292.1;GLB15417.1;GLB20527.1;	GFF42141.1;	XP_025486664.1;XP_025496480.1;	XP_043130406.1;	XP_026619769.1;XP_026623328.1;XP_026629996.1;XP_026630136.1;	KAE8158267.1;KAE8165660.1;	KAJ5252295.1;
OG0000274(70 genes,32 taxa):	scaffold1.t1507;scaffold1.t358;scaffold3.t1340;	PLB46175.1;PLB55559.1;	KAG2417465.1;KAG2418532.1;KAG2420478.1;	QMW27681.1;QMW29752.1;QMW33804.1;	GKZ45129.1;GKZ52100.1;GKZ52106.1;	CEL05254.1;CEN60119.1;	PLB41256.1;	OOF93665.1;OOF93749.1;OOF99113.1;	KAF7178812.1;KAF7183219.1;KAF7184607.1;	EAW19398.1;EAW25441.1;	KAF4227467.1;KAF4233572.1;KAF4243129.1;	EAL87096.1;EAL90099.1;	KAF7114353.1;KAF7128291.1;	RAH79284.1;RAH86528.1;	GFF25248.1;GFF28979.1;GFF53933.1;	BCS07807.1;BCS15981.1;	KAH8423761.1;KAH8427683.1;KAH8432557.1;	CBF74274.1;CBF85786.1;	GLA12998.1;GLA15386.1;	PKX90874.1;PKX93118.1;	KAB8206802.1;	GIJ82396.1;GIJ84909.1;GIJ91577.1;	XP_040695714.1;XP_040708123.1;	KAA8642166.1;KAA8644312.1;	RHZ48054.1;RHZ54084.1;	GLB14736.1;GLB17282.1;	GFF50500.1;GFF59650.1;	XP_025488378.1;XP_025491603.1;	XP_043126868.1;XP_043127335.1;	XP_026629604.1;	KAE8160134.1;	KAJ5237297.1;KAJ5252496.1;
OG0000275(70 genes,29 taxa):	scaffold2.t2003;scaffold5.t1384;scaffold5.t314;	PLB49936.1;PLB51073.1;PLB51472.1;PLB54691.1;	KAG2415903.1;KAG2417631.1;KAG2421116.1;KAG2421600.1;KAG2421701.1;	QMW29017.1;QMW36069.1;	GKZ46974.1;GKZ49049.1;	CEL02109.1;CEL03569.1;CEL04086.1;CEL08132.1;CEL10162.1;	PLB37622.1;		KAF7175513.1;KAF7183673.1;KAF7183928.1;	EAW16173.1;EAW19016.1;	KAF4230448.1;KAF4235204.1;KAF4243936.1;	EAL88805.1;EAL93749.1;	KAF7122262.1;KAF7134023.1;		GFF24004.1;GFF28519.1;GFF48925.1;GFF53178.1;	BCS13716.1;	KAH8424248.1;KAH8426498.1;KAH8429830.1;	CBF69492.1;CBF83507.1;	GLA16101.1;GLA18407.1;	PKX95401.1;PKX99273.1;	KAB8207486.1;KAB8208122.1;	GIJ89109.1;GIJ89521.1;GIJ90582.1;	XP_040696591.1;XP_040707258.1;		RHZ43122.1;RHZ47486.1;RHZ57397.1;	GLB19835.1;	GFF33556.1;GFF59420.1;	XP_025486481.1;	XP_043121453.1;XP_043128324.1;XP_043128720.1;	XP_026628862.1;XP_026630707.1;	KAE8161891.1;KAE8162267.1;	KAJ5252684.1;
OG0000276(70 genes,32 taxa):	scaffold2.t1063;scaffold6.t509;	PLB49191.1;PLB52485.1;	KAG2411636.1;KAG2415896.1;KAG2419191.1;KAG2420148.1;	QMW31124.1;QMW32260.1;	GKZ47141.1;GKZ48189.1;	CEL03788.1;CEL10604.1;CEL10632.1;	PLB35339.1;	OOF98437.1;	KAF7176107.1;KAF7182514.1;	EAW20839.1;EAW24524.1;	KAF4226575.1;KAF4239900.1;	EAL84794.2;EAL86189.1;	KAF7113839.1;KAF7116931.1;KAF7133982.1;	RAH77868.1;RAH78623.1;	GFF26093.1;GFF37166.1;	BCS09281.1;	KAH8426515.1;	CBF80443.1;CBF84523.1;CBF89632.1;	GLA19324.1;	PKX90437.1;PKX96379.1;	KAB8205120.1;KAB8209596.1;KAB8211072.1;KAB8211247.1;	GIJ85092.1;GIJ91749.1;	XP_040698590.1;XP_040701749.1;XP_040704082.1;XP_040705266.1;XP_040705270.1;XP_040705280.1;XP_040705974.1;	KAA8647957.1;	RHZ61828.1;RHZ67319.1;	GLB18068.1;	GFF34606.1;GFF36851.1;	XP_025491431.1;XP_025491559.1;	XP_043124103.1;XP_043127506.1;	XP_026624290.1;	KAE8167308.1;KAE8168704.1;	KAJ5243875.1;KAJ5244073.1;KAJ5244839.1;KAJ5249688.1;
OG0000277(70 genes,30 taxa):	scaffold3.t1461;scaffold5.t1413;	PLB46308.1;PLB48222.1;PLB49900.1;	KAG2414797.1;	QMW28879.1;QMW28880.1;QMW29030.1;	GKZ47224.1;GKZ47225.1;	CEL00979.1;CEL08155.1;CEL08156.1;CEL09618.1;	PLB39905.1;	OOF90856.1;	KAF7183242.1;KAF7183522.1;	EAW17376.1;EAW20668.1;	KAF4237751.1;KAF4241555.1;		KAF7122572.1;	RAH80829.1;RAH80888.1;RAH80889.1;RAH86872.1;	GFF31201.1;GFF31203.1;	BCS06696.1;BCS09186.1;BCS11959.1;	KAH8425298.1;KAH8425299.1;KAH8425300.1;KAH8430047.1;KAH8430684.1;KAH8430985.1;KAH8431366.1;KAH8431685.1;KAH8435114.1;	CBF82095.1;CBF85290.1;CBF89292.1;	GLA10580.1;	PKX97711.1;	KAB8208141.1;	GIJ86341.1;GIJ86342.1;	XP_040703002.1;XP_040704224.1;		RHZ48745.1;RHZ49646.1;RHZ63173.1;	GLB13682.1;	GFF44661.1;	XP_025485540.1;XP_025485755.1;XP_025490783.1;XP_025490784.1;	XP_043122876.1;	XP_026619918.1;XP_026623152.1;XP_026623952.1;	KAE8162254.1;	KAJ5227674.1;KAJ5237295.1;KAJ5243990.1;KAJ5252762.1;
OG0000278(69 genes,32 taxa):	scaffold6.t193;	PLB48833.1;	KAG2414989.1;KAG2421008.1;	QMW25840.1;QMW26301.1;	GKZ40850.1;GKZ49207.1;	CEL01314.1;CEL07080.1;CEN60892.1;CEN62542.1;	PLB33618.1;PLB35824.1;	OOF93922.1;OOF98795.1;	KAF7175038.1;KAF7178413.1;	EAW15619.1;EAW22246.1;	KAF4225781.1;KAF4226179.1;	EAL85716.1;EAL90947.1;	KAF7114763.1;KAF7117361.1;	RAH76501.1;RAH79871.1;RAH87261.1;	GFF31681.1;GFF54919.1;	BCS05736.1;BCS06099.1;BCS14675.1;	KAH8434262.1;	CBF88498.1;	GLA19448.1;GLA20112.1;	PKX93712.1;PKX96001.1;	KAB8202200.1;KAB8212165.1;	GIJ83427.1;GIJ90098.1;	XP_040698742.1;XP_040707600.1;	KAA8644638.1;KAA8651468.1;	RHZ43070.1;RHZ49732.1;RHZ54019.1;	GLB12744.1;GLB13095.1;GLB20743.1;	GFF31700.1;GFF53966.1;	XP_025485696.1;XP_025493474.1;XP_025496505.1;	XP_043128070.1;XP_043129502.1;	XP_026621656.1;XP_026626367.1;	KAE8163880.1;KAE8166824.1;	KAJ5227915.1;KAJ5238150.1;KAJ5249655.1;KAJ5252812.1;
OG0000279(69 genes,32 taxa):	scaffold2.t1435;scaffold2.t668;scaffold5.t413;	PLB50965.1;PLB52085.1;PLB52875.1;	KAG2413524.1;KAG2420274.1;	QMW29786.1;QMW33561.1;	GKZ41521.1;	CEL01807.1;CEL10200.1;	PLB38906.1;	OOF91524.1;	KAF7183503.1;KAF7183693.1;	EAW19041.1;EAW25587.1;	KAF4241118.1;KAF4244816.1;	EAL84294.1;EAL93770.1;	KAF7118247.1;KAF7122267.1;KAF7136913.1;	RAH81891.1;RAH83195.1;	GFF28616.1;GFF41914.1;	BCS08046.1;BCS13797.1;	KAH8426968.1;KAH8429711.1;KAH8430693.1;	CBF69550.1;CBF79612.1;	GLA19396.1;GLA20765.1;	PKX88385.1;PKX89057.1;PKX99301.1;	KAB8202309.1;KAB8204100.1;	GIJ84989.1;GIJ89137.1;GIJ92529.1;	XP_040701805.1;XP_040708789.1;	KAA8642917.1;KAA8646243.1;KAA8648374.1;	RHZ53571.1;RHZ60463.1;	GLB14984.1;GLB19901.1;	GFF33629.1;GFF49206.1;	XP_025489058.1;	XP_043121422.1;XP_043121423.1;XP_043130854.1;	XP_026626116.1;XP_026630629.1;	KAE8159241.1;KAE8160555.1;KAE8167699.1;	KAJ5238127.1;KAJ5251623.1;
OG0000280(69 genes,32 taxa):	scaffold1.t1313;scaffold4.t1417;	PLB43610.1;PLB54510.1;	KAG2415291.1;KAG2420775.1;	QMW26851.1;QMW29534.1;QMW34590.1;	GKZ41748.1;GKZ50877.1;	CEL06994.1;CEN59245.1;CEN61850.1;CEN62644.1;	PLB38743.1;	OOF98342.1;	KAF7175702.1;KAF7178690.1;	EAW22610.1;EAW25339.1;	KAF4237129.1;KAF4242411.1;	EAL90002.1;EAL90588.1;	KAF7113654.1;KAF7121675.1;	RAH76715.1;RAH78267.1;	GFF24980.1;GFF26666.1;	BCS09376.1;BCS09686.1;	KAH8426160.1;KAH8428657.1;	CBF73467.1;CBF75223.1;CBF88276.1;	GLA12037.1;GLA13602.1;	PKX93013.1;PKX94114.1;	KAB8199599.1;KAB8203222.1;KAB8211783.1;	GIJ82300.1;GIJ83779.1;	XP_040703738.1;XP_040705285.1;XP_040707488.1;	KAA8649055.1;KAA8651856.1;	RHZ50154.1;RHZ64309.1;	GLB16695.1;GLB18165.1;	GFF28826.1;GFF47907.1;	XP_025490752.1;XP_025491679.1;	XP_043126772.1;XP_043127715.1;	XP_026627111.1;XP_026631681.1;	KAE8159202.1;KAE8160256.1;KAE8163242.1;	KAJ5227970.1;KAJ5228520.1;
OG0000281(69 genes,31 taxa):	scaffold3.t1050;scaffold5.t414;scaffold5.t551;	PLB45864.1;PLB50813.1;PLB50964.1;	KAG2417332.1;KAG2420243.1;KAG2420273.1;	QMW26746.1;QMW29785.1;	GKZ42380.1;GKZ48735.1;	CEL08659.1;	PLB37913.1;PLB38905.1;	OOF91523.1;OOF94688.1;	KAF7177417.1;KAF7179405.1;KAF7183502.1;	EAW17929.1;EAW19040.1;	KAF4233811.1;KAF4244815.1;	EAL91740.1;EAL93769.1;	KAF7118248.1;KAF7118806.1;KAF7125424.1;	RAH81894.1;RAH84854.1;	GFF28614.1;GFF50497.1;	BCS07269.1;BCS13795.1;	KAH8423465.1;KAH8429712.1;KAH8429813.1;		GLA11785.1;GLA20766.1;	PKX89110.1;PKX97122.1;PKX99300.1;	KAB8202308.1;KAB8210287.1;	GIJ85782.1;GIJ86982.1;GIJ89136.1;	XP_040709130.1;	KAA8644462.1;KAA8645177.1;KAA8648375.1;KAA8648428.1;	RHZ60464.1;RHZ63908.1;	GLB14226.1;GLB19900.1;	GFF33627.1;GFF52167.1;	XP_025489063.1;XP_025494945.1;	XP_043121424.1;XP_043123440.1;	XP_026630630.1;XP_026632476.1;	KAE8158637.1;KAE8160556.1;	KAJ5238126.1;
OG0000282(69 genes,30 taxa):	scaffold2.t1337;scaffold3.t1168;	PLB45989.1;PLB52189.1;	KAG2411620.1;KAG2421305.1;	QMW28685.1;QMW34789.1;	GKZ42821.1;GKZ43591.1;GKZ50548.1;		PLB35310.1;PLB35413.1;PLB41610.1;	OOF90019.1;OOF94957.1;OOF96818.1;	KAF7179237.1;KAF7181234.1;	EAW16621.1;EAW23621.1;	KAF4240489.1;KAF4243726.1;	EAL89216.2;	KAF7114566.1;	RAH80477.1;RAH81975.1;RAH85440.1;	GFF50738.1;GFF56701.1;	BCS07555.1;BCS14836.1;BCS16507.1;	KAH8423591.1;KAH8430837.1;	CBF73835.1;CBF78478.1;	GLA11513.1;GLA12573.1;GLA18055.1;	PKX89854.1;PKX94941.1;	KAB8201906.1;KAB8211633.1;	GIJ84843.1;GIJ92334.1;	XP_040697272.1;XP_040700364.1;XP_040709157.1;		RHZ57291.1;RHZ57487.1;	GLB14500.1;GLB17805.1;GLB19443.1;	GFF30778.1;GFF34977.1;	XP_025488859.1;XP_025491755.1;XP_025493538.1;	XP_043125187.1;XP_043129156.1;	XP_026622269.1;XP_026624054.1;XP_026624309.1;	KAE8157723.1;KAE8166991.1;	KAJ5230493.1;KAJ5231214.1;KAJ5244449.1;
OG0000283(69 genes,31 taxa):	scaffold1.t1599;scaffold2.t366;scaffold4.t276;	PLB47749.1;PLB53195.1;PLB54202.1;	KAG2412529.1;KAG2421002.1;	QMW26652.1;QMW30496.1;QMW34231.1;	GKZ43520.1;GKZ49759.1;GKZ50112.1;	CEN61687.1;	PLB35254.1;PLB36607.1;	OOF92554.1;OOF93838.1;	KAF7176420.1;KAF7182820.1;	EAW19495.1;EAW21208.1;	KAF4229512.1;KAF4238598.1;	EAL86999.1;EAL92219.1;	KAF7118640.1;KAF7133701.1;	RAH76568.1;RAH84956.1;	GFF32358.1;GFF46725.1;	BCS05699.1;BCS07711.1;BCS14329.1;	KAH8424801.1;KAH8431052.1;KAH8432660.1;	CBF75444.1;	GLA14427.1;GLA17008.1;GLA19663.1;	PKX88815.1;PKX90773.1;	KAB8199115.1;KAB8207069.1;KAB8210179.1;	GIJ87974.1;GIJ91479.1;	XP_040703007.1;XP_040703586.1;		RHZ54875.1;RHZ67963.1;	GLB12704.1;GLB14645.1;GLB20417.1;	GFF32027.1;	XP_025490739.1;	XP_043127435.1;	XP_026620533.1;XP_026621585.1;XP_026628428.1;	KAE8158059.1;KAE8164313.1;KAE8165758.1;KAE8168632.1;	KAJ5250747.1;KAJ5253204.1;
OG0000284(69 genes,31 taxa):	scaffold3.t1392;scaffold5.t1381;	PLB46231.1;PLB49939.1;	KAG2413114.1;	QMW26673.1;QMW28861.1;QMW33450.1;QMW35721.1;	GKZ44071.1;GKZ51537.1;	CEL00894.1;CEL03621.1;CEL03658.1;CEL08724.1;CEL10568.1;CEN61143.1;CEN61144.1;	PLB34213.1;	OOF94942.1;	KAF7184480.1;KAF7184664.1;	EAW20802.1;EAW22078.1;	KAF4238126.1;	EAL91092.1;EBA27208.1;	KAF7131372.1;	RAH84245.1;RAH84888.1;	GFF54579.1;	BCS07532.1;	KAH8427025.1;	CBF71378.1;CBF78815.1;CBF81779.1;CBF82802.1;	GLA11539.1;GLA19140.1;	PKX97792.1;	KAB8202535.1;KAB8205704.1;KAB8210202.1;KAB8210433.1;	GIJ91273.1;GIJ91284.1;	XP_040697218.1;XP_040697227.1;XP_040698881.1;XP_040700924.1;XP_040706440.1;XP_040708954.1;XP_040709069.1;		RHZ62438.1;RHZ64278.1;RHZ66788.1;	GLB14481.1;GLB17438.1;	GFF56621.1;GFF57771.1;	XP_025490322.1;	XP_043127069.1;	XP_026623011.1;XP_026624032.1;XP_026624278.1;	KAE8159787.1;KAE8164337.1;	KAJ5236989.1;KAJ5236994.1;
OG0000285(69 genes,32 taxa):	scaffold2.t1739;scaffold5.t1278;	PLB50046.1;PLB51755.1;	KAG2414617.1;KAG2421648.1;KAG2421948.1;	QMW26765.1;QMW29259.1;QMW34093.1;	GKZ48421.1;GKZ51277.1;GKZ51445.1;	CEL06700.1;CEL11583.1;CEN62017.1;	PLB37258.1;PLB39392.1;	OOF96867.1;OOF98482.1;OOF98495.1;	KAF7179602.1;KAF7181938.1;	EAW22006.1;	KAF4228550.1;	EAL93021.2;	KAF7122278.1;	RAH80528.1;RAH82984.1;	GFF49632.1;	BCS10648.1;BCS16720.1;	KAH8423208.1;KAH8428902.1;KAH8428903.1;KAH8435232.1;	CBF82147.1;CBF82659.1;	GLA16675.1;GLA19889.1;	PKX91565.1;	KAB8199331.1;KAB8208505.1;KAB8210307.1;	GIJ87075.1;GIJ87186.1;GIJ92511.1;	XP_040698131.1;XP_040700785.1;XP_040705474.1;	KAA8643710.1;KAA8645524.1;KAA8649351.1;	RHZ53584.1;	GLB18008.1;GLB22592.1;	GFF49123.1;GFF59226.1;	XP_025486173.1;XP_025487689.1;XP_025488815.1;	XP_043124188.1;	XP_026620648.1;XP_026627667.1;	KAE8158617.1;KAE8164399.1;KAE8166184.1;	KAJ5229950.1;KAJ5252471.1;
OG0000286(69 genes,29 taxa):	scaffold1.t1094;	PLB54751.1;	KAG2414218.1;	QMW30595.1;QMW30800.1;QMW31912.1;QMW32333.1;QMW32367.1;	GKZ49230.1;GKZ50847.1;	CEL00430.1;CEL02115.1;CEL02885.1;CEL03705.1;CEL05762.1;CEL06018.1;CEL07005.1;CEL10647.1;CEN59929.1;CEN60529.1;CEN62070.1;	PLB35123.1;	OOF94576.1;	KAF7180845.1;KAF7181115.1;		KAF4228079.1;KAF4232802.1;KAF4241557.1;		KAF7117463.1;	RAH80320.1;RAH86760.1;	GFF32186.1;GFF49060.1;	BCS10869.1;	KAH8424841.1;KAH8430870.1;	CBF77240.1;CBF79138.1;	GLA16925.1;	PKX92380.1;PKX93552.1;	KAB8201222.1;KAB8207903.1;KAB8207948.1;KAB8210967.1;KAB8211112.1;	GIJ82142.1;GIJ84999.1;GIJ86403.1;GIJ86508.1;	XP_040700723.1;	KAA8645092.1;KAA8652851.1;	RHZ43316.1;RHZ48370.1;	GLB21023.1;	GFF29337.1;GFF57372.1;	XP_025487811.1;XP_025491378.1;	XP_043126624.1;XP_043128752.1;	XP_026620858.1;XP_026626007.1;	KAE8162933.1;KAE8167613.1;KAE8168001.1;KAE8168488.1;KAE8168582.1;
OG0000287(69 genes,23 taxa):	scaffold3.t893;	PLB53847.1;	KAG2421581.1;	QMW31582.1;QMW34983.1;		CEL05839.1;CEL06325.1;CEL07688.1;CEL09504.1;CEL11381.1;CEL11963.1;CEL11991.1;			KAF7177431.1;	EAW20675.1;EAW20715.1;	KAF4225931.1;KAF4228848.1;KAF4230618.1;	EAL85384.2;EAL86276.1;EAL86761.1;EAL87749.2;EAL90932.1;EAL91125.1;	KAF7131406.1;KAF7133644.1;	RAH80885.1;RAH87604.1;			KAH8430048.1;KAH8430999.1;KAH8431355.1;KAH8431447.1;KAH8432446.1;KAH8435397.1;	CBF73644.1;CBF84441.1;		PKX88837.1;PKX88862.1;PKX88990.1;PKX91411.1;PKX96275.1;	KAB8202950.1;	GIJ84969.1;	XP_040695846.1;XP_040706507.1;	KAA8641420.1;KAA8641737.1;KAA8642360.1;KAA8642580.1;KAA8644948.1;KAA8645054.1;KAA8647897.1;KAA8649651.1;KAA8649652.1;KAA8652089.1;	RHZ60743.1;		GFF57021.1;GFF57802.1;GFF62029.1;	XP_025485644.1;XP_025486190.1;XP_025490786.1;		XP_026620017.1;XP_026620110.1;XP_026620296.1;XP_026623857.1;	KAE8156468.1;KAE8156570.1;KAE8159249.1;
OG0000288(69 genes,30 taxa):	scaffold2.t1510;scaffold2.t954;scaffold4.t1401;	PLB43625.1;PLB52006.1;PLB52585.1;	KAG2418612.1;	QMW31947.1;QMW34631.1;QMW34643.1;		CEL11217.1;	PLB39020.1;	OOF90657.1;OOF94301.1;	KAF7180037.1;KAF7181781.1;KAF7182703.1;KAF7183306.1;	EAW19966.1;EAW23607.1;EAW24051.1;EAW25622.1;	KAF4229683.1;KAF4230201.1;KAF4233067.1;	EAL84310.1;EAL85425.1;EAL87858.1;	KAF7114451.1;KAF7128263.1;	RAH79720.1;RAH81930.1;	GFF40309.1;GFF50686.1;GFF51868.1;	BCS09998.1;BCS13444.1;BCS14636.1;	KAH8426144.1;KAH8427507.1;		GLA17666.1;GLA21323.1;	PKX89839.1;PKX96883.1;PKX97106.1;	KAB8201259.1;KAB8202125.1;	GIJ84826.1;	XP_040695735.1;XP_040699305.1;XP_040700776.1;	KAA8642969.1;	RHZ63891.1;	GLB16088.1;GLB17000.1;GLB17754.1;	GFF35010.1;	XP_025491419.1;XP_025493574.1;XP_025496943.1;	XP_043123626.1;XP_043125206.1;	XP_026620058.1;XP_026620202.1;	KAE8159839.1;KAE8165208.1;	KAJ5229050.1;KAJ5252678.1;KAJ5252681.1;
OG0000289(68 genes,24 taxa):	scaffold1.t232;scaffold3.t1203;scaffold5.t518;	PLB46033.1;PLB50853.1;PLB52366.1;	KAG2414604.1;	QMW27120.1;QMW30813.1;QMW33392.1;QMW35699.1;	GKZ40847.1;GKZ41975.1;GKZ50277.1;GKZ51190.1;	CEL04219.1;CEL07160.1;CEL09008.1;CEL10523.1;	PLB35567.1;		KAF7176013.1;KAF7179589.1;KAF7181194.1;KAF7182640.1;KAF7182890.1;		KAF4228069.1;KAF4241593.1;		KAF7131017.1;	RAH78129.1;RAH82828.1;		BCS10925.1;BCS11767.1;BCS15117.1;BCS16536.1;BCS16807.1;	KAH8429361.1;KAH8429790.1;KAH8434493.1;KAH8434494.1;		GLA12552.1;GLA17944.1;GLA19648.1;		KAB8202597.1;KAB8207591.1;KAB8211126.1;KAB8212101.1;	GIJ86535.1;GIJ89300.1;GIJ91391.1;GIJ92490.1;	XP_040699280.1;XP_040708931.1;	KAA8645102.1;KAA8649637.1;		GLB17827.1;GLB19162.1;GLB20431.1;GLB21635.1;GLB23374.1;		XP_025486159.1;	XP_043121162.1;XP_043121263.1;	XP_026628412.1;XP_026628780.1;	KAE8158951.1;KAE8168021.1;	KAJ5250031.1;KAJ5251998.1;
OG0000290(68 genes,32 taxa):	scaffold7.t702;scaffold7.t703;	PLB47076.1;	KAG2411755.1;KAG2419327.1;	QMW35544.1;	GKZ43254.1;GKZ43255.1;	CEL00813.1;CEL00814.1;CEL09256.1;	PLB42442.1;	OOF90342.1;OOF90343.1;	KAF7174685.1;KAF7177880.1;	EAW18430.1;EAW18431.1;EAW23679.1;EAW25191.1;	KAF4229139.1;KAF4240073.1;	EAL87122.2;EAL93110.2;EAL93111.2;	KAF7115362.1;KAF7137103.1;	RAH79448.1;	GFF30272.1;GFF34121.1;GFF34124.1;	BCS14170.1;BCS14171.1;	KAH8425589.1;KAH8425590.1;	CBF70023.1;CBF70025.1;	GLA15171.1;GLA15172.1;	PKX97891.1;PKX98644.1;PKX98645.1;	KAB8201940.1;KAB8201941.1;	GIJ83155.1;GIJ88502.1;GIJ88503.1;	XP_040702678.1;XP_040702679.1;	KAA8652337.1;	RHZ53002.1;RHZ67741.1;	GLB20256.1;GLB20257.1;	GFF32294.1;GFF32297.1;GFF57262.1;	XP_025495676.1;	XP_043122058.1;XP_043122059.1;XP_043122765.1;	XP_026628617.1;XP_026628618.1;	KAE8162651.1;KAE8163108.1;KAE8163109.1;	KAJ5228775.1;KAJ5250175.1;
OG0000291(68 genes,32 taxa):	scaffold1.t106;scaffold3.t92;scaffold5.t1247;	PLB44214.1;PLB50077.1;PLB55824.1;	KAG2413502.1;KAG2416053.1;	QMW24865.1;QMW27010.1;QMW30243.1;	GKZ43559.1;GKZ43980.1;	CEL00546.1;CEL11548.1;	PLB37825.1;	OOF99488.1;	KAF7180979.1;KAF7182201.1;	EAW16385.1;EAW18926.1;	KAF4235274.1;KAF4244287.1;	EAL89013.2;EAL93657.1;	KAF7126210.1;KAF7128456.1;	RAH77938.1;RAH78911.1;RAH80426.1;	GFF24555.1;GFF28189.1;	BCS08735.1;BCS14854.1;	KAH8425164.1;KAH8427394.1;	CBF69676.1;	GLA20618.1;GLA20860.1;	PKX95179.1;PKX99171.1;	KAB8207191.1;KAB8208812.1;KAB8211995.1;	GIJ89015.1;GIJ90958.1;GIJ92113.1;	XP_040698012.1;XP_040698233.1;XP_040702870.1;	KAA8643726.1;	RHZ47384.1;RHZ66781.1;	GLB15644.1;GLB19426.1;	GFF30095.1;GFF33287.1;	XP_025486454.1;XP_025490758.1;XP_025491275.1;	XP_043121550.1;XP_043128954.1;	XP_026622292.1;XP_026623603.1;	KAE8160767.1;KAE8166088.1;	KAJ5237201.1;KAJ5237569.1;
OG0000292(68 genes,32 taxa):	scaffold5.t925;	PLB50417.1;	KAG2418084.1;KAG2419401.1;KAG2420145.1;	QMW31611.1;QMW33783.1;	GKZ43625.1;GKZ43961.1;GKZ45565.1;	CEL08840.1;CEN60352.1;	PLB35333.1;	OOF93553.1;OOF96853.1;	KAF7179723.1;KAF7182518.1;	EAW24517.1;EAW25547.1;	KAF4230987.1;KAF4238158.1;	EAL86183.1;EAL86544.1;	KAF7113833.1;KAF7126038.1;	RAH78124.1;RAH79652.1;RAH84578.1;RAH87398.1;	GFF26080.1;GFF53025.1;	BCS14471.1;BCS14807.1;	KAH8427481.1;	CBF73488.1;CBF74013.1;	GLA18086.1;GLA18853.1;	PKX96248.1;PKX96386.1;	KAB8203895.1;KAB8209040.1;KAB8212039.1;	GIJ85098.1;	XP_040697644.1;XP_040700231.1;	KAA8645011.1;KAA8648818.1;KAA8649943.1;KAA8651009.1;KAA8652854.1;	RHZ46410.1;RHZ51077.1;RHZ55821.1;	GLB19475.1;GLB20554.1;	GFF34586.1;GFF59830.1;	XP_025486522.1;XP_025490299.1;XP_025496975.1;	XP_043124097.1;	XP_026622237.1;XP_026623350.1;	KAE8157206.1;KAE8157756.1;KAE8162798.1;	KAJ5244383.1;
OG0000293(68 genes,29 taxa):	scaffold5.t1444;scaffold5.t585;scaffold6.t1050;scaffold6.t366;	PLB49013.1;PLB49797.1;PLB49862.1;PLB50778.1;	KAG2416868.1;KAG2421385.1;	QMW33485.1;QMW34877.1;	GKZ46051.1;GKZ46485.1;	CEL04998.1;CEL09023.1;CEN60705.1;	PLB40250.1;	OOF89864.1;OOF92931.1;OOG00740.1;	KAF7179338.1;	EAW16802.1;EAW17175.1;EAW23428.1;	KAF4228352.1;KAF4229759.1;KAF4230007.1;KAF4237469.1;	EAL86605.1;EAL88839.1;	KAF7125619.1;	RAH76811.1;RAH85810.1;	GFF24103.1;GFF32819.1;GFF38524.1;GFF43019.1;		KAH8430942.1;KAH8435085.1;	CBF69490.1;CBF74922.1;CBF80489.1;	GLA16709.1;	PKX89633.1;PKX91439.1;PKX95366.1;	KAB8209376.1;	GIJ84575.1;GIJ91172.1;GIJ91917.1;	XP_040700210.1;XP_040703045.1;XP_040703886.1;XP_040706748.1;	KAA8646043.1;KAA8649280.1;KAA8649456.1;	RHZ47217.1;RHZ53662.1;		GFF52920.1;GFF56690.1;	XP_025494576.1;XP_025496654.1;	XP_043126978.1;	XP_026629767.1;	KAE8161273.1;KAE8167505.1;
OG0000294(68 genes,31 taxa):	scaffold4.t29;	PLB47486.1;	KAG2418600.1;KAG2420488.1;	QMW28820.1;QMW30621.1;QMW36032.1;	GKZ46055.1;GKZ48626.1;GKZ48694.1;	CEL10288.1;CEL11389.1;CEN60468.1;		OOF91381.1;OOF99274.1;	KAF7181269.1;KAF7183571.1;	EAW19956.1;EAW22115.1;	KAF4232978.1;KAF4242923.1;	EAL84958.1;EAL91070.1;	KAF7121768.1;KAF7122606.1;	RAH81018.1;RAH86226.1;	GFF32087.1;GFF37783.1;GFF52796.1;	BCS11496.1;BCS15824.1;	KAH8425060.1;	CBF78465.1;	GLA16137.1;GLA20992.1;GLA21651.1;GLA21652.1;	PKX90176.1;PKX93573.1;	KAB8210926.1;KAB8211473.1;	GIJ83287.1;GIJ90078.1;GIJ90891.1;	XP_040696003.1;XP_040696543.1;XP_040697623.1;XP_040698430.1;XP_040698762.1;	KAA8650967.1;	RHZ54835.1;RHZ56154.1;	GLB17131.1;GLB21893.1;	GFF31303.1;GFF34165.1;	XP_025492046.1;XP_025493801.1;	XP_043128215.1;XP_043129909.1;	XP_026624299.1;XP_026629773.1;XP_026631265.1;	KAE8157116.1;KAE8162897.1;KAE8167884.1;	KAJ5251128.1;
OG0000295(68 genes,26 taxa):	scaffold2.t1041;scaffold2.t1044;scaffold4.t322;scaffold7.t190;	PLB45710.1;PLB47683.1;PLB47797.1;PLB48701.1;PLB52505.1;	KAG2413076.1;KAG2419364.1;KAG2419507.1;	QMW30834.1;QMW31550.1;QMW36309.1;	GKZ46181.1;GKZ48264.1;GKZ48480.1;GKZ51957.1;				KAF7181162.1;	EAW20204.1;EAW22479.1;	KAF4226893.1;KAF4228355.1;KAF4243940.1;		KAF7118388.1;KAF7118389.1;KAF7118637.1;KAF7128282.1;KAF7128471.1;KAF7133896.1;KAF7133897.1;	RAH82837.1;RAH84242.1;	GFF38537.1;	BCS09192.1;BCS16289.1;BCS16992.1;	KAH8427142.1;KAH8429176.1;KAH8430196.1;KAH8430853.1;KAH8432908.1;		GLA12796.1;	PKX98345.1;	KAB8205362.1;KAB8207799.1;	GIJ87036.1;GIJ87038.1;	XP_040698388.1;XP_040702993.1;XP_040708993.1;		RHZ65506.1;	GLB16378.1;	GFF52900.1;	XP_025486202.1;XP_025492917.1;XP_025494851.1;XP_025495585.1;	XP_043123309.1;XP_043125406.1;XP_043128370.1;	XP_026619928.1;XP_026629222.1;	KAE8158141.1;KAE8164788.1;	KAJ5250807.1;KAJ5252611.1;
OG0000296(68 genes,32 taxa):	scaffold2.t256;scaffold4.t809;scaffold5.t915;	PLB48414.1;PLB50425.1;PLB53312.1;	KAG2414265.1;KAG2416673.1;KAG2417649.1;	QMW27445.1;QMW36575.1;	GKZ47263.1;GKZ47570.1;	CEL04433.1;CEL08489.1;	PLB39722.1;PLB40438.1;	OOF90819.1;OOF98467.1;	KAF7175375.1;KAF7182637.1;	EAW17605.1;EAW18284.1;	KAF4238787.1;KAF4244458.1;	EAL87650.1;EAL91418.1;	KAF7121747.1;KAF7128799.1;	RAH81667.1;RAH84731.1;	GFF34562.1;GFF42865.1;	BCS06737.1;BCS16889.1;	KAH8433196.1;KAH8434817.1;	CBF79483.1;CBF87294.1;	GLA10542.1;GLA18022.1;	PKX96924.1;PKX97478.1;PKX98486.1;	KAB8201482.1;	GIJ82583.1;GIJ89304.1;	XP_040698866.1;XP_040701679.1;	KAA8645021.1;KAA8649954.1;KAA8650892.1;	RHZ56518.1;	GLB13723.1;GLB23296.1;	GFF43743.1;GFF45903.1;GFF61164.1;	XP_025490493.1;XP_025495073.1;	XP_043122201.1;XP_043123621.1;XP_043125405.1;	XP_026623111.1;XP_026628950.1;	KAE8166372.1;KAE8167528.1;	KAJ5230378.1;
OG0000297(68 genes,32 taxa):	scaffold3.t1469;scaffold6.t584;	PLB46317.1;PLB46318.1;PLB49275.1;	KAG2412827.1;KAG2417515.1;KAG2419137.1;	QMW28797.1;QMW34668.1;	GKZ47616.1;GKZ47672.1;	CEL02566.1;CEL03521.1;CEL10222.1;CEN60725.1;	PLB39854.1;	OOF93907.1;	KAF7178043.1;	EAW16754.1;	KAF4233051.1;KAF4238132.1;KAF4240867.1;	EAL86326.1;	KAF7114166.1;KAF7114470.1;	RAH78375.1;RAH80204.1;	GFF44986.1;GFF52971.1;	BCS05760.1;BCS16143.1;	KAH8425283.1;KAH8425284.1;KAH8431534.1;	CBF73885.1;CBF86673.1;	GLA19139.1;GLA19472.1;GLA19473.1;	PKX89183.1;	KAB8200991.1;KAB8202087.1;KAB8211497.1;	GIJ86577.1;	XP_040697463.1;XP_040704064.1;XP_040706706.1;XP_040708582.1;	KAA8645266.1;KAA8646869.1;KAA8651250.1;KAA8651251.1;	RHZ58380.1;	GLB12768.1;GLB12769.1;GLB17427.1;	GFF42807.1;	XP_025487220.1;XP_025490807.1;XP_025496339.1;	XP_043128684.1;XP_043130837.1;	XP_026621683.1;XP_026623009.1;	KAE8156850.1;KAE8159866.1;	KAJ5245592.1;
OG0000298(68 genes,32 taxa):	scaffold1.t1101;scaffold3.t148;scaffold4.t1518;scaffold5.t945;	PLB43495.1;PLB44237.1;PLB50395.1;PLB54743.1;	KAG2411609.1;KAG2414696.1;KAG2415199.1;	QMW25210.1;QMW30979.1;	GKZ47783.1;GKZ48628.1;	CEL05557.1;CEL06084.1;	PLB35039.1;	OOF96837.1;OOF98235.1;OOG00384.1;OOG00537.1;OOG00756.1;	KAF7174679.1;KAF7178891.1;	EAW22525.1;	KAF4233432.1;KAF4238917.1;	EAL90669.1;	KAF7115904.1;	RAH80740.1;RAH81939.1;RAH85409.1;	GFF24205.1;GFF26384.1;	BCS09596.1;	KAH8426262.1;KAH8434314.1;KAH8434537.1;KAH8434849.1;	CBF89011.1;CBF89604.1;	GLA15489.1;GLA16797.1;GLA21661.1;	PKX94022.1;	KAB8210729.1;KAB8211328.1;	GIJ83694.1;GIJ88494.1;	XP_040701056.1;XP_040706114.1;XP_040706580.1;	KAA8651772.1;	RHZ59598.1;	GLB16604.1;GLB17447.1;	GFF39093.1;	XP_025489358.1;XP_025491786.1;XP_025492086.1;XP_025492275.1;	XP_043127800.1;	XP_026625127.1;XP_026631577.1;	KAE8165094.1;KAE8167151.1;	KAJ5228095.1;
OG0000299(67 genes,32 taxa):	scaffold5.t1;	PLB45270.1;PLB51395.1;	KAG2411651.1;KAG2414305.1;	QMW25697.1;QMW32282.1;QMW35924.1;QMW36588.1;	GKZ41440.1;GKZ49580.1;	CEL02565.1;CEN59852.1;	PLB33698.1;PLB33750.1;PLB34903.1;PLB35130.1;PLB38329.1;	OOF98773.1;OOF99895.1;	KAF7175693.1;KAF7178945.1;	EAW15436.1;EAW25330.1;	KAF4232689.1;KAF4237120.1;	EAL84209.1;EAL89992.1;	KAF7119151.1;	RAH83276.1;	GFF24957.1;	BCS16445.1;	KAH8429277.1;	CBF74612.1;CBF80283.1;	GLA11370.1;GLA12658.1;	PKX93003.1;PKX96209.1;	KAB8201496.1;KAB8202245.1;KAB8203564.1;KAB8205092.1;	GIJ82291.1;GIJ90292.1;	XP_040699165.1;XP_040701425.1;XP_040702179.1;XP_040703431.1;XP_040703709.1;	KAA8648387.1;KAA8652746.1;	RHZ50146.1;	GLB13244.1;GLB17737.1;	GFF28861.1;	XP_025492747.1;	XP_043126763.1;	XP_026626840.1;XP_026629363.1;	KAE8162414.1;KAE8162700.1;KAE8167515.1;KAE8168648.1;KAE8168681.1;	KAJ5244746.1;KAJ5250673.1;
OG0000300(67 genes,31 taxa):	scaffold1.t316;scaffold2.t1310;scaffold6.t405;	PLB49057.1;PLB52216.1;PLB55601.1;	KAG2411642.1;KAG2417601.1;KAG2418604.1;KAG2418894.1;KAG2420040.1;	QMW27724.1;QMW31120.1;QMW36401.1;	GKZ41923.1;GKZ50022.1;	CEL05211.1;CEN60489.1;CEN60691.1;		OOF93042.1;OOF98962.1;	KAF7179027.1;	EAW18186.1;	KAF4236225.1;	EAL87549.1;	KAF7116510.1;	RAH82240.1;RAH85895.1;	GFF39172.1;	BCS11710.1;BCS16125.1;	KAH8427633.1;KAH8430866.1;KAH8434028.1;	CBF73852.1;CBF79863.1;CBF85717.1;	GLA12183.1;GLA16466.1;	PKX98383.1;	KAB8200016.1;KAB8200808.1;KAB8209601.1;	GIJ82682.1;	XP_040700323.1;XP_040703810.1;XP_040706406.1;XP_040708080.1;	KAA8642810.1;KAA8644283.1;KAA8650388.1;	RHZ50901.1;RHZ63574.1;	GLB17409.1;GLB21689.1;	GFF47710.1;	XP_025487566.1;XP_025495197.1;	XP_043122299.1;	XP_026629470.1;XP_026631030.1;	KAE8159676.1;KAE8167303.1;KAE8168256.1;	KAJ5238239.1;KAJ5250088.1;KAJ5250791.1;
[truncated: 31,437 more rows]
