# Supplementary material for: First Report of Human Infection Caused by Aspergillus steynii and Analysis of Its Whole‐Genome Characteristics
Source: Transbound Emerg Dis. 2026 Jun 12;2026:4093308. doi: 10.1155/tbed/4093308 (PMC13263534; doi:10.1155/tbed/4093308)
Supplement: Supplementary file 5 — Supporting Information 5 Table S2: Summary of differential characteristics of three Aspergillus strains. [file TBED-2026-4093308-s005.xlsx]

## Sheet: Sheet1
Supplymentary table 2. Summary of differential characteristics of three Aspergillus strains
Characteristic	A. steynii CHSY3131	A. terreus	A. flavus
Colony color (Front)	Light brown to tan	Buff to cinnamon-brown	Bright yellow to yellow-green
Colony color (Reverse)	Light brown or greyish yellow	Yellow	Yellow-white
Colony morphology (SDA)	Radiating grooves, floccose with a raised, moderately granular central area	Radiating grooves or inconspicuous, velvety, with a slightly depressed center	Radiating grooves,woolly, with a cottony center
Conidial head (Microscopy)	Biserrate, medium spherical vesicle, entire vesicle was covered by phialide.	Uniseriate, small hemisphercial vesicle, 1/2-2/3 of vesicle was covered by phialide.	Uniseriate, large spherical vesicle, entire vesicle was covered by phialide.
Mass spectrometry identification	N	Y	Y
ITS sequencing	N	Y	Y
CaM sequencing	N	Y	Y
BenA sequencing	Y	Y	Y
Anidulafungin MEC(ug/ml) RANGE	0.015	0.007-0.015[1]	0.007-0.03[1]
Micafungin MEC(ug/ml) Range	0.008	0.007-0.015[1]	0.007-0.03[1]
Caspofungin MEC(ug/ml) Range	0.008	0.07-0.03[1]	0.007-0.06[1]
Posaconazole MIC(ug/ml) range	0.12	0.031-1[2]	0.031-1[2]
Voriconazole MIC(ug/ml) range	0.25	0.125-4[3]	0.25-2[3]
Itraconazole MIC(ug/ml) range	0.12	0.125->8[3]	0.125-8[3]
Amphotericin B MIC(ug/ml) range	8	4-8[2]	0.25-16[2]
Note：N, No; Y, Yes. MIC, Minimum Inhibitory Concentration. Minimum Effective Concentration. [1]Shawn R L, Alicia J Z, John W B, Kieren A M, David R A, Thomas J W, et al. In vitro echinocandin susceptibility of Aspergillus isolates from patients enrolled in the Transplant-Associated Infection Surveillance Network. Antimicrob Agents Chemother. 2011; 55. [2]Aishwarya N, Sradha C, Mohit B, Atul Kumar…
